# Supplementary material for: Integrative physiological, biochemical, and metabolomic analyses reveal complex drought and zinc stress tolerance in a novel Miscanthus hybrid
Source: Front Plant Sci. 2025 Oct 29;16:1556144. doi: 10.3389/fpls.2025.1556144 (PMC12608643; doi:10.3389/fpls.2025.1556144)
Supplement: Supplementary file 1 [file Table1.xlsx]

## Sheet: Figure 1
Figure 1A (Plant height)
Test for normal distribution
Shapiro-Wilk test
W	0.8519	0.9938	0.9528	0.9984
P value	0.2324	0.976	0.7335	0.9951
Passed normality test (alpha=0.05)?	Yes	Yes	Yes	Yes
P value summary	ns	ns	ns	ns
Number of values	4	4	4	4
ANOVA table	SS	DF	MS	F (DFn, DFd)	P value
Treatment (between columns)	429.3	3	143.1	F (3, 12) = 8.315	P=0.0029
Residual (within columns)	206.5	12	17.21
Total	635.8	15
Data summary
Number of treatments (columns)	4
Number of values (total)	16
Brown-Forsythe test
F (DFn, DFd)	0.4240 (3, 12)
P value	0.7393
P value summary	ns
Are SDs significantly different (P < 0.05)?	No
Number of families	1
Number of comparisons per family	6
Alpha	0.05
Tukey's multiple comparisons test	Mean Diff.	95.00% CI of diff.	Significant?	Summary	Adjusted P Value
Control vs. Drought	8.5	-0.7141 to 17.71	No	ns	0.0777	A-B
Control vs. Zn	13.75	4.536 to 22.96	Yes	**	0.0031	A-C
Control vs. Drought + Zn	11.25	2.036 to 20.46	Yes	*	0.0142	A-D
Drought vs. Zn	5.25	-3.964 to 14.46	No	ns	0.464	B-C
Drought vs. Drought + Zn	2.75	-6.464 to 11.96	No	ns	0.9357	B-D
Zn vs. Drought + Zn	-2.5	-11.71 to 6.714	No	ns	0.9581	C-D
Test details	Mean 1	Mean 2	Mean Diff.	SE of diff.	n1	n2	t	DF
Control vs. Drought	85.75	77.25	8.5	2.933	4	4	2.898	12
Control vs. Zn	85.75	72	13.75	2.933	4	4	4.688	12
Control vs. Drought + Zn	85.75	74.5	11.25	2.933	4	4	3.835	12
Drought vs. Zn	77.25	72	5.25	2.933	4	4	1.79	12
Drought vs. Drought + Zn	77.25	74.5	2.75	2.933	4	4	0.9375	12
Zn vs. Drought + Zn	72	74.5	-2.5	2.933	4	4	0.8523	12
Figure 1C (Leaf length)
Test for normal distribution
Shapiro-Wilk test
W	0.8494	0.7078	0.8274	0.9069
P value	0.2242	0.1421	0.1612	0.4659
Passed normality test (alpha=0.05)?	Yes	Yes	Yes	Yes
P value summary	ns	ns	ns	ns
Number of values	4	4	4	4
ANOVA table	SS	DF	MS	F (DFn, DFd)	P value
Treatment (between columns)	41.83	3	13.94	F (3, 12) = 4.391	P=0.0264
Residual (within columns)	38.11	12	3.175
Total	79.93	15
Data summary
Number of treatments (columns)	4
Number of values (total)	16
Brown-Forsythe test
F (DFn, DFd)	0.09539 (3, 12)
P value	0.9611
P value summary	ns
Are SDs significantly different (P < 0.05)?	No
Tukey's multiple comparisons test	Mean Diff.	95.00% CI of diff.	Significant?	Summary	Adjusted P Value
Control vs. Drought	2.375	-1.583 to 6.333	No	ns	0.4089	A-B
Control vs. Zn	3.25	-0.7081 to 7.208	No	ns	0.1363	A-C
Control vs. Drought + Zn	4.405	0.4469 to 8.363	Yes	*	0.0262	A-D
Drought vs. Zn	0.875	-3.083 to 4.833	No	ns	0.9845	B-C
Drought vs. Drought + Zn	2.03	-1.928 to 5.988	No	ns	0.5757	B-D
Zn vs. Drought + Zn	1.155	-2.803 to 5.113	No	ns	0.9418	C-D
Test details	Mean 1	Mean 2	Mean Diff.	SE of diff.	n1	n2	t	DF
Control vs. Drought	13.25	10.88	2.375	1.26	4	4	1.885	12
Control vs. Zn	13.25	10	3.25	1.26	4	4	2.579	12
Control vs. Drought + Zn	13.25	8.845	4.405	1.26	4	4	3.496	12
Drought vs. Zn	10.88	10	0.875	1.26	4	4	0.6944	12
Drought vs. Drought + Zn	10.88	8.845	2.03	1.26	4	4	1.611	12
Zn vs. Drought + Zn	10	8.845	1.155	1.26	4	4	0.9166	12
Figure 1D (Root dry weight)
Test for normal distribution
Shapiro-Wilk test
W	0.9929	0.9929	0.9931	0.9931
P value	0.9719	0.9719	0.9725	0.9728
Passed normality test (alpha=0.05)?	Yes	Yes	Yes	Yes
P value summary	ns	ns	ns	ns
Number of values	4	4	4	4
ANOVA table	SS	DF	MS	F (DFn, DFd)	P value
Treatment (between columns)	101.5	3	33.83	F (3, 12) = 3.830	P=0.0390
Residual (within columns)	106	12	8.834
Total	207.5	15
Data summary
Number of treatments (columns)	4
Number of values (total)	16
Brown-Forsythe test
F (DFn, DFd)	0.6778 (3, 12)
P value	0.5822
P value summary	ns
Are SDs significantly different (P < 0.05)?	No
Tukey's multiple comparisons test	Mean Diff.	95.00% CI of diff.	Significant?	Summary	Adjusted P Value
Control vs. Drought	5.16	-1.442 to 11.76	Yes	*	0.048	A-B
Control vs. Zn	4.16	-2.442 to 10.76	Yes	*	0.044	A-C
Control vs. Drought + Zn	6.83	0.2280 to 13.43	Yes	*	0.041	A-D
Drought vs. Zn	-1	-7.602 to 5.602	No	ns	0.9979	B-C
Drought vs. Drought + Zn	1.67	-4.932 to 8.272	No	ns	0.9699	B-D
Zn vs. Drought + Zn	2.67	-3.932 to 9.272	No	ns	0.7884	C-D
Test details	Mean 1	Mean 2	Mean Diff.	SE of diff.	n1	n2	t	DF
Control vs. Drought	33.6	28.44	5.16	2.102	4	4	2.455	12
Control vs. Zn	33.6	29.44	4.16	2.102	4	4	1.979	12
Control vs. Drought + Zn	33.6	26.77	6.83	2.102	4	4	3.25	12
Drought vs. Zn	28.44	29.44	-1	2.102	4	4	0.4758	12
Drought vs. Drought + Zn	28.44	26.77	1.67	2.102	4	4	0.7946	12
Zn vs. Drought + Zn	29.44	26.77	2.67	2.102	4	4	1.27	12

## Sheet: Figure 2
Figure 2A (Pn)
Test for normal distribution
Shapiro-Wilk test
W	0.9928	0.9927	0.9932	0.9929
P value	0.9711	0.9709	0.9733	0.9719
Passed normality test (alpha=0.05)?	Yes	Yes	Yes	Yes
P value summary	ns	ns	ns	ns
Number of values	4	4	4	4
ANOVA table	SS	DF	MS	F (DFn, DFd)	P value
Treatment (between columns)	72.66	3	24.22	F (3, 12) = 5.331	P=0.0145
Residual (within columns)	54.52	12	4.543
Total	127.2	15
Data summary
Number of treatments (columns)	4
Number of values (total)	16
Brown-Forsythe test
F (DFn, DFd)	1.008 (3, 12)
P value	0.4227
P value summary	ns
Are SDs significantly different (P < 0.05)?	No
Tukey's multiple comparisons test	Mean Diff.	95.00% CI of diff.	Significant?	Summary	Adjusted P Value
Control vs. Drought	3.07	-1.665 to 7.805	Yes	*	0.0452	A-B
Control vs. Zn	4.53	-0.2045 to 9.265	Yes	*	0.0439	A-C
Control vs. Drought + Zn	5.69	0.9555 to 10.42	Yes	*	0.0158	A-D
Drought vs. Zn	1.46	-3.275 to 6.195	No	ns	0.9258	B-C
Drought vs. Drought + Zn	2.62	-2.115 to 7.355	No	ns	0.4953	B-D
Zn vs. Drought + Zn	1.16	-3.575 to 5.895	No	ns	0.9742	C-D
Test details	Mean 1	Mean 2	Mean Diff.	SE of diff.	n1	n2	t	DF
Control vs. Drought	37.86	34.79	3.07	1.507	4	4	2.037	12
Control vs. Zn	37.86	33.33	4.53	1.507	4	4	3.006	12
Control vs. Drought + Zn	37.86	32.17	5.69	1.507	4	4	3.775	12
Drought vs. Zn	34.79	33.33	1.46	1.507	4	4	0.9687	12
Drought vs. Drought + Zn	34.79	32.17	2.62	1.507	4	4	1.738	12
Zn vs. Drought + Zn	33.33	32.17	1.16	1.507	4	4	0.7696	12
Figure 2B (Gs)
Test for normal distribution
Shapiro-Wilk test
W	0.9504	0.7707	0.822	0.9626
P value	0.7184	0.0592	0.1478	0.7953
Passed normality test (alpha=0.05)?	Yes	Yes	Yes	Yes
P value summary	ns	ns	ns	ns
Number of values	4	4	4	4
ANOVA table	SS	DF	MS	F (DFn, DFd)	P value
Treatment (between columns)	1412	3	470.5	F (3, 12) = 5.697	P=0.0116
Residual (within columns)	991.1	12	82.59
Total	2403	15
Data summary
Number of treatments (columns)	4
Number of values (total)	16
Brown-Forsythe test
F (DFn, DFd)	1.887 (3, 12)
P value	0.1857
P value summary	ns
Are SDs significantly different (P < 0.05)?	No
Tukey's multiple comparisons test	Mean Diff.	95.00% CI of diff.	Significant?	Summary	Adjusted P Value
Control vs. Drought	22.21	2.021 to 42.39	Yes	*	0.0282	A-B
Control vs. Zn	20.84	0.6535 to 41.03	Yes	*	0.0416	A-C
Control vs. Drought + Zn	21.93	1.744 to 42.12	Yes	*	0.0305	A-D
Drought vs. Zn	-1.368	-21.55 to 18.82	No	ns	>0.9999	B-C
Drought vs. Drought + Zn	-0.2775	-20.46 to 19.91	No	ns	>0.9999	B-D
Zn vs. Drought + Zn	1.09	-19.10 to 21.28	No	ns	>0.9999	C-D
Test details	Mean 1	Mean 2	Mean Diff.	SE of diff.	n1	n2	t	DF
Control vs. Drought	194.2	172	22.21	6.426	4	4	3.456	12
Control vs. Zn	194.2	173.4	20.84	6.426	4	4	3.243	12
Control vs. Drought + Zn	194.2	172.3	21.93	6.426	4	4	3.413	12
Drought vs. Zn	172	173.4	-1.368	6.426	4	4	0.2128	12
Drought vs. Drought + Zn	172	172.3	-0.2775	6.426	4	4	0.04318	12
Zn vs. Drought + Zn	173.4	172.3	1.09	6.426	4	4	0.1696	12
Figure 2C (E)
Test for normal distribution
Shapiro-Wilk test
W	0.9939	0.9929	0.9923	0.9933
P value	0.9765	0.9719	0.969	0.9739
Passed normality test (alpha=0.05)?	Yes	Yes	Yes	Yes
P value summary	ns	ns	ns	ns
Number of values	4	4	4	4
ANOVA table	SS	DF	MS	F (DFn, DFd)	P value
Treatment (between columns)	9.21	3	3.07	F (3, 12) = 5.053	P=0.0172
Residual (within columns)	7.291	12	0.6076
Total	16.5	15
Data summary
Number of treatments (columns)	4
Number of values (total)	16
Brown-Forsythe test
F (DFn, DFd)	1.156 (3, 12)
P value	0.3666
P value summary	ns
Are SDs significantly different (P < 0.05)?	No
Tukey's multiple comparisons test	Mean Diff.	95.00% CI of diff.	Significant?	Summary	Adjusted P Value
Control vs. Drought	1.29	-0.4413 to 3.021	Yes	*	0.0465	A-B
Control vs. Zn	1.67	-0.06131 to 3.401	No	ns	0.0612	A-C
Control vs. Drought + Zn	2	0.2687 to 3.731	Yes	*	0.0206	A-D
Drought vs. Zn	0.38	-1.351 to 2.111	No	ns	0.985	B-C
Drought vs. Drought + Zn	0.71	-1.021 to 2.441	No	ns	0.7782	B-D
Zn vs. Drought + Zn	0.33	-1.401 to 2.061	No	ns	0.9928	C-D
Test details	Mean 1	Mean 2	Mean Diff.	SE of diff.	n1	n2	t	DF
Control vs. Drought	6.68	5.39	1.29	0.5512	4	4	2.341	12
Control vs. Zn	6.68	5.01	1.67	0.5512	4	4	3.03	12
Control vs. Drought + Zn	6.68	4.68	2	0.5512	4	4	3.629	12
Drought vs. Zn	5.39	5.01	0.38	0.5512	4	4	0.6895	12
Drought vs. Drought + Zn	5.39	4.68	0.71	0.5512	4	4	1.288	12
Zn vs. Drought + Zn	5.01	4.68	0.33	0.5512	4	4	0.5987	12
Figure 2D (WUEi)
Test for normal distribution
Shapiro-Wilk test
W	0.9712	0.9443	0.923	0.879
P value	0.849	0.681	0.5541	0.3343
Passed normality test (alpha=0.05)?	Yes	Yes	Yes	Yes
P value summary	ns	ns	ns	ns
Number of values	4	4	4	4
ANOVA table	SS	DF	MS	F (DFn, DFd)	P value
Treatment (between columns)	19.27	3	6.425	F (3, 12) = 6.400	P=0.0078
Residual (within columns)	12.05	12	1.004
Total	31.32	15
Data summary
Number of treatments (columns)	4
Number of values (total)	16
Brown-Forsythe test
F (DFn, DFd)	0.2609 (3, 12)
P value	0.8522
P value summary	ns
Are SDs significantly different (P < 0.05)?	No
Tukey's multiple comparisons test	Mean Diff.	95.00% CI of diff.	Significant?	Summary	Adjusted P Value
Control vs. Drought	-2.233	-3.212 to 1.967	Yes	*	0.0491	A-B
Control vs. Zn	-1.248	-3.837 to 1.342	Yes	*	0.0432	A-C
Control vs. Drought + Zn	-2.98	-4.459 to 0.7191	Yes	**	0.0073	A-D
Drought vs. Zn	0.375	-1.850 to 2.600	No	ns	0.9963	B-C
Drought vs. Drought + Zn	-0.7475	-2.973 to 1.478	No	ns	0.8941	B-D
Zn vs. Drought + Zn	-1.123	-3.348 to 1.103	No	ns	0.5928	C-D
Test details	Mean 1	Mean 2	Mean Diff.	SE of diff.	n1	n2	t	DF
Control vs. Drought	5.208	7.44	-2.233	0.7085	4	4	3.151	12
Control vs. Zn	5.208	7.065	-1.858	0.7085	4	4	2.622	12
Control vs. Drought + Zn	5.208	8.188	-2.98	0.7085	4	4	4.206	12
Drought vs. Zn	7.44	7.065	0.375	0.7085	4	4	0.5293	12
Drought vs. Drought + Zn	7.44	8.188	-0.7475	0.7085	4	4	1.055	12
Zn vs. Drought + Zn	7.065	8.188	-1.123	0.7085	4	4	1.584	12
Figure 2E (FV/FM)
Test for normal distribution
Shapiro-Wilk test
W	0.9447	0.9497	0.9447	0.9447
P value	0.683	0.7143	0.683	0.683
Passed normality test (alpha=0.05)?	Yes	Yes	Yes	Yes
P value summary	ns	ns	ns	ns
Number of values	4	4	4	4
ANOVA table	SS	DF	MS	F (DFn, DFd)	P value
Treatment (between columns)	0.0011	3	0.0003667	F (3, 12) = 2.750	P=0.0889
Residual (within columns)	0.0016	12	0.0001333
Total	0.0027	15
Data summary
Number of treatments (columns)	4
Number of values (total)	16
Brown-Forsythe test
F (DFn, DFd)	3.000 (3, 12)
P value	0.0728
P value summary	ns
Are SDs significantly different (P < 0.05)?	No
Tukey's multiple comparisons test	Mean Diff.	95.00% CI of diff.	Significant?	Summary	Adjusted P Value
Control vs. Drought	0.02	-0.005648 to 0.04565	No	ns	0.1702	A-B
Control vs. Zn	0.01	-0.01565 to 0.03565	No	ns	0.8136	A-C
Control vs. Drought + Zn	0	-0.02565 to 0.02565	No	ns	>0.9999	A-D
Drought vs. Zn	-0.01	-0.03565 to 0.01565	No	ns	0.8136	B-C
Drought vs. Drought + Zn	-0.02	-0.04565 to 0.005648	No	ns	0.1702	B-D
Zn vs. Drought + Zn	-0.01	-0.03565 to 0.01565	No	ns	0.8136	C-D
Test details	Mean 1	Mean 2	Mean Diff.	SE of diff.	n1	n2	t	DF
Control vs. Drought	0.75	0.73	0.02	0.008165	4	4	2.449	12
Control vs. Zn	0.75	0.74	0.01	0.008165	4	4	1.225	12
Control vs. Drought + Zn	0.75	0.75	0	0.008165	4	4	0	12
Drought vs. Zn	0.73	0.74	-0.01	0.008165	4	4	1.225	12
Drought vs. Drought + Zn	0.73	0.75	-0.02	0.008165	4	4	2.449	12
Zn vs. Drought + Zn	0.74	0.75	-0.01	0.008165	4	4	1.225	12
Figure 2F (PI-ABS)
Test for normal distribution
Shapiro-Wilk test
W	0.9691	0.995	0.9746	0.9544
P value	0.8359	0.9815	0.8697	0.7436
Passed normality test (alpha=0.05)?	Yes	Yes	Yes	Yes
P value summary	ns	ns	ns	ns
Number of values	4	4	4	4
ANOVA table	SS	DF	MS	F (DFn, DFd)	P value
Treatment (between columns)	2.374	3	0.7912	F (3, 12) = 5.289	P=0.0148
Residual (within columns)	1.795	12	0.1496
Total	4.169	15
Data summary
Number of treatments (columns)	4
Number of values (total)	16
Brown-Forsythe test
F (DFn, DFd)	0.4935 (3, 12)
P value	0.6934
P value summary	ns
Are SDs significantly different (P < 0.05)?	No
Tukey's multiple comparisons test	Mean Diff.	95.00% CI of diff.	Significant?	Summary	Adjusted P Value
Control vs. Drought	-0.3475	-1.207 to 0.5116	No	ns	0.7882	A-B
Control vs. Zn	-0.6875	-1.547 to 0.1716	No	ns	0.1526	A-C
Control vs. Drought + Zn	-1.035	-1.894 to -0.1759	Yes	*	0.0155	A-D
Drought vs. Zn	-0.34	-1.199 to 0.5191	No	ns	0.8036	B-C
Drought vs. Drought + Zn	-0.6875	-1.547 to 0.1716	No	ns	0.1526	B-D
Zn vs. Drought + Zn	-0.3475	-1.207 to 0.5116	No	ns	0.7882	C-D
Test details	Mean 1	Mean 2	Mean Diff.	SE of diff.	n1	n2	t	DF
Control vs. Drought	1.84	2.188	-0.3475	0.2735	4	4	1.271	12
Control vs. Zn	1.84	2.528	-0.6875	0.2735	4	4	2.514	12
Control vs. Drought + Zn	1.84	2.875	-1.035	0.2735	4	4	3.784	12
Drought vs. Zn	2.188	2.528	-0.34	0.2735	4	4	1.243	12
Drought vs. Drought + Zn	2.188	2.875	-0.6875	0.2735	4	4	2.514	12
Zn vs. Drought + Zn	2.528	2.875	-0.3475	0.2735	4	4	1.271	12

## Sheet: Figure 3
Figure 3A (MDA)
Test for normal distribution
Shapiro-Wilk test
W	0.9762	0.898	0.9963	0.931
P value	0.8793	0.4211	0.9869	0.6004
Passed normality test (alpha=0.05)?	Yes	Yes	Yes	Yes
P value summary	ns	ns	ns	ns
Number of values	4	4	4	4
ANOVA table	SS	DF	MS	F (DFn, DFd)	P value
Treatment (between columns)	5.948	3	1.983	F (3, 12) = 5.400	P=0.0139
Residual (within columns)	4.406	12	0.3672
Total	10.35	15
Data summary
Number of treatments (columns)	4
Number of values (total)	16
Brown-Forsythe test
F (DFn, DFd)	0.3687 (3, 12)
P value	0.777
P value summary	ns
Are SDs significantly different (P < 0.05)?	No
Tukey's multiple comparisons test	Mean Diff.	95.00% CI of diff.	Significant?	Summary	Adjusted P Value
Control vs. Drought	-1.22	-2.566 to 0.1259	No	ns	0.085	A-B
Control vs. Zn	-1.185	-2.531 to 0.1609	No	ns	0.0983	A-C
Control vs. Drought + Zn	-1.636	-2.982 to -0.2904	Yes	*	0.0146	A-D
Drought vs. Zn	0.035	-1.311 to 1.381	No	ns	>0.9999	B-C
Drought vs. Drought + Zn	-0.4163	-1.762 to 0.9296	No	ns	0.9249	B-D
Zn vs. Drought + Zn	-0.4513	-1.797 to 0.8946	No	ns	0.8949	C-D
Test details	Mean 1	Mean 2	Mean Diff.	SE of diff.	n1	n2	t	DF
Control vs. Drought	3.615	4.835	-1.22	0.4285	4	4	2.847	12
Control vs. Zn	3.615	4.8	-1.185	0.4285	4	4	2.766	12
Control vs. Drought + Zn	3.615	5.251	-1.636	0.4285	4	4	3.819	12
Drought vs. Zn	4.835	4.8	0.035	0.4285	4	4	0.08169	12
Drought vs. Drought + Zn	4.835	5.251	-0.4163	0.4285	4	4	0.9715	12
Zn vs. Drought + Zn	4.8	5.251	-0.4513	0.4285	4	4	1.053	12
Figure 3B (Proline)
Test for normal distribution
Shapiro-Wilk test
W	0.9932	0.9929	0.9928	0.9932
P value	0.973	0.9719	0.9711	0.9731
Passed normality test (alpha=0.05)?	Yes	Yes	Yes	Yes
P value summary	ns	ns	ns	ns
Number of values	4	4	4	4
ANOVA table	SS	DF	MS	F (DFn, DFd)	P value
Treatment (between columns)	281.9	3	93.97	F (3, 12) = 19.64	P<0.0001
Residual (within columns)	57.43	12	4.786
Total	339.4	15
Data summary
Number of treatments (columns)	4
Number of values (total)	16
Brown-Forsythe test
F (DFn, DFd)	0.7136 (3, 12)
P value	0.5625
P value summary	ns
Are SDs significantly different (P < 0.05)?	No
Tukey's multiple comparisons test	Mean Diff.	95.00% CI of diff.	Significant?	Summary	Adjusted P Value
Control vs. Drought	-10.92	-15.78 to -6.061	Yes	****	<0.0001	A-B
Control vs. Zn	-9.34	-14.20 to -4.481	Yes	***	0.0004	A-C
Control vs. Drought + Zn	-7.8	-12.66 to -2.941	Yes	**	0.0017	A-D
Drought vs. Zn	1.58	-3.279 to 6.439	No	ns	0.9073	B-C
Drought vs. Drought + Zn	3.12	-1.739 to 7.979	No	ns	0.3389	B-D
Zn vs. Drought + Zn	1.54	-3.319 to 6.399	No	ns	0.9167	C-D
Test details	Mean 1	Mean 2	Mean Diff.	SE of diff.	n1	n2	t	DF
Control vs. Drought	18.75	29.67	-10.92	1.547	4	4	7.059	12
Control vs. Zn	18.75	28.09	-9.34	1.547	4	4	6.038	12
Control vs. Drought + Zn	18.75	26.55	-7.8	1.547	4	4	5.042	12
Drought vs. Zn	29.67	28.09	1.58	1.547	4	4	1.021	12
Drought vs. Drought + Zn	29.67	26.55	3.12	1.547	4	4	2.017	12
Zn vs. Drought + Zn	28.09	26.55	1.54	1.547	4	4	0.9955	12

## Sheet: Figure 4
Figure 4A (SOD)
Test for normal distribution
Shapiro-Wilk test
W	0.993	0.9929	0.9931	0.9929
P value	0.9724	0.9719	0.9729	0.9719
Passed normality test (alpha=0.05)?	Yes	Yes	Yes	Yes
P value summary	ns	ns	ns	ns
Number of values	4	4	4	4
ANOVA table	SS	DF	MS	F (DFn, DFd)	P value
Treatment (between columns)	81.51	3	27.17	F (3, 12) = 10.98	P=0.0009
Residual (within columns)	29.68	12	2.474
Total	111.2	15
Data summary
Number of treatments (columns)	4
Number of values (total)	16
Brown-Forsythe test
F (DFn, DFd)	1.555 (3, 12)
P value	0.2515
P value summary	ns
Are SDs significantly different (P < 0.05)?	No
Tukey's multiple comparisons test	Mean Diff.	95.00% CI of diff.	Significant?	Summary	Adjusted P Value
Control vs. Drought	-6.068	-9.561 to -2.574	Yes	***	0.0009	A-B
Control vs. Zn	-4.743	-8.236 to -1.249	Yes	**	0.0066	A-C
Control vs. Drought + Zn	-3.783	-7.276 to -0.2891	Yes	*	0.0311	A-D
Drought vs. Zn	1.325	-2.168 to 4.818	No	ns	0.8311	B-C
Zn vs. Drought + Zn	0.96	-2.533 to 4.453	No	ns	0.9556	C-D
Drought vs. Drought + Zn	2.285	-1.208 to 5.778	No	ns	0.3205	B-D
Test details	Mean 1	Mean 2	Mean Diff.	SE of diff.	n1	n2	t	DF
Control vs. Drought	12.82	18.89	-6.068	1.112	4	4	5.456	12
Control vs. Zn	12.82	17.57	-4.743	1.112	4	4	4.264	12
Control vs. Drought + Zn	12.82	16.61	-3.783	1.112	4	4	3.401	12
Drought vs. Zn	18.89	17.57	1.325	1.112	4	4	1.191	12
Zn vs. Drought + Zn	17.57	16.61	0.96	1.112	4	4	0.8632	12
Drought vs. Drought + Zn	18.89	16.61	2.285	1.112	4	4	2.055	12
Figure 4B (APX)
Test for normal distribution
Shapiro-Wilk test
W	0.9932	0.9929	0.9929	0.993
P value	0.9731	0.9719	0.9716	0.9725
Passed normality test (alpha=0.05)?	Yes	Yes	Yes	Yes
P value summary	ns	ns	ns	ns
Number of values	4	4	4	4
ANOVA table	SS	DF	MS	F (DFn, DFd)	P value
Treatment (between columns)	820.9	3	273.6	F (3, 12) = 28.65	P<0.0001
Residual (within columns)	114.6	12	9.55
Total	935.5	15
Data summary
Number of treatments (columns)	4
Number of values (total)	16
Brown-Forsythe test
F (DFn, DFd)	1.007 (3, 12)
P value	0.4232
P value summary	ns
Are SDs significantly different (P < 0.05)?	No
Tukey's multiple comparisons test	Mean Diff.	95.00% CI of diff.	Significant?	Summary	Adjusted P Value
Control vs. Drought	-17.85	-24.71 to -10.98	Yes	****	<0.0001	A-B
Control vs. Zn	-12.6	-19.47 to -5.738	Yes	***	0.0005	A-C
Control vs. Drought + Zn	-17.17	-24.03 to -10.31	Yes	****	<0.0001	A-D
Drought vs. Zn	5.243	-1.622 to 12.11	No	ns	0.1853	B-C
Drought vs. Drought + Zn	0.675	-6.189 to 7.539	No	ns	0.9998	B-D
Zn vs. Drought + Zn	-4.568	-11.43 to 2.297	No	ns	0.3038	C-D
Test details	Mean 1	Mean 2	Mean Diff.	SE of diff.	n1	n2	t	DF
Control vs. Drought	11.23	29.08	-17.85	2.185	4	4	8.166	12
Control vs. Zn	11.23	23.83	-12.6	2.185	4	4	5.767	12
Control vs. Drought + Zn	11.23	28.4	-17.17	2.185	4	4	7.857	12
Drought vs. Zn	29.08	23.83	5.243	2.185	4	4	2.399	12
Drought vs. Drought + Zn	29.08	28.4	0.675	2.185	4	4	0.3089	12
Zn vs. Drought + Zn	23.83	28.4	-4.568	2.185	4	4	2.09	12
Figure 4C (GR)
Test for normal distribution
Shapiro-Wilk test
W	0.9889	0.9929	0.995	0.9929
P value	0.9518	0.9719	0.9816	0.9719
Passed normality test (alpha=0.05)?	Yes	Yes	Yes	Yes
P value summary	ns	ns	ns	ns
Number of values	4	4	4	4
ANOVA table	SS	DF	MS	F (DFn, DFd)	P value
Treatment (between columns)	3.223	3	1.074	F (3, 12) = 40.18	P<0.0001
Residual (within columns)	0.3208	12	0.02673
Total	3.544	15
Data summary
Number of treatments (columns)	4
Number of values (total)	16
Brown-Forsythe test
F (DFn, DFd)	0.3839 (3, 12)
P value	0.7665
P value summary	ns
Are SDs significantly different (P < 0.05)?	No
Tukey's multiple comparisons test	Mean Diff.	95.00% CI of diff.	Significant?	Summary	Adjusted P Value
Control vs. Drought	-1.25	-1.613 to -0.8868	Yes	****	<0.0001	A-B
Control vs. Zn	-0.8	-1.163 to -0.4368	Yes	****	<0.0001	A-C
Control vs. Drought + Zn	-0.61	-0.9732 to -0.2468	Yes	**	0.0012	A-D
Drought vs. Zn	0.45	0.08683 to 0.8132	Yes	*	0.0128	B-C
Drought vs. Drought + Zn	0.64	0.2768 to 1.003	Yes	***	0.0008	B-D
Zn vs. Drought + Zn	0.19	-0.1732 to 0.5532	No	ns	0.555	C-D
Test details	Mean 1	Mean 2	Mean Diff.	SE of diff.	n1	n2	t	DF
Control vs. Drought	0.97	2.22	-1.25	0.1156	4	4	10.81	12
Control vs. Zn	0.97	1.77	-0.8	0.1156	4	4	6.92	12
Control vs. Drought + Zn	0.97	1.58	-0.61	0.1156	4	4	5.276	12
Drought vs. Zn	2.22	1.77	0.45	0.1156	4	4	3.892	12
Drought vs. Drought + Zn	2.22	1.58	0.64	0.1156	4	4	5.536	12
Zn vs. Drought + Zn	1.77	1.58	0.19	0.1156	4	4	1.643	12
