# Supplementary material for: Integrative physiological, biochemical, and metabolomic analyses reveal complex drought and zinc stress tolerance in a novel Miscanthus hybrid
Source: Front Plant Sci. 2025 Oct 29;16:1556144. doi: 10.3389/fpls.2025.1556144 (PMC12608643; doi:10.3389/fpls.2025.1556144)
Supplement: Supplementary file 2 [file Table2.xlsx]

## Sheet: Tab S1 - Dataset
Compounds	Name of compounds	Control-1	Control-2	Control-3	Control-4	Control-5	Drought-1	Drought-2	Drought-3	Drought-4	Drought-5	Zinc-1	Zinc-2	Zinc-3	Zinc-4	Zinc-5	Zinc+ drought-1	Zinc+ drought-2	Zinc+ drought-3	Zinc+ drought-4	Zinc+ drought-5	Retention Time	Mass	Formula	Compound Name
CPD-14596	neolinustatin	290988	1.53227e+06	369363	131662	615368	221566	1.14527e+06	318506	194563	145787	1277894	193249	105951	1113345	132587	297714	252070	1.45412e+06	975461	1.19968e+06	7.152	423.179	C17 H29 N O11	CPD-14596
CPD-12033	6-hydroxy-2-[hydroxy-(4-hydroxyphenyl)methyl]-1-benzofuran-3-one	145434	151843	165344	85614.1	110015	36404.4	27634.8	35425.6	20369.1	24386.7	88555.2	88610	56666.3	85587.6	58696.2	43561.5	62941.8	55735	41711.8	60825.9	1.27	272.07	C15 H12 O5	CPD-12033
CPD-444	<i>S</i>-methyl-5-thio-&alpha;-D-ribose 1-phosphate	1	1	1	70564.4	1	28344.8	125866	126842	77550.1	97829.2	40819.9	34599.6	1	61920.7	1	107617	1	28752.1	1	55141.6	1.62	257.995	C6 H11 O7 P S	CPD-444
CPD-12573	3',4',5'-<i>O</i>-trimethyltricetin	154502	282012	242096	232655	237857	542461	321904	292541	321136	396029	277217	236428	210525	360112	194414	326258	230508	323715	294512	285964	1.78	343.079	C18 H15 O7	CPD-12573
CPD-15074	2-hydroxynaringenin	1	39052.8	26347.6	18505.4	25167.1	12862.9	1	48767.5	1	34171.6	1	48277.5	36073.8	1	11291.9	51312.9	16794.9	68331	1	1	7.08	287.047	C15 H11 O6	CPD-15074
CPD-7202	4,9-dimethyldodeca-2,4,6,8,10-pentaene-1,12-dial	228165	41132.6	38613.2	93506.2	86426.2	212050	144350	253625	128787	202446	178714	212151	188221	85862.5	230548	154025	143715	185137	163515	160712	9.89	216.109	C14 H16 O2	CPD-7202
CPD-14864	3,6,7,2',4'-pentamethylquercetagetin 3'-<i>O</i>-&beta;-<i>D</i>-glucoside	181260	129818	148324	1	1	1	158153	1	157598	148056	120222	104818	138102	99618.3	154110	132314	138993	125079	131127	129205	7.2	566.157	C26 H30 O14	CPD-14864
HMP	4-amino-2-methyl-5-pyrimidinemethanol	36842.6	69184.7	53444.3	83779.5	68636.7	199017	124444	79439.9	126133	142807	61259.1	82954.5	66678.9	51340.9	58375.2	104303	57789.7	109097	95831.5	91165.1	4.13	139.071	C6 H9 N3 O	HMP
CPD-14736	L-kynurenine	52880.9	125888	136344	106416	115096	106691	79372.8	56672.7	32659.6	34086.4	37779	29165	11566	68074.6	17145.6	10825.3	25293.5	34503	43998	36636.5	1.5925	208.091	C10 H12 N2 O3	CPD-14736
TRANS-2-HEXENOL	(E)-2-hexenol	20029.7	28626.5	244909	24500.8	187856	218176	129922	206779	164407	223704	72204.6	1	23784.2	1	44659.6	206163	141154	177440	170600	175150	5.535	100.089	C6 H12 O	TRANS-2-HEXENOL
CPD-9441	sophoraflavanone G	1	175902	1	216172	1	616733	475078	278754	374502	483733	290771	372936	216024	251196	220717	429218	208925	322131	309769	319433	4.28	424.19	C25 H28 O6	CPD-9441
CPD-14854	2'-hydroxy 3,7,3',4'-tetramethylquercetin	494930	146501	505501	435453	305557	352568	225341	473810	317387	415722	180565	165688	138473	115594	318223	253008	320720	170655	229069	255053	8.04	374.097	C19 H18 O8	CPD-14854
CPD-4125	avenasterol	535605	226849	302025	343094	260380	663504	304137	531030	342524	547744	528130	432474	481298	583632	559362	587056	405341	442215	438202	489613	23.13	412.365	C29 H48 O	CPD-4125
CPD-7662	entacapone	24269.8	75037.4	125285	36086.6	46194	125929	75029.8	11535.1	49952.3	19649.1	60396.9	70984.8	57809.3	40363.2	19165.2	121474	26029.7	69257.8	93823.1	89966.2	7.463	305.096	C14 H15 N3 O5	CPD-7662
CPD-19439	crinine	1	25737.1	1	1	1	34532.3	16321.3	1	32122.1	27843.1	1	1	1	10209.9	1	1	1	17102.7	1	1	7.13	271.122	C16 H17 N O3	CPD-19439
5-PHOSPHORIBOSYL-5-AMINOIMIDAZOLE	5-amino-1-(5-phospho-&beta;-D-ribosyl)imidazole	31162.5	12114.6	67478.8	18392.7	19382.9	1	1	20193.6	113490	79802.4	25276.5	23132.2	21626.1	37712.4	25608.9	20242.7	23413.7	19261	13660.1	20140	1.96222	294.052	C8 H13 N3 O7 P	5-PHOSPHORIBOSYL-5-AMINOIMIDAZOLE
CPD-19955	butyl benzoate	20026.5	65515.3	19821.6	13873	58671.7	126785	82392.6	56848.3	76518.2	29035.2	30582.6	54957.8	48805	22362.4	28880.6	88288.8	32610	32473.2	38516.3	31490.1	6.21	178.099	C11 H14 O2	CPD-19955
DIHYDROSANGUINARINE	dihydrosanguinarine	1331838	605606	727180	808358	680733	443520	1.15635e+06	629117	432996	437455	639611	597753	737943	236754	812740	707008	7612.14	658556	1.01415e+06	374802	3.83	333.101	C20 H15 N O4	DIHYDROSANGUINARINE
INDOLE_LACTATE	indole-3-lactate	347817	1	642228	1	1	832995	657048	590680	700005	776182	1	279466	583485	1	493844	1	580445	589953	610049	1	2.2	204.071	C11 H10 N O3	INDOLE_LACTATE
CPD-13251	soyasapogenol A	132725	18352.2	136944	190101	10766.7	187474	129484	186864	195504	214871	11680.5	11803.1	135043	1	120373	13148	111864	16953.2	11051	125657	19.48	474.378	C30 H50 O4	CPD-13251
CPD-9527	gossypol-6,6'-dimethyl ether	1	1	1	17994.8	1	487226	138959	1	41899.9	144683	1	22950.4	1	1	1	22979.3	1	1	1	1	3.36	546.237	C32 H34 O8	CPD-9527
CPD-7993	N-methylaminobutanal	1	1	10886.5	1	1	1	23682.2	57107	1	48618.7	36302.6	11062.4	1	66077.6	10337.8	1	1	43504.1	22949.2	44804.2	4.36	102.09	C5 H12 N O	CPD-7993
CPD0-1473	pteroyl-&gamma;-glutamyl-&gamma;-glutamylglutamate	206214	1	183421	1	162866	126303	149989	159498	1	137586	1	1	140843	1	143524	162176	135474	1	125497	131799	8.93	695.209	C29 H29 N9 O12	CPD0-1473
CPD-13543	kauralexin B2	284376	98172	117185	273668	194796	366297	563565	554669	312782	461378	367186	198299	146619	650420	506732	244065	199651	233263	568197	219888	13.803	330.176	C20 H26 O4	CPD-13543
CPD-14765	16-sinapoyloxypalmitate	409255	1	264005	452510	310494	368671	347694	457932	246117	375227	312670	366036	266035	272679	321996	395271	334216	354300	389705	322648	14.32	477.279	C27 H41 O7	CPD-14765
CPD-4889	(<i>E</i>)-&beta;-ocimene	82152.8	34791.5	43945.9	80091.5	64732.3	46167.4	69994.1	1	38896.5	109384	67593.5	1	35680	1	50734.4	47146.3	29528.4	66453.5	39159.6	36664.3	9.63	136.125	C10 H16	CPD-4889
CPD-16670	6&beta;-hydroxy-<i>syn</i>-pimaradiene	68353.3	1	1	1	1	37081.6	44672	32746.1	12338.4	37139.2	42557	35660.6	36234.4	32008.5	53229.8	47730.5	31893.5	39967.7	42624.8	40772.6	20.89	288.243	C20 H32 O	CPD-16670
CPD-17599	(-)-bursehernin	540277	633674	476445	661979	584873	654834	618215	495194	617843	623398	473692	520186	405367	441914	503729	610157	464822	518755	448692	457143	5.94	370.142	C21 H22 O6	CPD-17599
ACETYLCHOLINE	acetylcholine	799293	617959	783535	361575	694841	382336	394410	380288	402863	411583	331710	313668	362143	304605	552696	413736	333569	380456	373114	348039	5.5075	146.115	C7 H16 N O2	ACETYLCHOLINE
CPD-14492	betulinic aldehyde	1	1	1	1	1	1	11678	11130.5	1	10737	1	1	1	1	1	1	1	1	12729.1	1	20.94	440.38	C30 H48 O2	CPD-14492
CPD-14938	3,3',5'-trimethylmyricetin	1.15392e+06	1.02689e+06	964808	1.10613e+06	1.03772e+06	1.45588e+06	1463535	1.09749e+06	1.28216e+06	1.3267e+06	1.16295e+06	1.16291e+06	1.00189e+06	1.26187e+06	945137	1.06495e+06	1.02537e+06	931501	1.03357e+06	1.07e+06	1.26	360.086	C18 H16 O8	CPD-14938
CPD-13175	benzyl-6-hydroxy-2-cyclohexene-on-oyl	51031.4	20078.5	26185.4	23702.7	21353.5	1	15921.3	14226.4	39221.9	37788.8	71199.4	51796.8	49832.2	39750.6	54612.6	87085.4	49014.9	56295.3	64800	68231.2	1.81	246.096	C14 H14 O4	CPD-13175
CPD-685	(-)-<i>endo</i>-fenchol	363929	55375	64161.1	68121.4	63698.3	395759	223413	327711	194866	306272	270128	320712	279692	1	365097	218810	45901.3	229539	264087	237626	9.89	154.136	C10 H18 O	CPD-685
CPD-7392	sulfuretin 6-glucoside	1.42151e+06	2.99459e+06	1.74908e+06	1.39235e+06	1.85543e+06	1.42595e+06	1921039	1.65362e+06	1.54176e+06	1.91425e+06	2.43943e+06	2.80718e+06	2.14738e+06	2.35399e+06	1.32435e+06	3.33618e+06	1.03284e+06	3.68703e+06	2.53067e+06	2532882	7.04	432.101	C21 H20 O10	CPD-7392
CPD-1091	(<i>S</i>)-ureidoglycolate	241006	10856.6	61613.6	154560	61008.1	1	49437	28352.2	49289.6	51362.7	83957.6	22543.8	81747.4	46416.4	18026.3	1	65272.8	155894	145699	61686.2	0.18	133.027	C3 H5 N2 O4	CPD-1091
CPD-8065	verbascose	155364	92851.2	141768	146594	120946	106185	124053	63981.3	177922	117162	93557.6	52247.9	105792	96000.5	142222	76626.3	136692	76681	115666	102145	7.05	828.262	C30 H52 O26	CPD-8065
CPD-17454	malonyl-furaneol glucopyranoside	57663	11256.9	63005.2	54045.1	46104.9	63656	35442.8	82690.4	51662.5	67658.9	18398	17122.1	1	1	50151.3	45715.3	57768	11232.7	36438.5	42415.5	8.04	375.1	C15 H19 O11	CPD-17454
CPD-7004	dihydrogeranylgeranyl chlorophyll a	203520	96310.9	158604	161685	88120.6	350239	1	165587	198277	331194	164891	197050	162643	123660	155370	125836	1	270860	144165	1	15.03	887.487	C55 H67 Mg N4 O5	CPD-7004
CPD-16	phloroglucinol	1.54133e+06	1653676	1.6895e+06	1.663e+06	2.20165e+06	2.53353e+06	2.25158e+06	2.80703e+06	2.71468e+06	2.75437e+06	2.02994e+06	1.35718e+06	1.87079e+06	2060135	2066197	2.26387e+06	2.26199e+06	1.26564e+06	2.15892e+06	1.34232e+06	17.26	126.032	C6 H6 O3	CPD-16
CPD-487	adenosine 5'-phosphoramidate	1	1	1	1	25249.8	73405.1	39686.2	28398.5	82479.7	89216.5	64495.5	44197.3	72842.5	1	72853.2	51276.1	132989	77319	62846.5	124849	1.96	345.079	C10 H14 N6 O6 P	CPD-487
CPD-8634	aureusidin 6-<i>O</i>-glucoside	951312	7567870	3.00898e+06	2274665	3782844	2.07323e+06	6433527	3.34412e+06	1.92887e+06	3512745	6695238	7164819	6.53909e+06	6.53042e+06	1.70819e+06	7.77335e+06	1.6426e+06	10524751	6596948	6096918	5.7	448.096	C21 H20 O11	CPD-8634
CPD0-1118	ubiquinone-1	188264	132253	115068	295904	1	1	449858	292937	412966	407276	349301	39770.2	321906	562256	432325	310399	317600	320491	364721	378401	1.27	250.128	C14 H18 O4	CPD0-1118
CPD-68	1-aminocyclopropane-1-carboxylate	1025850	1.15179e+06	1.30858e+06	1.35517e+06	976117	898324	657190	446876	794635	629947	494840	978238	808623	394602	499318	997856	818179	871115	482308	498688	1.63	101.048	C4 H7 N O2	CPD-68
CPD0-1264	suberate	10041	31459	31280.6	26734.4	21114.7	27196.2	19839.9	20795.5	30759.1	19372.2	12755.1	13676.5	1	1	1	1	27928.8	1	1	23733	7.95	172.076	C8 H12 O4	CPD0-1264
CPD-14494	uvaol	82617.5	448709	233977	415301	313971	446573	127610	1	273760	122952	156098	188096	1	261178	75811.3	221041	1	1	111247	107313	20.915	442.375	C30 H50 O2	CPD-14494
CPD-3622	pratensein	1	1	30241	17463.3	17062.4	1	1	57658.9	1	27569.1	1	1	1	1	11269.9	1	11790	1	1	1	7.36	299.049	C16 H11 O6	CPD-3622
CPD-7980	(<i>S</i>)-(-)-citronellol	396835	149108	1	245522	202332	375594	450719	301087	450929	447631	392286	475878	266101	378920	418252	492802	312563	345823	319248	337664	10.38	156.151	C10 H20 O	CPD-7980
CPD-15073	(<i>E</i>)-6'-hydroxyferulate	1	225709	113160	105638	1	1	29434.8	1	106800	48397.3	208443	107626	91783.1	1	64337.2	28274.7	1	35294.7	95294	71339.2	2.54	209.05	C10 H9 O5	CPD-15073
CPD-8078	1-18:3-2-16:2-monogalactosyldiacylglycerol	1.34906e+06	215383	229834	508227	430517	1.4301e+06	1.33222e+06	1.26925e+06	546244	1.53398e+06	638926	809928	701912	245628	955858	1.02927e+06	797814	2.11646e+06	1.09017e+06	656114	17.02	748.506	C43 H72 O10	CPD-8078
CPD-7100	(2<i>S</i>)-2-isopropyl-3-oxosuccinate	443751	106421	210850	285344	389005	105352	163032	196274	170588	155719	189194	348115	389903	312722	168952	143117	164666	240328	134467	159282	2.082	172.035	C7 H8 O5	CPD-7100
CPD-1063	5-(methylsulfanyl)-ribulose 1-phosphate	1	1	1	70564.4	1	28344.8	125866	126842	77550.1	97829.2	40819.9	34599.6	1	61920.7	1	107617	1	28752.1	1	55141.6	1.62	257.995	C6 H11 O7 P S	CPD-1063
MANNOSE-1P	&alpha;-D-mannose 1-phosphate	546833	787263	580415	650719	563704	992827	895516	718835	873924	934870	890717	816073	805680	865322	1.26285e+06	760769	802524	835870	746427	747339	2.52	258.013	C6 H11 O9 P	MANNOSE-1P
CPD-9494	3,5-dihydroxyanisole	593675	1884173	1.70192e+06	1.68415e+06	1.40221e+06	1.18516e+06	3.03052e+06	3.09409e+06	2.04962e+06	2.01925e+06	1.68801e+06	1.31246e+06	1.53926e+06	2.47378e+06	1.17101e+06	1.4573e+06	1.36774e+06	1.46026e+06	1.42582e+06	1.27614e+06	4.77	140.048	C7 H8 O3	CPD-9494
COUMARYL-ALCOHOL	4-coumaryl alcohol	1	57696.9	1	50140.6	1	1	55940.3	51181.3	57865	61863.7	1	1	1	1	1	59771.1	1	46944.5	1	1	4.63	150.066	C9 H10 O2	COUMARYL-ALCOHOL
CPD-10296	pyropheophorbide <i>a</i>	302836	322986	1	1	300088	194264	328140	1	56544.5	87673.1	11247.7	22223.1	1	310276	1	289544	10429.8	37466.6	22129.5	1	3.51	533.253	C33 H33 N4 O3	CPD-10296
CPD-20277	swainsonine	1	1	67699.8	72586.4	80279.5	1	1	96734.9	99840	103502	58609.4	1	73398.1	71602.7	1	81353.3	86421	82297.3	97022.4	91990.9	6.49	173.103	C8 H15 N O3	CPD-20277
CPD-1908	(-)-borneol	363929	55375	64161.1	68121.4	63698.3	395759	223413	327711	194866	306272	270128	320712	279692	1	365097	218810	45901.3	229539	264087	237626	9.89	154.136	C10 H18 O	CPD-1908
CPD-16891	1-deoxymannojirimycin	77171.8	97292.6	97498.3	75207.3	78551.2	37029.7	22129.7	59055.7	1.70019e+06	1.56376e+06	86647.9	93776.9	101285	94528	80013.7	91399.4	80240.8	77692.9	69951.6	72495.8	1.0605	164.09	C6 H14 N O4	CPD-16891
CPD-9481	hederagenin	126706	107296	114850	116988	97736.7	65197.1	38054.6	83670.6	89276.6	100238	125906	117096	124933	126612	115948	133802	141692	128984	128090	153782	18.59	471.356	C30 H47 O4	CPD-9481
CPD-4663	3-deoxycapsidiol	102826	74424.3	44129.2	70090.4	68169.7	99003	104994	56249.5	78951.1	87125.3	46730.2	49545.8	41969.2	36211.2	48058.6	63448.7	38359.8	46408.2	51819.8	51150.4	8.55	220.179	C15 H24 O	CPD-4663
CPD-8001	calystegine A3	329715	295251	351652	355230	323135	243090	340299	346791	381527	97030.7	261056	295136	341498	151004	324483	244235	342937	278587	341809	318301	3.36	160.094	C7 H14 N O3	CPD-8001
EGTA	EGTA	17166.3	1	79226.1	60496.5	1	116074	53501	210268	80422.7	147247	1	42445.4	1	43162	65977	1	101961	1	76353.8	76539.3	6.66	376.113	C14 H20 N2 O10	EGTA
CPD-3642	D-valine	162994768	94254272	87364400	181474416	143986960	151809696	144464656	143044144	163555312	154455600	174238096	151816608	171099408	154910016	196976960	164744160	171750272	175598336	166445664	170916304	1.33	117.077	C5 H11 N O2	CPD-3642
CPD-248	2-formylaminobenzaldehyde	213753	201493	218948	245665	177348	368372	287131	27828.5	359127	333947	261134	61325.5	229929	39562	59634.4	323060	263665	343586	323793	338205	1.78	149.045	C8 H7 N O2	CPD-248
LIPOIC-ACID	(<i>R</i>)-lipoate	28100.8	89028.4	79406.2	88655.6	76436.3	128440	85769.1	91276.4	93645.1	116408	60002.4	37832	58423.2	71950.2	35773.6	99968	55209.8	82083.9	72838.8	70785.5	4.5	205.035	C8 H13 O2 S2	LIPOIC-ACID
S-TETRAHYDROCOLUMBAMINE	(<i>S</i>)-tetrahydrocolumbamine	163082	129675	139801	132355	135897	216030	154609	158136	159905	177696	132136	131112	155860	90228.5	155816	121208	121695	120457	170881	156800	2.97	341.164	C20 H23 N O4	S-TETRAHYDROCOLUMBAMINE
CPD-10205	4-hydroxy-5-methyl-2-methylene-3(2H)-furanone	1.54133e+06	1653676	1.6895e+06	1.663e+06	2.20165e+06	2.53353e+06	2.25158e+06	2.80703e+06	2.71468e+06	2.75437e+06	2.02994e+06	1.35718e+06	1.87079e+06	2060135	2066197	2.26387e+06	2.26199e+06	1.26564e+06	2.15892e+06	1.34232e+06	17.26	126.032	C6 H6 O3	CPD-10205
CPD-1962	(+)-afzelechin	160731	1	1	1	1	1	1	199890	1	378079	234989	288236	146668	1	1	349832	1	1	298437	1	14.57	274.089	C15 H14 O5	CPD-1962
CPD-14858	3,7,4'-trimethylquercetin 2'-<i>O</i>-&beta;-<i>D</i>-glucoside	34978.1	34749.7	43243.7	40873.7	41578.3	1	27538.2	36627.3	20730.3	24325.4	24827.4	24964.4	26416.5	1	22290.5	1	27228.7	25979	25762.9	1	1.26	522.141	C24 H26 O13	CPD-14858
CPDQT-38	3-[(5'-methylsulfanyl)pentyl]malate	1	1	1	1	1	78354.2	32313.8	10553.4	1	34294.3	1	1	1	1	1	30023.6	1	1	1	1	2.56	248.073	C10 H16 O5 S	CPDQT-38
CPD-8191	(+)-marmesin	51031.4	20078.5	26185.4	23702.7	21353.5	1	15921.3	14226.4	39221.9	37788.8	71199.4	51796.8	49832.2	39750.6	54612.6	87085.4	49014.9	56295.3	64800	68231.2	1.81	246.096	C14 H14 O4	CPD-8191
CPD-9642	dioxindole-3-acetyl-3-O-beta-glucose	554197	943451	702010	866922	765140	1.08369e+06	1.01234e+06	798562	874461	1.05179e+06	749433	748008	586324	776869	614275	986546	599722	822012	614473	647813	5.94	368.106	C16 H18 N O9	CPD-9642
CPD-6442	methylsalicylate	520269	1	1	447989	324017	578698	376674	306871	493181	490353	46111.6	1	63221.2	1	47294.5	61781.8	357646	378542	374352	59620.7	4.11875	152.045	C8 H8 O3	CPD-6442
CPD-6181	&beta;-alanine betaine	2137466	1.47577e+06	1.44497e+06	1.74326e+06	1.39542e+06	1	1.9808e+06	797530	990678	1.40265e+06	1.6546e+06	1318786	1.14e+06	1.86284e+06	1.08657e+06	945565	1.19859e+06	806976	1073910	1.0745e+06	1.78	131.092	C6 H13 N O2	CPD-6181
CPD-8935	feruloylserotonin	22036.1	1	1	59791.7	12326.6	164631	108797	41669.1	1	70093.8	54438.1	55285.8	24494.6	20649.1	29468.9	1	42249.4	53178.8	53879.3	53303.4	16.83	352.142	C20 H20 N2 O4	CPD-8935
CPD-13907	dehydroascorbate (bicyclic form)	88467.1	1.29466e+06	917453	272813	1	1.49855e+06	1.1296e+06	868719	1031665	1.02322e+06	918354	838213	67132.3	1.03405e+06	69900.7	1085530	59022	916991	862284	980211	1.88	192.024	C6 H8 O7	CPD-13907
CPDQT-35	2-[(7'-methylsulfanyl)heptyl]malate	206632	101901	89025.1	193263	60665.2	168120	52836.6	31657.2	88329.5	80940.2	99332.8	86847.8	83573.1	153737	116889	101132	75935.8	85757.5	65585.3	75056.3	3.502	276.101	C12 H20 O5 S	CPDQT-35
S-N-METHYLCOCLAURINE	(<i>S</i>)-<i>N</i>-methylcoclaurine	11037	1	1	74813.9	27900.4	119543	114838	1	1	71001.7	16622.1	27074.1	16370.3	1	45442.8	1	1	33663.7	1	16828.2	2.28	300.164	C18 H22 N O3	S-N-METHYLCOCLAURINE
INDOLE-3-CARBOXALDEHYDE	indole-3-carboxaldehyde	177005	70623.9	65031.2	162094	117423	920727	535995	203933	226656	473785	133751	146305	88638.4	135800	105851	1	119198	107123	118629	105250	3.35	145.05	C9 H7 N O	INDOLE-3-CARBOXALDEHYDE
CPD-8996	(3R)-linalool	363929	55375	64161.1	68121.4	63698.3	395759	223413	327711	194866	306272	270128	320712	279692	1	365097	218810	45901.3	229539	264087	237626	9.89	154.136	C10 H18 O	CPD-8996
CPD0-1501	(2S,3R,6S)-3-fluoro-2,6-diaminopimelate	52880.9	125888	136344	100425	115096	106691	79372.8	56672.7	32659.6	34086.4	37779	29165	11566	68074.6	17145.6	10825.3	25293.5	34503	43998	36636.5	1.5925	208.091	C7 H13 F N2 O4	CPD0-1501
CPD-10207	(2E)-4-hydroxy-5-methyl-2-propylidene-3(2H)-furanone	985977	1.01633e+06	1.15503e+06	1.01128e+06	1062746	2.02393e+06	752658	1.5561e+06	717325	781320	1.7258e+06	1.03324e+06	1.24537e+06	3289273	1.3748e+06	1.13586e+06	701999	1.01987e+06	1.39276e+06	1.26923e+06	6.874	154.063	C8 H10 O3	CPD-10207
CPD-10329	&alpha;-L-fucopyranose	99670	1	1	69847.6	1	42750.2	1	141612	82364.9	111664	94038.6	98069.9	104994	70250.1	51067.1	68248.1	101226	52910.5	1	89315.4	2.31	164.069	C6 H12 O5	CPD-10329
CPD-9885	heliespirone C	1	68977	1	51044.2	55232	389926	254451	94259.3	168750	274887	299923	106082	1	461277	58722.8	102157	73087.9	91511.5	101722	106213	4.55059	264.137	C15 H20 O4	CPD-9885
CPD-16746	podophyllotoxin 7-glucoside	1.10332e+06	561174	1.29028e+06	1.75217e+06	1.13501e+06	3.2458e+06	1.31261e+06	2.17185e+06	2226888	2.46998e+06	754259	716326	697174	631682	1.08797e+06	1.32826e+06	1.43093e+06	876928	1.0162e+06	1028744	6.44	576.178	C28 H32 O13	CPD-16746
CPD-4261	1,8-cineole	363929	55375	64161.1	68121.4	63698.3	395759	223413	327711	194866	306272	270128	320712	279692	1	365097	218810	45901.3	229539	264087	237626	9.89	154.136	C10 H18 O	CPD-4261
CPD-261	(4<i>S</i>)-perillyl alcohol	252952	44639.2	28829.9	170098	108689	392376	228052	280893	1	245655	258767	238693	180790	248609	278853	183715	118880	167389	212930	215615	11.01	152.119	C10 H16 O	CPD-261
CPD-12506	O(2),1,7,9-tetramethylurate	18485.3	1	1	26061.5	1	50893.6	47619.2	19045.5	1	40673.5	20472.9	32063.8	19336.5	1	1	34294.7	39588.6	39324.6	30653.5	29764	11.15	224.089	C9 H12 N4 O3	CPD-12506
CPD-709	(5&alpha;)-campestan-3-one	38459.8	26535.6	53565.8	142505	74509.7	79512.5	16820.3	78095.7	85491.8	99999.4	70741.1	41673.1	65233.6	119594	1	135403	69368.4	1	1	10488.5	18.54	400.373	C28 H48 O	CPD-709
CPD-12505	1,3,7,9-tetramethylurate	18485.3	1	1	26061.5	1	50893.6	47619.2	19045.5	1	40673.5	20472.9	32063.8	19336.5	1	1	34294.7	39588.6	39324.6	30653.5	29764	11.15	224.089	C9 H12 N4 O3	CPD-12505
CPD-4243	sarpagine	3895469	2.55941e+06	2357626	3.78081e+06	3045103	5342725	5.45579e+06	3.42519e+06	4651572	4.9941e+06	3.02093e+06	2951880	2.88009e+06	2927980	3.21279e+06	3.70082e+06	2.98627e+06	3065323	3.03641e+06	3.06133e+06	5.7	310.174	C19 H22 N2 O2	CPD-4243
CPDQT-419	8-(methylsulfanyl)octyl-desulfoglucosinolate	946527	1.02586e+06	937894	910830	922060	1.24823e+06	1.1593e+06	1.15534e+06	1.49629e+06	1.22291e+06	974747	955384	1.16212e+06	984616	1121553	830458	1.11019e+06	880542	1.42218e+06	1106423	5.57	397.156	C16 H31 N O6 S2	CPDQT-419
CAFFEOYLQUINATE	<i>trans</i>-5-O-caffeoyl-D-quinate	179290	270262	222888	188794	204996	121351	116690	117027	131556	125476	144087	156773	132987	145810	137592	137692	119332	147985	121294	132403	1.28	353.096	C16 H17 O9	CAFFEOYLQUINATE
CPD-9426	methylconiine	770968	477069	419585	655437	524696	1.34927e+06	1.25911e+06	669135	1.02356e+06	1.15402e+06	895169	801645	749586	1.04394e+06	707494	1.04155e+06	632194	636919	686103	703763	11.04	142.157	C9 H20 N	CPD-9426
CYS-GLY	L-cysteinylglycine	1	1	1	1	1	637767	851118	1	1	1384406	1	1	1	1	1	1	1	1	708996	1.09494e+06	1.82	178.047	C5 H10 N2 O3 S	CYS-GLY
5-OXOPROLINE	5-oxo-L-proline	1	1	1	31047.2	1	61142.3	51459.8	39219.3	16750.7	38658.8	39143.6	17452.6	18502.5	1	11954.9	33595.1	17540.2	52801	45119.3	22556.6	17.6747	128.033	C5 H6 N O3	5-OXOPROLINE
3-2-METHYLTHIOETHYLMALIC-ACID	3-[(2'-methylsulfanyl)ethyl]malate	21191.8	42940.1	49622.1	42516.7	10923.3	59412.8	70614.7	72893.6	40367.7	67634.1	42978.5	60619.4	61039.3	42903.7	65498.1	66930.3	43359.4	53498.7	44570.2	37156.9	2.63	206.021	C7 H10 O5 S	3-2-METHYLTHIOETHYLMALIC-ACID
CPD-14902	porifersta-7,25(27)-dienol	535605	226849	302025	343094	260380	663504	304137	531030	342524	547744	528130	432474	481298	583632	559362	587056	405341	442215	438202	489613	23.13	412.365	C29 H48 O	CPD-14902
CPD-7960	delphinidin 3-<i>O</i>-glucosyl-5-<i>O</i>-caffeoylglucoside	1	1	1	1	1	40944.3	1	1	18834.6	20242.2	1	1	1	1	1	1	1	1	1	1	5.63	788.164	C36 H36 O20	CPD-7960
CPD-8844	(3<i>E</i>)-4,8-dimethylnona-1,3,7-triene	31085	40461.8	45013.2	59356.7	41460.4	19552.3	64050.8	45399.3	78145.8	90886.6	51298.1	51135	46349	61187	41762.6	94752.2	42044.2	56677.9	52039.2	52734.2	6.86	150.141	C11 H18	CPD-8844
CPD-16610	<i>ent</i>-sandaracopimaradien-3&beta;-ol	68353.3	1	1	1	1	37081.6	44672	32746.1	12338.4	37139.2	42557	35660.6	36234.4	32008.5	53229.8	47730.5	31893.5	39967.7	42624.8	40772.6	20.89	288.243	C20 H32 O	CPD-16610
CPD-4406	glyceollin II	1	339382	312923	301180	249833	1	488763	494245	328823	332102	295119	232547	259540	392642	210088	185321	250240	1	239817	1	4.76	338.117	C20 H18 O5	CPD-4406
CPD-7610	soyasapogenol B	127623	116802	136202	1	1	166709	142170	122321	1	133093	142923	122349	90031.4	223460	97870.1	139575	97217.1	1	108516	105606	15.11	458.374	C30 H50 O3	CPD-7610
CPD-9905	3&beta;-hydroxy-9&beta;-pimara-7,15-diene-19,6&beta;-olide	1.32227e+06	797220	779462	987235	947514	1.18083e+06	1.1604e+06	879341	1.09843e+06	1.12239e+06	681474	774839	757213	473616	950555	1.06989e+06	808292	816387	768605	847378	5.08	316.205	C20 H28 O3	CPD-9905
8-HYDROXYQUINOLINE	8-hydroxyquinoline	177005	70623.9	65031.2	162094	117423	920727	535995	203933	226656	473785	133751	146305	88638.4	135800	105851	1	119198	107123	118629	105250	3.35	145.05	C9 H7 N O	8-HYDROXYQUINOLINE
CPD-8674	1-<i>O</i>-(4-coumaroyl)-&beta;-D-glucose	11301.4	34995.9	42083	22667.3	24868.8	16294.9	1	22213.1	10543	11373.1	10297.7	1	10646.6	1	10498.8	18948.5	1	22982.5	11289.2	11222.1	4.17	326.095	C15 H18 O8	CPD-8674
CPD-8081	1-18:3-2-18:3-digalactosyldiacylglycerol	9016714	8815793	9565411	8572284	8944629	8545010	9341680	9344199	9120653	9344954	8845702	8507002	8869331	9797596	8505034	8916314	8420230	7.54011e+06	9045449	8465954	19.97	936.573	C51 H84 O15	CPD-8081
3-URACIL-1-YL-L-SERINE	L-willardiine	69480.8	84909.8	83610.6	75390.3	65595.1	11026.7	30280.7	80388.2	36173.2	60446.8	29728.6	35475.5	51755.2	1	90161.4	80804	47436.8	69402.9	31998.1	46791	2.25	199.057	C7 H9 N3 O4	3-URACIL-1-YL-L-SERINE
GERANYLGERANYL-PP	geranylgeranyl diphosphate	87071.3	62817.6	86633.8	1	70512.5	1.71958e+06	1.32257e+06	1.21196e+06	1.24494e+06	1.45764e+06	1	1	86356.1	45612.9	874306	1	70737.5	1	1.02385e+06	1.07313e+06	3.95533	447.18	C20 H33 O7 P2	GERANYLGERANYL-PP
LYS	L-lysine	1	160451	145662	187467	149154	136218	113200	145621	137248	143527	130422	134437	22693.1	49807.4	98957.1	122618	16278.1	105382	127152	22770	2.11	147.11	C6 H15 N2 O2	LYS
CPD-14499	erythrodiol	82617.5	448709	233977	415301	313971	446573	127610	1	273760	122952	156098	188096	1	261178	75811.3	221041	1	1	111247	107313	20.915	442.375	C30 H50 O2	CPD-14499
CPD-4944	(+)-isomenthol	396835	149108	1	245522	202332	375594	450719	301087	450929	447631	392286	475878	266101	378920	418252	492802	312563	345823	319248	337664	10.38	156.151	C10 H20 O	CPD-4944
CPD-6801	aloesone	400563	350714	420967	326968	366262	202889	289609	291626	349070	297076	315126	308739	345883	217981	362945	256503	415575	271120	348958	279562	6.38	232.071	C13 H12 O4	CPD-6801
CPD-7968	bixin aldehyde	159773	160995	176723	197988	140530	165695	46367.8	102532	175648	143682	177618	150206	42893.2	189945	148620	154702	23364.9	118876	120815	33955.3	6.86	348.212	C24 H28 O2	CPD-7968
CPD-11578	3-(indol-3-yl)acrylate	128930	137152	1	137066	129764	71597.6	161552	158514	150627	168252	192794	184432	169260	180103	51067.1	142452	156341	160156	182947	172245	2.37	186.051	C11 H8 N O2	CPD-11578
CPD-6645	2,3-dehydrokievitone	179290	270262	222888	33045.5	10746.4	18889.4	23215.5	117027	25858.2	17700	144087	156773	132987	30388.4	137592	137692	119332	147985	121294	132403	2.2215	353.096	C20 H17 O6	CPD-6645
CPD-4721	solavetivone	1.41571e+06	1.17482e+06	1.06157e+06	1.27509e+06	1.19616e+06	2.02752e+06	1525271	1.31896e+06	1.44644e+06	1.65321e+06	1.23366e+06	1077416	1.13224e+06	1.3476e+06	1.10911e+06	1.19339e+06	1.2626e+06	1097481	1223835	1.17486e+06	1.78	218.162	C15 H22 O	CPD-4721
CPD-14594	linustatin	563869	1.15269e+06	724671	728298	1	677999	4.49979e+06	578016	1.01662e+06	734810	884744	957068	873950	871909	485575	1.25488e+06	481304	1.25608e+06	4.82573e+06	4752456	6.58	409.163	C16 H27 N O11	CPD-14594
CPD-12751	13-epi manoyl oxide	44146	44675.3	43080.3	36147.4	33521.5	1	30671.6	33816.8	37237.3	30199.9	41334.1	36647.2	35678.9	30590.8	34616.3	11295.5	29662.2	45945.2	12060.9	16538.3	11.64	290.262	C20 H34 O	CPD-12751
CPD-12850	4&alpha;,14&alpha;-dimethyl-9&beta;,19-cyclo-5&alpha;-cholest-24-en-3&beta;-ol	535605	226849	302025	343094	260380	663504	304137	531030	342524	547744	528130	432474	481298	583632	559362	587056	405341	442215	438202	489613	23.13	412.365	C29 H48 O	CPD-12850
CPD-19461	cyclobis-(1&rarr;6)-&alpha;-nigerosyl	627528	370075	593909	574924	487746	57616.7	90787.6	420058	67345.2	69986.4	326579	286097	396005	262066	558735	275089	569309	266886	74436.6	345823	7.475	648.2	C24 H40 O20	CPD-19461
FRU1P	&beta;-D-fructofuranose 1-phosphate	546833	787263	580415	650719	563704	992827	895516	718835	873924	934870	890717	816073	805680	865322	1.26285e+06	760769	802524	835870	746427	747339	2.52	258.013	C6 H11 O9 P	FRU1P
CPD-16621	maniladiol	82617.5	448709	233977	415301	313971	446573	127610	1	273760	122952	156098	188096	1	261178	75811.3	221041	1	1	111247	107313	20.915	442.375	C30 H50 O2	CPD-16621
DETHIOBIOTIN	dethiobiotin	19531.2	16221.8	24349.9	29517.8	25808.9	11040.3	17890	27498.9	47047.7	27015.7	17382.5	19619	29705	91768	26534.4	18985.7	18007.5	1	1	17258.5	6.74333	213.12	C10 H17 N2 O3	DETHIOBIOTIN
CPD-8692	abieta-7,13-dien-18,18-diol	200898	76017.4	71352.9	18881.5	17101.4	88970.6	97206.5	48566	49315.7	80101.6	85724.4	101541	79990	29398.9	18850.4	67758.2	61304.7	61958.1	11574.6	58794.6	16.12	304.238	C20 H32 O2	CPD-8692
CPD0-1326	p-(bromoacetamido)phenyl uridyl pyrophosphate	758441	1.18944e+06	990729	1.43139e+06	1.22136e+06	1231362	848334	1.08587e+06	1.02864e+06	1.30645e+06	1.20906e+06	1.1213e+06	1.08295e+06	1.37792e+06	1.07927e+06	1.17098e+06	941622	1.02332e+06	874647	975511	19.13	612.946	C17 H18 Br N3 O13 P2	CPD0-1326
CPD-8166	1-18:2-2-18:3-monogalactosyldiacylglycerol	4803004	637640	1.27472e+06	834125	873710	3074799	3.10672e+06	3.06464e+06	398242	3.13578e+06	3.89073e+06	3.46085e+06	4.27474e+06	3517601	4.97889e+06	4.16733e+06	4.49235e+06	2521851	4877063	511362	21.09	776.537	C45 H76 O10	CPD-8166
CPD-20023	3,5-di-<i>C</i>-glucosyl-2,4,4',6-tetrahydroxydibenzoylmethane	421260	398100	404925	391135	388516	389977	397612	411382	450108	431749	389377	408795	374415	373780	377278	372042	348193	370254	372599	385224	25.85	611.167	C27 H31 O16	CPD-20023
PRO	L-proline	11220906	8934901	8551509	12785913	11039001	3619473	4126059	3.51358e+06	2.75807e+06	3394947	5.6386e+06	7.36344e+06	9548551	5409047	8400098	4397980	8132970	6.59597e+06	7334123	8297694	1.38	115.063	C5 H9 N O2	PRO
CPD-8186	umbelliferone	593675	1911838	1.70192e+06	1.67905e+06	1.40221e+06	1.18007e+06	3.06766e+06	3.00497e+06	2.04962e+06	2.06115e+06	1.68801e+06	1.30703e+06	1.53404e+06	2.47378e+06	1.17101e+06	1.44115e+06	1.33783e+06	1.46026e+06	1.42582e+06	1.2758e+06	4.77	162.03	C9 H6 O3	CPD-8186
574-TRIHYDROXY-3-METHOXYFLAVONE	chrysoeriol	1	1	30241	17463.3	17062.4	1	1	57658.9	1	27569.1	1	1	1	1	11269.9	1	11790	1	1	1	7.36	299.049	C16 H11 O6	574-TRIHYDROXY-3-METHOXYFLAVONE
UDP-L-RHAMNOSE	UDP-&beta;-L-rhamnose	1	19312.6	17543	30128.1	27506.4	26572.7	25475	17753.8	10610.6	18930.5	18756.3	19031.4	18404.7	28336.3	17029.3	17657.1	13424.9	1	1	1	18.64	548.05	C15 H22 N2 O16 P2	UDP-L-RHAMNOSE
CPD-13929	(13<i>E</i>)-labda-7,13-dien-15-ol	44146	44675.3	43080.3	36147.4	33521.5	1	30671.6	33816.8	37237.3	30199.9	41334.1	36647.2	35678.9	30590.8	34616.3	11295.5	29662.2	45945.2	12060.9	16538.3	11.64	290.262	C20 H34 O	CPD-13929
CPD-5881	(6R)-4a-hydroxy-tetrahydrobiopterin	32409.9	68077.9	57314.9	44772.6	51536.3	1	1	14826.9	80403.7	80001.8	30944	43870.9	59157.3	30191.2	17418.5	40638.9	46354.7	41492.3	24653.4	37906.9	1.29	257.108	C9 H15 N5 O4	CPD-5881
CPD0-1905	8-oxo-dGTP	235516	320539	273695	403838	339937	323811	222177	318440	285346	359483	333727	301944	300522	351161	275035	340871	304020	251920	239455	252223	18.15	518.946	C10 H12 N5 O14 P3	CPD0-1905
APIGENIN-7-O-NEOHESPERIDOSIDE	apigenin 7-O-neohesperidoside	2.01534e+06	2.99358e+06	2105509	1.72093e+06	3.81854e+06	7105949	1	12987734	1.04415e+06	8796906	3.68974e+06	3.459e+06	3.16909e+06	3.261e+06	1.60709e+06	5280437	6741520	4.09782e+06	1	1	7.07882	578.158	C27 H30 O14	APIGENIN-7-O-NEOHESPERIDOSIDE
METHYLENE-THF	5,10-methylenetetrahydropteroyl mono-L-glutamate	1	35940.7	12139.9	1	19077.3	12837.1	38628.6	1	516581	20679.9	29336.3	36097.4	25534.6	282223	1	44110.3	1	49788.3	283554	31416.7	6.8	455.147	C20 H21 N7 O6	METHYLENE-THF
CPD-7146	6-isobutyl-4-hydroxy-2-pyrone	1	30729.4	22984.8	27786.3	27787.4	118682	52340.3	27248.2	83408.5	74842.5	32279.6	35406.8	25016.3	38317.6	24775.5	31292.7	25407.4	40257.5	35013.7	33406.4	7.14	167.071	C9 H11 O3	CPD-7146
CPD-464	prephytoene diphosphate	202884	126255	111439	156176	146578	332206	326048	343903	295165	346188	1	273277	267709	150655	306643	367857	239121	319555	305518	308798	16.92	719.422	C40 H65 O7 P2	CPD-464
CPD-4892	(-)-&alpha;-pinene	82152.8	34791.5	43945.9	80091.5	64732.3	46167.4	69994.1	1	38896.5	109384	67593.5	1	35680	1	50734.4	47146.3	29528.4	66453.5	39159.6	36664.3	9.63	136.125	C10 H16	CPD-4892
CPD-12205	(4E,6E)-1-(4-hydroxyphenyl)-7-phenylhepta-4,6-dien-3-one	789431	820972	455526	1.2641e+06	881632	5327961	1.57165e+06	749495	1.33116e+06	2.15707e+06	673470	1.61499e+06	999886	170175	1.30157e+06	2.32171e+06	953642	1.95403e+06	1.23931e+06	1.29819e+06	2.21	278.132	C19 H18 O2	CPD-12205
CPD-14830	(13<i>S</i>,14<i>R</i>)-13-<i>O</i>-acetyl-1,8-dihydroxy-<i>N</i>-methylcanadine	1	1	1	1	1	1	31864.6	1	23628.3	26896	1	18192.5	1	11183	1	11019.9	11018	10773.7	25206.1	12927.3	5.39	385.158	C21 H23 N O6	CPD-14830
BERBAMUNINE	berbamunine	101559	61343.2	72591	52825.4	49305.1	222167	81691.3	103123	110964	121890	46830.4	27657.4	35323.7	30586	41452.1	42659.9	27486.9	73133.1	77513.7	59709.5	13.004	598.316	C36 H42 N2 O6	BERBAMUNINE
CPD-7854	3,4,3',4'-tetradehydroisozeaxanthin	322588	231394	251773	252481	191477	358697	365788	347791	182036	387887	281778	281911	266148	263720	374843	293163	287606	307358	308007	336563	18.65	564.389	C40 H52 O2	CPD-7854
R-COCLAURINE	(<i>R</i>)-coclaurine	276966	271111	257324	279021	280296	1	135715	144403	206839	158942	200684	196461	180833	168873	200845	1	149943	154079	160380	171347	1.37	286.146	C17 H20 N O3	R-COCLAURINE
S-TETRAHYDROBERBERINE	(<i>S</i>)-canadine	16928.6	42251.1	1	25802.1	26951	41366.2	30931.7	1	1	38488.6	21780.7	1	19265	17735.9	11173.5	24787.7	1	10098.9	23570.2	1	4.51	339.149	C20 H21 N O4	S-TETRAHYDROBERBERINE
CPD-17703	coniferyl alcohol 9-methyl ester	1.31591e+06	747291	787167	996674	901166	1	866312	1	1	887279	1.28726e+06	1	1.02711e+06	1	791861	1	1.13012e+06	541539	1	857747	2.34	194.1	C11 H14 O3	CPD-17703
CPD-16620	12,13&beta;-epoxy-&beta;-amyrin	82617.5	448709	233977	415301	313971	446573	127610	1	273760	122952	156098	188096	1	261178	75811.3	221041	1	1	111247	107313	20.915	442.375	C30 H50 O2	CPD-16620
12-DEHYDRORETICULINIUM	1,2-dehydroreticuline	34699.6	25410.9	23288.5	35044.5	25205.5	127628	195689	163602	16737	147388	20073.6	17626.4	11477.1	30789.9	140329	141853	147446	176150	182850	179944	7.45	328.16	C19 H22 N O4	12-DEHYDRORETICULINIUM
CPD-19726	(4<i>S</i>)-2,3-dehydro-leucocyanidin	24886.5	1	1	79816.7	46388.2	1	1	29258.4	38481.3	30849.9	43817.8	46266.1	32323.1	1	48973.2	38209.4	34780.9	17477	10250.7	13978.4	1.61	304.052	C15 H12 O7	CPD-19726
CPD-4	molybdopterin	150360	147696	141336	147951	148841	209642	223841	177290	181428	191350	191050	181216	171589	173766	191455	178809	189001	193167	184338	189132	2.55	391.992	C10 H11 N5 O6 P S2	CPD-4
ETHYLACETATE	ethyl acetate	8492.39	217152	80529.4	1	108452	321685	330819	277813	254416	311365	284212	287804	228458	270442	256861	215088	265680	197824	197078	247078	1.63	88.0532	C4 H8 O2	ETHYLACETATE
CPDQT-295	7-(methylsulfinyl)heptyl-glucosinolate	1	1	1	11057.7	1	45211.6	44203	18214.2	1	28879.2	11786.3	10761	1	1	1	27304.2	19407	18170	18702.2	18918.4	18.64	478.09	C15 H28 N O10 S3	CPDQT-295
CORTISOL	cortisol	167796	143670	117545	145752	126297	38593.1	1	73404.6	84651.4	97988.6	97918.8	102117	88963.1	118767	77348.7	86717.3	56937.6	50928.3	56636.3	73299.9	16.02	362.207	C21 H30 O5	CORTISOL
CPD-19794	brassinolide 22-O-sulfate	18562.3	24526	11879.5	29067	26228.7	102538	41018.9	26337	54290.2	53916.2	27011.7	29711.6	27510.9	22472.1	28571.9	25881.3	19596.5	24717.6	28868.2	21557.8	6.48	559.298	C28 H47 O9 S	CPD-19794
CPD-8767	(+)-camphene	82152.8	34791.5	43945.9	80091.5	64732.3	46167.4	69994.1	1	38896.5	109384	67593.5	1	35680	1	50734.4	47146.3	29528.4	66453.5	39159.6	36664.3	9.63	136.125	C10 H16	CPD-8767
CPDIO2-4	1-18:0-2-18:4-phosphatidylethanolamine	17797.2	37365	19171.3	1	1	31288.6	1	17997.9	1	12410.4	1	11390.8	56472.7	32256.4	54011.3	59464.8	17784.8	1	1	1	15.6142	739.493	C41 H74 N O8 P	CPDIO2-4
CPD-9440	sophoraflavanone B	124932	173356	147813	126048	139752	131315	132736	240599	158353	181796	137298	185979	175015	213557	163939	136975	174302	183357	176823	167822	5.8685	340.132	C20 H20 O5	CPD-9440
CPD-8289	1-18:0-2-18:1-phosphatidylethanolamine	36988.5	395135	434914	1	348153	38497.7	28906.5	35027.9	1	37226.7	27286.2	28244.5	38658.7	11354.3	41855.1	31904.4	21166.1	28765.7	52820	23947.6	21.4517	745.564	C41 H80 N O8 P	CPD-8289
3-OH-BENZALDEHYDE	3-hydroxybenzaldehyde	918810	904714	703113	1.05102e+06	758976	1.75481e+06	1.10407e+06	610366	1175028	1.21518e+06	992296	1.01519e+06	665657	909515	876710	864092	796447	983051	1.00437e+06	962750	5.67	122.035	C7 H6 O2	3-OH-BENZALDEHYDE
L-1-LYSOPHOSPHATIDATE	1-oleoyl-<i>sn</i>-glycerol 3-phosphate	268788	127203	120194	207322	162572	293810	245693	136915	265382	257181	142735	1	1	104804	171917	175316	160311	193062	177834	163611	6.15	434.244	C21 H39 O7 P	L-1-LYSOPHOSPHATIDATE
CPD-10349	isovitexin-7-O-xyloside	16609818	17040504	17643022	18626540	17775146	17200208	15772401	15664429	15861212	15756284	15809001	15663435	16485115	14681779	16267953	18061838	15899050	16273875	15523053	13633011	5.56	564.143	C26 H28 O14	CPD-10349
TABERSONINE	tabersonine	1	119265	188319	1	130515	56795	83090.4	1	84194.8	91871.5	81378.5	84648.2	113753	46338.7	109450	1	99582.4	67208	97621.9	99567.2	4.15	337.192	C21 H25 N2 O2	TABERSONINE
CPD-7857	(6<i>E</i>)-8-hydroxygeraniol	59186.6	1	1	37115.8	12277.1	1	1	54377.9	28004.5	53911.4	55659.3	60959	46899	1	69865.4	39642.6	25321.4	28625.8	45323.8	41241.4	11.01	170.131	C10 H18 O2	CPD-7857
CPD-4945	(+)-neoisomenthol	396835	149108	1	245522	202332	375594	450719	301087	450929	447631	392286	475878	266101	378920	418252	492802	312563	345823	319248	337664	10.38	156.151	C10 H20 O	CPD-4945
CPD-13540	kauralexin A2	1.37798e+06	672940	820898	1.08574e+06	987410	2.21285e+06	3.2152e+06	1886300	1.59457e+06	2149209	2.36823e+06	1.91896e+06	709689	1.62562e+06	984030	2.76431e+06	2325329	1.78814e+06	2.18317e+06	2.26511e+06	13.1895	332.192	C20 H28 O4	CPD-13540
CPD-1905	(+)-neomenthol	396835	149108	1	245522	202332	375594	450719	301087	450929	447631	392286	475878	266101	378920	418252	492802	312563	345823	319248	337664	10.38	156.151	C10 H20 O	CPD-1905
CPD4KF-6	stemar-13-ene	253582	98601.3	127019	237137	153855	73636.7	1	95875	87042.4	90213.9	156154	1	1	327546	140506	84982.1	139846	60911.5	105547	80252.9	10.5947	272.255	C20 H32	CPD4KF-6
CPDQT-414	(<i>E</i>)-&omega;-(methylsulfanyl)octyl-thiohydroximate	71450.5	55618.6	54997.7	80199.7	62400.9	129475	72930.2	91273.4	55904.5	89853.6	30885.4	87105.4	59107.3	19719	61494.4	120914	74366.2	83690.9	70587.3	94945.2	1.61	221.087	C9 H19 N O S2	CPDQT-414
CPD-423	<i>N</i>-benzoylanthranilate	18485.3	1	1	26061.5	1	50893.6	47619.2	19045.5	1	40673.5	20472.9	32063.8	19336.5	1	1	34294.7	39588.6	39324.6	30653.5	29764	11.15	240.063	C14 H10 N O3	CPD-423
INDOLE-3-ACETYL-BETA-6-D-GLUCOSE	6-<i>O</i>-(indol-3-ylacetyl)-&beta;-D-glucose	1	1	1	1	1	18889.4	23215.5	1	25858.2	17700	1	1	1	1	1	1	1	1	1	1	3.97	337.126	C16 H19 N O7	INDOLE-3-ACETYL-BETA-6-D-GLUCOSE
CPD-20039	(3R,4R)-7,2,4,2'-tetrahydroxy-4',5'-methylenedioxyisoflav-3-ene	78041.3	1	1	91856.7	39243.8	278273	1	1	35882.6	142008	71509.9	88306.4	34621.7	30992.7	1	148291	105633	93122.2	118279	123193	11.06	318.081	C16 H14 O7	CPD-20039
CPD-6141	N-methyl-&beta;-alanine	204672	71511.6	75667.2	67257.6	49906	17541.5	11937.4	17492.9	19129.4	11730.9	88761.7	39695.2	46325.4	29851.9	130229	1	62592.4	1	29396.3	50490.2	1.27	103.061	C4 H9 N O2	CPD-6141
CPD-3402	(-)-medicarpin	43692.8	87291.4	86806	1	1	1	1	1	54231.4	16355.5	1	32304.4	1	1	1	1	1	1	31328.1	37099.5	1.36	270.098	C16 H14 O4	CPD-3402
CPD-6995	L-threitol	1	153565	121400	74507.7	84890.1	1	1	49119.7	1	131245	167247	91781.4	1	62012.9	1	1	118395	1	34153.3	1	1.37	122.058	C4 H10 O4	CPD-6995
CANAVANINE	L-canavanine	608871	1.60647e+06	1.3366e+06	1.23859e+06	1.22406e+06	1.78996e+06	1.20845e+06	1.05626e+06	1.40996e+06	1.57694e+06	1.64452e+06	1.14229e+06	1.05008e+06	2.64843e+06	360924	1.56511e+06	798278	1.13214e+06	951396	1.0929e+06	2.44	177.1	C5 H13 N4 O3	CANAVANINE
GLUTACONATE	(<i>E</i>)-glutaconate	185438	267852	232242	212229	224289	198290	223732	189982	184331	205698	198906	203230	194910	213581	203743	209299	173459	223052	214379	216227	0.98	128.011	C5 H4 O4	GLUTACONATE
CPD-15177	(13E)-labda-7,13-dien-15-yl diphosphate	87071.3	62817.6	86633.8	1	70512.5	1.71958e+06	1.32257e+06	1.21196e+06	1.24494e+06	1.45764e+06	1	1	86356.1	45612.9	874306	1	70737.5	1	1.02385e+06	1.07313e+06	3.95533	447.18	C20 H33 O7 P2	CPD-15177
CPD-16602	cyanidin 3-<i>O</i>-glucoside-7-<i>O</i>-(6-<i>O</i>-(p-hydroxybenzoyl)-glucoside)	1	71192.9	59760.9	56443.3	36750.9	1	138553	138292	50517.6	56496.5	43624	19004	29177.5	106087	22689.4	16957.5	32492.9	18723.5	26941.2	10980.1	4.76	730.165	C34 H34 O18	CPD-16602
CPD-9544	amorphigenin	1.07969e+06	7010535	3.10402e+06	2.58946e+06	4781953	2314099	2.53837e+06	3.7492e+06	2.16035e+06	4.00824e+06	3.97869e+06	5271551	4165197	3253495	1908510	5.50005e+06	2.16588e+06	5346324	3237573	3.52471e+06	6.569	410.139	C23 H22 O7	CPD-9544
CPD-16689	<i>ent</i>-cassa-12,15-dien-3&beta;-ol	68353.3	1	1	1	1	37081.6	44672	32746.1	12338.4	37139.2	42557	35660.6	36234.4	32008.5	53229.8	47730.5	31893.5	39967.7	42624.8	40772.6	20.89	288.243	C20 H32 O	CPD-16689
L-PIPECOLATE	L-pipecolate	720714	679053	680475	1.24404e+06	1.11616e+06	1.51326e+06	970233	1349298	1.03142e+06	546165	2088653	1.81034e+06	2941066	1.57196e+06	2.78664e+06	1.12232e+06	2.0452e+06	841667	1.2364e+06	1.35015e+06	1.34	129.077	C6 H11 N O2	L-PIPECOLATE
OLEATE-CPD	oleate	72166	66837.3	69828.2	66051.6	47049.1	34752.3	29047.8	28196.7	30888.3	24166.6	57975.2	51197	47716.5	43482.1	58443.3	17747.6	19878.5	1	18344.6	12163	17.89	281.255	C18 H33 O2	OLEATE-CPD
CPD-412	<i>trans</i>-5-O-(4-coumaroyl)shikimate	17937.2	1	1	19309	1	1	81205.7	1	1	34655.6	1	17475.4	1	1	1	39458	25089.8	13278.3	25862.4	22348.7	11.06	319.082	C16 H15 O7	CPD-412
CPD-19725	(4<i>S</i>)-2,3-dehydroleucopelargonidin	144749	368415	311216	249760	242981	1	303322	421868	217711	322075	319725	377097	327547	1	208002	405501	232529	549555	397714	376439	7.08	286.044	C15 H10 O6	CPD-19725
2-O-CAFFEOYLGLUCARATE	2-O-caffeoylglucarate	1	93831.6	41303.5	36949.8	49520.7	172282	125023	91016.1	70408.9	104171	62861.4	64902.2	69951.1	67307.7	25869.4	132273	63675.3	105072	85079.3	112441	1.88	370.051	C15 H14 O11	2-O-CAFFEOYLGLUCARATE
BACIMETHRIN	bacimethrin	32857.6	61107.3	82576.1	67274	61580.8	1	1	113516	195282	191105	1	87236.9	90023	1	112533	1	98507.4	1	99931.7	82130.1	4.92	155.066	C6 H9 N3 O2	BACIMETHRIN
CPD0-1314	uridine-5'-diphosphate bromoacetol	184169	311394	273640	316118	294467	167666	130090	185336	244605	273241	249952	261358	244312	300324	196177	261048	297549	198172	132931	237789	19.27	535.919	C12 H15 Br N2 O13 P2	CPD0-1314
CPD-20325	<i>ent</i>-3&beta;-hydroxycassa-12,15-dien-2-one	1	1	1	1	1	276476	60306.4	10863	1	87380.3	18738.5	24530.1	41813.2	1	57782.7	1	1	21720.2	1	1	4.42	302.218	C20 H30 O2	CPD-20325
CPD-8661	3&beta;-hydroxy-&beta;-cyclocitral	1	79799.1	66522	85988.4	75322.6	1	37262.1	47917.5	58843.6	41710.9	71534.1	56944.1	37943.3	1	32707.9	62793.6	46409.4	41144.9	50379.9	47039.2	2.15	168.119	C10 H16 O2	CPD-8661
CPD-12213	tricaffeoyl spermidine	1	1	1	1	1	23680	1	23708	1	23282.4	1	1	1	1	1	1	1	1	1	1	22.58	631.266	C34 H37 N3 O9	CPD-12213
5-METHYLTHIOINOSINE	<i>S</i>-methyl-5'-thioinosine	22169.6	1	1	1	1	142793	105314	44486.1	1	99395.2	1	1	31201.4	19453.8	1	90323.4	59713.5	68163.9	1	1	17.373	298.068	C11 H14 N4 O4 S	5-METHYLTHIOINOSINE
3-BENZOYLOXYPROPYL-GLUCOSINOLATE	glucomalcommin	1	25895.9	19299.5	29500.8	21755.9	18251.3	19829.8	19542.3	11289.2	12835.5	18914.3	11677.6	27575.5	36897.6	17412.6	19520.7	18540.5	1	1	1	18.74	480.075	C17 H22 N O11 S2	3-BENZOYLOXYPROPYL-GLUCOSINOLATE
CPD-20323	<i>ent</i>-isokauren-2&beta;-ol	68353.3	1	1	1	1	37081.6	44672	32746.1	12338.4	37139.2	42557	35660.6	36234.4	32008.5	53229.8	47730.5	31893.5	39967.7	42624.8	40772.6	20.89	288.243	C20 H32 O	CPD-20323
CPD-13924	<i>ent</i>-11&beta;-hydroxy-<i>ent</i>-cassa-12,15-diene	68353.3	1	1	1	1	37081.6	44672	32746.1	12338.4	37139.2	42557	35660.6	36234.4	32008.5	53229.8	47730.5	31893.5	39967.7	42624.8	40772.6	20.89	288.243	C20 H32 O	CPD-13924
CPD-10051	(-)-<i>trans</i>-carveol	252952	44639.2	28829.9	170098	108689	392376	228052	280893	1	245655	258767	238693	180790	248609	278853	183715	118880	167389	212930	215615	11.01	152.119	C10 H16 O	CPD-10051
CPD-6643	phaseoluteone	179290	270262	222888	33045.5	10746.4	18889.4	23215.5	117027	25858.2	17700	144087	156773	132987	30388.4	137592	137692	119332	147985	121294	132403	2.2215	353.096	C20 H17 O6	CPD-6643
CPD-12665	2,5-dihydroxybenzoate 5-O-&beta;-D-glucoside	1	1	1	1	1	12543.8	23989.1	1	1	18277.9	1	1	1	1	1	1	1	10579.5	1	11141.1	14.52	315.081	C13 H15 O9	CPD-12665
CPD-15373	<i>aldehydo</i>-D-mannose	663634	486133	507206	431395	448924	125735	102357	77432.8	660937	533722	430646	76994.9	78394.6	77383	341907	90695.4	88852	77692.9	69951.6	72495.8	1.497	180.061	C6 H12 O6	CPD-15373
CPD-11534	<i>ent</i>-isokaurene	253582	98601.3	127019	237137	153855	73636.7	1	95875	87042.4	90213.9	156154	1	1	327546	140506	84982.1	139846	60911.5	105547	80252.9	10.5947	272.255	C20 H32	CPD-11534
CPD-19795	castasterone 22-<i>O</i>-sulfate	1	92634.5	1	1	1	660295	212143	1	171655	176358	86316.6	104684	74754.3	81028.6	1	124909	55289.8	1	1	88167.2	8.03	543.303	C28 H47 O8 S	CPD-19795
CPD0-2298	(<i>S</i>)-ureidoglycine	3.11379e+06	1.88719e+06	1.60296e+06	3.85836e+06	2.72995e+06	8308147	6.13272e+06	3.99999e+06	4.70864e+06	5.34124e+06	4857886	3.52269e+06	4150758	6517777	4.15357e+06	4315838	4.17613e+06	4073855	4.3886e+06	4623815	1.27	133.051	C3 H7 N3 O3	CPD0-2298
CPD-3762	5-amino-4-imidazolecarboxyamide	268583	1	1	1	100070	335825	252297	243357	133137	203262	323420	1	235764	163784	195531	172481	1	520841	1	362813	9.59	126.053	C4 H6 N4 O	CPD-3762
CPD-13087	(9Z)-12,13,17-trihydroxyoctadeca-9-enoate	49359.6	480690	644939	43760.3	36283.1	633137	1.08153e+06	648871	730825	759034	978915	29276.8	593568	1.32614e+06	891641	701834	35397.6	489077	651088	660011	10.1475	329.224	C18 H33 O5	CPD-13087
CPD-8664	&beta;-D-gentiobiosyl crocetin	1	51735.4	65689.6	58324.5	1	192771	60666	68136.6	80782	120190	69886	70149.9	59802.6	60307.9	59616.6	162808	51955.9	153823	87315.3	101679	21.68	651.269	C32 H43 O14	CPD-8664
CPD-8048	galactopinitol B	1.31424e+06	1074340	938833	1.26424e+06	1139708	2.39038e+06	1.49133e+06	987934	1.77193e+06	1.83746e+06	1.20524e+06	1350126	929844	1.15158e+06	1.25103e+06	1.19283e+06	1.24098e+06	1.22423e+06	1.20853e+06	1169238	5.67	356.127	C13 H24 O11	CPD-8048
3-METHYL-1-246-TRIHYDROXYPHENYLBUTAN	phlorisovalerophenone	400563	350714	420967	326968	366262	202889	289609	291626	349070	297076	315126	308739	345883	217981	362945	256503	415575	271120	348958	279562	6.38	210.089	C11 H14 O4	3-METHYL-1-246-TRIHYDROXYPHENYLBUTAN
2-KETO-6-AMINO-CAPROATE	6-amino-2-oxohexanoate	35144.1	136238	113573	73336.5	88958.4	133449	116643	102414	136754	126169	89135.2	83555.9	22534.9	115865	23104.6	112208	78844.5	110900	114841	103821	1.77	145.072	C6 H11 N O3	2-KETO-6-AMINO-CAPROATE
CPD-14888	3,6,7,2',4'-pentamethylquercetagetin	356436	580894	519693	353268	422061	259741	369520	469331	1	342250	409104	455913	405884	1	1	597087	1	1	427664	459459	8.21	404.108	C20 H20 O9	CPD-14888
INDOLE_PYRUVATE	(indol-3-yl)pyruvate	112455	1	1	132760	69910.4	1	360086	1	1	282887	140852	178720	96996.4	1	83092	1	240184	236537	1	1	11.15	202.051	C11 H8 N O3	INDOLE_PYRUVATE
2-D-THREO-HYDROXY-3-CARBOXY-ISOCAPROATE	(2<i>R</i>,3<i>S</i>)-3-isopropylmalate	983953	521175	677373	790071	779609	703395	1.19961e+06	1.32791e+06	906750	1.07548e+06	917540	926349	990586	640254	750722	912234	1.11001e+06	728140	987699	1.02096e+06	2.3	174.053	C7 H10 O5	2-D-THREO-HYDROXY-3-CARBOXY-ISOCAPROATE
CPD-4563	biochanin A-7-<i>O</i>-glucoside	2.89316e+06	21870158	3.81331e+06	6895478	10363711	7299156	22384608	11628908	3.60886e+06	11102520	21942486	24874270	20572662	22155528	5.43543e+06	31676986	6.29696e+06	31156556	22413416	22145914	6.89	446.116	C22 H22 O10	CPD-4563
CPD-9280	ethiin	1	74446.6	1	56385.6	13111.4	119101	23190.5	23953.5	79374.3	65413.6	61082.6	82271.6	23314.4	19057.5	42641.9	46043.3	52766.7	23623	31937.9	11998.1	2.93	165.046	C5 H11 N O3 S	CPD-9280
CPD-7108	cohumulone	1	566806	687707	600901	584833	648368	549614	471684	467344	605925	556540	416676	565973	583621	1	559509	406003	529278	504039	109996	4.89	347.177	C20 H27 O5	CPD-7108
CPD-20012	naringenin chalcone	145434	151843	165344	85614.1	110015	36404.4	27634.8	35425.6	20369.1	24386.7	88555.2	88610	56666.3	85587.6	58696.2	43561.5	62941.8	55735	41711.8	60825.9	1.27	272.07	C15 H12 O5	CPD-20012
CPD1F-98	<i>all-trans</i>-&zeta;-carotene	484322	624270	560031	810856	688965	679696	487456	619990	556304	733334	688102	655798	664710	734013	615303	726987	671273	543088	482646	549607	18.09	540.458	C40 H60	CPD1F-98
CPD-703	4-nitrobenzaldehyde	941621	1.00478e+06	864175	1.158e+06	754692	568811	623499	451037	580468	540796	860404	665461	546880	782970	751158	535219	681854	706130	727426	820028	0.98	151.027	C7 H5 N O3	CPD-703
CPD-12381	8-oxo-deoxyguanosine	100069	53294.7	43269.3	101839	71461.9	407559	224065	156073	150452	267930	181716	189486	11241.6	163188	150972	188860	143093	205318	203214	205613	1.79	283.088	C10 H13 N5 O5	CPD-12381
CPDQT-16	2-nonaprenyl-6-hydroxyphenol	11421.9	72594	73581.9	137886	82487.5	91323.8	53387.8	19088.1	117186	119268	24875.2	26787.2	82879.5	30674.6	74103.6	112039	11960.4	18235.6	54743.7	10684	21.522	722.589	C51 H78 O2	CPDQT-16
CPD-10257	5-pentadecatrienyl resorcinol-3-methyl ether	173933	28047.5	41034.9	44210.6	24260.7	76235.9	140206	24239.9	109286	67781.5	38665.2	17073.7	19307	80187.8	17348.2	17171.2	81160.5	11596.1	22968.6	25805.1	10.245	328.24	C22 H32 O2	CPD-10257
MESO-DIAMINOPIMELATE	<i>meso</i>-diaminopimelate	22259.2	79799.1	66522	85988.4	75322.6	1	37262.1	47917.5	58843.6	41710.9	71534.1	62139.1	37943.3	96471.8	32707.9	79433.2	51611.6	41144.9	50379.9	47039.2	2.16	190.1	C7 H14 N2 O4	MESO-DIAMINOPIMELATE
GUANOSINE_TETRAPHOSPHATE	guanosine tetraphosphate	41484.9	91085.2	73338.4	97336.9	87498.7	24441.9	20228.3	31159.4	53519.1	57449.3	67898.7	74871.2	58067.5	94669.7	45238.4	67573.9	79368.8	53645.5	22781.5	61908.1	19.14	597.917	C10 H12 N5 O17 P4	GUANOSINE_TETRAPHOSPHATE
CPD-11828	(<i>22R,23R</i>)-28-homocastasterone 22-O-sulfate	27506.4	17341.4	26761.9	1.10238e+06	1.13776e+06	34769	1	18781.6	1	28673.4	999638	11671.6	946349	1.09957e+06	19511	10868.2	907886	11247.5	712758	11878.7	19.3806	557.314	C29 H49 O8 S	CPD-11828
5-P-NITROPHENYLTHIOADENOSINE	5'-(p-nitrophenyl)thioadenosine	95646.6	283918	214256	166835	204656	405750	213818	231379	278185	263783	201860	221227	172380	228708	148037	256667	181808	270412	228582	264479	1.24	404.081	C16 H16 N6 O5 S	5-P-NITROPHENYLTHIOADENOSINE
CPD-12914	4&alpha;-carboxy-stigmasta-7,24(24<sup>1</sup>)-dien-3&beta;-ol	852077	804059	880915	1.48361e+06	995346	1.099e+06	665160	1.02069e+06	993222	1.01362e+06	1.04392e+06	813567	993589	1284904	1.00904e+06	1.27807e+06	939156	641765	683972	679765	18.57	455.355	C30 H47 O3	CPD-12914
CPD-14553	UDP-&alpha;-D-galactose	19439.7	32841.7	32910	43453.7	43475.5	1	1	20891.2	21955	32259.6	38644.1	39867	35733.9	47056.6	30684.3	35431.8	35911.8	28170.4	17450.8	30136.6	18.6	564.043	C15 H22 N2 O17 P2	CPD-14553
CPD-9789	(S)-isoandrocymbine	89030.1	71042.8	69467.5	87758.5	79118.4	89830.6	45397.5	78221.3	76976.2	119617	50787.5	32723.8	118439	76272.2	92872.3	58084.7	50045	38007.6	75208.7	118427	2.16	371.176	C21 H25 N O5	CPD-9789
1516-DIHYDROBILIVERDIN	15,16-dihydrobiliverdin	1.55941e+06	1458147	1.33656e+06	1.48239e+06	1.4858e+06	1.92545e+06	2.32468e+06	1.82373e+06	2345010	2.09967e+06	1.49927e+06	1.51954e+06	1.5483e+06	1.36777e+06	1.52611e+06	1.21222e+06	1.67111e+06	1.27672e+06	1.65321e+06	1.55163e+06	6.14	582.246	C33 H34 N4 O6	1516-DIHYDROBILIVERDIN
CPD-13031	(<i>E</i>)-phenylacetaldehyde oxime	298867	254006	243382	104874	93186.6	938374	659835	569713	306306	559251	131052	67740.3	85392.2	354690	12780.5	135722	477631	95417.4	436701	351451	2.08	135.065	C8 H9 N O	CPD-13031
5-FORMYL-THF	(6<i>S</i>)-5-formyl-tetrahydrofolate mono-L-glutamate	427734	367091	451200	469706	326538	521562	446721	347126	507024	514460	241868	179786	308156	333432	447689	365465	408372	400994	426600	227806	7.3425	471.142	C20 H21 N7 O7	5-FORMYL-THF
ALLOCRYPTOPINE	allocryptopine	463296	566806	546517	474625	459619	544935	456414	471684	467344	495885	432965	416676	455030	583621	439336	432143	406003	431737	612346	491222	4.89	369.159	C21 H23 N O5	ALLOCRYPTOPINE
CPD-12909	4&alpha;-carboxy-ergosta-7,24(24<sup>1</sup>)-dien-3&beta;-ol	49521.5	38780	53532.5	1	1	69072.3	29082.1	66410.8	59633.6	60633.1	1	34630.8	1	1	35206.9	103567	56478.8	28656.9	35518	29370.6	18.06	441.34	C29 H45 O3	CPD-12909
CPD-14960	kaempferide triglycoside	82989.6	37410.6	42177.1	26408.9	48840.7	1	11748.1	10860.5	42888.3	17705.8	20858.2	27501.7	38308.1	17232.1	37992.4	1	39176.9	1	37937.6	18223.9	10.89	770.246	C34 H42 O20	CPD-14960
CPD-7990	DL -&alpha;-difluoromethyllysine	2.7305e+06	3.44869e+06	2953464	3.82139e+06	3.59539e+06	21547922	28354770	3.18622e+06	3257208	2383728	1.60484e+06	2.6849e+06	2.86081e+06	3.04399e+06	1.85178e+06	2.88898e+06	2283321	2.08994e+06	1.83732e+06	3.09711e+06	1.87	197.11	C7 H15 F2 N2 O2	CPD-7990
CPD-19420	norbelladine	755952	147194	185043	155133	151800	117293	166143	178621	472600	170648	142935	576331	148388	499559	489708	198914	139967	154202	169365	1	3.55632	259.123	C15 H17 N O3	CPD-19420
CPD-6222	gibberellin A<sub>43</sub>	2.2552e+06	2.67572e+06	6.22267e+06	4560594	5116665	4.29031e+06	227979	1	510174	160380	331598	330352	1	328568	4252125	2.22947e+06	4442590	2.07102e+06	4.20427e+06	1	6.88176	391.132	C20 H23 O8	CPD-6222
CPD-11839	24-epicathasterone-22-O-sulfate	1	1	1	20379.6	1	169445	185688	1	1	154989	1	20504.6	1	1	18302.2	31861	14094.9	59216.9	1	1	13.74	511.3	C28 H47 O6 S	CPD-11839
CPD-11507	triketide pyrone	74930.3	53963.3	49921.5	75733.2	48414.6	84562.2	16899.9	1	11037.5	55864.8	45973.4	23004.7	36312.4	11090.7	63684.8	1	35119.9	1	1	1	2.46	181.089	C10 H13 O3	CPD-11507
CPD-9306	thiosulfinate	2.39577e+06	3.90698e+06	2455987	3.89109e+06	1.94965e+06	1788126	2329313	2.93957e+06	2.51064e+06	1.95704e+06	2362260	1.54458e+06	3.41753e+06	5605473	4374138	2.7088e+06	2.59509e+06	3.18661e+06	1.92641e+06	1.68926e+06	4.145	162.016	C6 H10 O S2	CPD-9306
CPD-6883	1,3,7-trihydroxyxanthone	442772	566050	486353	541041	444202	344432	365641	302188	279904	312934	422845	363616	307141	428042	384216	334892	348764	359606	341170	382504	0.99	243.024	C13 H7 O5	CPD-6883
CPD-10693	(8<i>E</i>)-4-hydroxy-sphing-8-enine	464437	398479	420498	375729	361303	19101	30262.2	74424.9	99602.2	29735.6	431619	421407	417693	440607	395216	397217	385944	343186	384400	409401	19.38	316.293	C18 H38 N O3	CPD-10693
CPD-9978	(6<i>E</i>)-8-oxogeranial	53665.3	89263.8	99958.1	19627.2	86470.4	19544.1	34081.6	68442.2	48197.6	72121.5	22038.3	56698.9	57365.9	19053.9	50059.9	32284.3	61715.8	63953.5	89911.1	52546.9	6.76	166.099	C10 H14 O2	CPD-9978
CPD-10759	(-)-&alpha;-bisabolol	294378	158045	152390	143872	121883	53392.7	48543.3	46225	68690.3	72237.8	115352	161646	116680	71344.9	37187.2	99917	142768	73963.3	87603.9	16543.4	3.55	222.193	C15 H26 O	CPD-10759
CPD-12643	1-hydroxycumene	524230	587984	686639	816549	665064	812457	831560	622115	962458	875351	733696	656261	662111	876498	605270	1.00092e+06	576841	702519	641776	675324	6.86	136.087	C9 H12 O	CPD-12643
CPD-9535	4'-hydroxy-rot-2'-enonate	203229	1.72944e+06	664782	495978	939960	455081	1686509	763694	430522	830354	1.51036e+06	1.63992e+06	1.48579e+06	1.6978e+06	369414	2.02548e+06	353372	2433477	1556645	1555001	5.7	411.142	C23 H23 O7	CPD-9535
CPD-8711	neoabietadienal	100458	23555.2	18804.7	24454.3	25645.4	1	31698.3	19050.5	20059.3	24909.5	10803.6	34514.9	37761.3	38316.4	16489.6	35030.5	23300.3	28313.1	30632	17766.2	16.54	286.228	C20 H30 O	CPD-8711
CPD-12586	methyl (<i>2E,6E</i>)-farnesoate	157482	17964.3	11941.8	156431	27465.9	663386	241361	164669	211817	316691	166003	159776	169216	168463	157197	236123	174184	180911	135368	1	11.0716	250.187	C16 H26 O2	CPD-12586
CPD-8052	1D-<i>chiro</i>-inositol	663634	486133	507206	431395	448924	125735	102357	77432.8	660937	533722	430646	76994.9	78394.6	77383	341907	90695.4	88852	77692.9	69951.6	72495.8	1.497	180.061	C6 H12 O6	CPD-8052
DIMP	dIMP	125508	33702.6	76655.4	195208	151747	56456.5	93992.1	260877	83385.4	256093	204204	99521.9	205231	10735.3	259363	81184.4	210626	176769	110848	51764	1.97	330.032	C10 H11 N4 O7 P	DIMP
CPD-8962	6-methoxypodophyllotoxin	2.74145e+06	1.1706e+06	3.71916e+06	3248352	2.5385e+06	3.2942e+06	1.84615e+06	3.95299e+06	2.2102e+06	3.26366e+06	1	1.24621e+06	1.4747e+06	1	2716017	2.51872e+06	2.77069e+06	1.00877e+06	1.77291e+06	1.99827e+06	9.43	444.137	C23 H24 O9	CPD-8962
CPD-16440	iridotrial	542574	581202	562427	596933	548228	512425	511347	509492	537550	505924	611970	500569	553405	556753	559600	421016	465267	305898	404966	344725	17.26	182.094	C10 H14 O3	CPD-16440
345-TRIHYDROXY-367-TRIMETHOXYFLAVO	3,6,7-trimethylquercetagetin	1.15392e+06	1.02689e+06	964808	1.10613e+06	1.03772e+06	1.45588e+06	1463535	1.09749e+06	1.28216e+06	1.3267e+06	1.16295e+06	1.16291e+06	1.00189e+06	1.26187e+06	945137	1.06495e+06	1.02537e+06	931501	1.03357e+06	1.07e+06	1.26	360.086	C18 H16 O8	345-TRIHYDROXY-367-TRIMETHOXYFLAVO
CPD-12507	O(2),1,9-trimethylurate	983987	505125	787167	996674	901166	459663	866312	787674	713774	887279	1.28726e+06	1.0357e+06	1.02711e+06	629484	791861	483212	1.13012e+06	541539	774990	857747	2.33	210.073	C8 H10 N4 O3	CPD-12507
CPD-8073	1-18:2-2-16:0-monogalactosyldiacylglycerol	240073	210143	223544	281036	211564	161434	131125	150259	279965	160377	202438	173483	209188	163263	217812	191511	254337	163387	169306	167286	22.265	754.551	C43 H78 O10	CPD-8073
CPD-11775	strictosamide	140331	175386	145962	132710	143355	146617	161467	144828	165674	154700	1	157061	133847	126491	136900	125133	1	91770.3	142664	137029	24.92	498.196	C26 H30 N2 O8	CPD-11775
CPD4KF-7	9&beta;-pimara-7,15-diene	253582	98601.3	127019	237137	153855	73636.7	1	95875	87042.4	90213.9	156154	1	1	327546	140506	84982.1	139846	60911.5	105547	80252.9	10.5947	272.255	C20 H32	CPD4KF-7
L-DEHYDRO-ASCORBATE	L-dehydro-ascorbate	1.57543e+06	1.3332e+06	1.0988e+06	1.48219e+06	1.19819e+06	3.23346e+06	2.33909e+06	1.11899e+06	1.56327e+06	2.16023e+06	1.79239e+06	1.88807e+06	1.59982e+06	1.82263e+06	2.32397e+06	1.74482e+06	1.75631e+06	1.37336e+06	1.4916e+06	1.40243e+06	2.53	174.014	C6 H6 O6	L-DEHYDRO-ASCORBATE
CPD-8087	1-&alpha;-linolenoyl-2-palmitoyl-phosphatidylglycerol	222042	187763	102423	265262	175146	492117	461571	621947	390382	621244	228484	272378	292409	132259	290051	322783	239765	347858	389783	326218	14.893	743.468	C40 H72 O10 P	CPD-8087
CPD-18120	caffealdehyde	46011.8	58386	65913.4	23791.2	43648	359701	257034	211708	1	228211	10989.3	180970	173498	166918	147280	124513	181229	131716	172839	163541	1.63842	164.045	C9 H8 O3	CPD-18120
CPD-9617	robustaquinone C	1	36070.6	1	1	1	1	52203	1	48638.2	52687.1	255692	1	1	455541	138795	1	1	42694.7	45440.2	44335.8	8.662	300.059	C16 H12 O6	CPD-9617
CPD-718	3-dehydroteasterone	27107.3	20053.7	42854.1	31623.2	38189.9	1	1	26530.2	11951.1	11607.9	10749.7	1	12561.1	1	18156.7	10784.4	17234.1	1	16569.1	1	9.87	446.339	C28 H46 O4	CPD-718
CPD-14052	<i>N</i>, <i>N</i>-dihydroxy-tetrahomomethionine	1	11751.9	38659.5	39670	55197.5	171388	56910.6	46168	115806	123085	1	1	1	42281.2	1	1	43359	48816.5	1	1	4.23167	236.101	C9 H18 N O4 S	CPD-14052
CPD-4580	4&alpha;-formyl-5&alpha;-cholesta-8,24-dien-3&beta;-ol	1	1	1	100275	26778.3	35451.2	1	59021	49643.7	52385.6	40033.2	1	37857.9	59329.8	22267.4	62869.6	1	1	1	1	18.71	412.333	C28 H44 O2	CPD-4580
CPD-13214	<i>p</i>-nitrophenyl-&beta;-D-xylobioside	47862.8	31803	29876.6	24206.9	34707.2	36500.8	40390.9	41871.3	47089.7	53111.7	35157.2	39812.7	35787.8	36805.5	48122.2	18436.8	50778.1	16312.5	29685.1	34513.3	6.075	403.113	C16 H21 N O11	CPD-13214
CPD-8256	fagopyritol A2	798900	623492	649238	775517	710251	509849	678485	774213	652857	626029	571783	535167	584914	561233	493602	838102	646206	1	661298	745752	1.27	504.163	C18 H32 O16	CPD-8256
CPD-19811	(+)-7-<i>epi</i>-12-oxojasmonoyl-L-isoleucine	2.27728e+06	84065.5	2.69557e+06	1.57074e+06	74591.1	3.65781e+06	2508216	7.28874e+06	1.08022e+06	4.13258e+06	73403.7	45512.2	42188.6	115594	48021.8	2.21903e+06	41045.9	47668.1	1.32124e+06	1.66955e+06	8.1045	336.187	C18 H26 N O5	CPD-19811
PSEUDOURIDINE-5-P	pseudouridine 5'-phosphate	27775.5	1	1	23557.5	16921.1	18249	35571	1	22720.5	24243.4	1	1	1	1	21871.7	22875.4	1	32531.5	28169.3	22067.4	3.82	322.022	C9 H11 N2 O9 P	PSEUDOURIDINE-5-P
CPD-4621	dihydrozeatin-9-<i>N</i>-glucoside-<i>O</i>-glucoside	1	43515.5	16037.4	11149	10621.8	39380.8	34069.8	17790.3	56986.2	38086.4	23321.7	1	22792.3	40706	1	1	1	1	24664.3	22820.8	7.12	545.24	C22 H35 N5 O11	CPD-4621
DIHYDROXYNAPHTHOATE	1,4-dihydroxy-2-naphthoate	103032	145745	130318	110911	131412	119710	136339	115298	87800.1	108856	104866	114137	103962	110175	105615	127967	98764.5	121331	105864	108761	0.98	203.033	C11 H7 O4	DIHYDROXYNAPHTHOATE
HISTIDINAL	histidinal	315164	424817	395639	346991	355350	409847	366484	340987	474799	435747	380136	417758	350625	406655	354426	421196	394329	360079	410526	375079	7.01	140.084	C6 H10 N3 O	HISTIDINAL
CPD0-1584	2,4-diamino-6-ethyl-5,3'-(2-cyclohexylphenoxy)prop-1'-yloxypyrimidine	3.6372e+06	2.71153e+06	2.82407e+06	2461081	2303502	2296781	1.74064e+06	2.19525e+06	2.02887e+06	2218674	4.11133e+06	5.38541e+06	3.10133e+06	3.64367e+06	2.02814e+06	2.11235e+06	2.68251e+06	2.69047e+06	2.59087e+06	2.47173e+06	22.1	412.254	C23 H32 N4 O3	CPD0-1584
L-AZASERINE	L-azaserine	983953	521175	677373	790071	779609	703395	1.19961e+06	1.32791e+06	906750	1.07548e+06	917540	926349	990586	640254	750722	912234	1.11001e+06	728140	987699	1.02096e+06	2.3	174.053	C5 H8 N3 O4	L-AZASERINE
CPD-11847	<i>N</i>-(4-hydroxybenzoyl)-L-glutamate	1	1	26347.6	18505.4	25167.1	12862.9	28626.6	48767.5	1	34171.6	35552.4	48277.5	36073.8	24230.3	11291.9	51312.9	16794.9	68331	45482.5	39168.1	7.08	265.065	C12 H11 N O6	CPD-11847
CPD-260	(+)-<i>trans</i>-carveol	252952	44639.2	28829.9	170098	108689	392376	228052	280893	1	245655	258767	238693	180790	248609	278853	183715	118880	167389	212930	215615	11.01	152.119	C10 H16 O	CPD-260
CPD-7005	geranylgeranyl chlorophyll <i>a</i>	370498	260200	195942	247022	224880	585245	300341	268685	284900	398573	422450	583224	417503	282305	315979	501644	172892	473412	324566	312314	16.06	885.471	C55 H65 Mg N4 O5	CPD-7005
CPD-13494	6-gingerol	23917	45844.8	50500	37742	28371.1	47626.2	1	48894.3	43369.9	30793.3	1	1	1	1	1	78867.8	1	36715.7	1	36599.6	3.23	294.184	C17 H26 O4	CPD-13494
CPD-7972	bixin	108982	64859.7	70117.9	63258.9	73428.2	430079	27201.6	52941.4	277105	328849	95597.6	82741.1	95101.5	66237.2	131295	42695.6	66557.7	66209.1	61240.6	57925.3	3.2365	393.202	C25 H29 O4	CPD-7972
CPD0-1354	tetrahydrothiamine diphosphate	1	11001.6	1	27012	23983.1	68460.1	45544.4	11986.8	43755.7	55302.9	30798.9	41307.8	24187.9	11026.9	11006.2	35481.9	17296.7	42100.5	31946.2	32182.8	4.11	425.048	C12 H19 N4 O7 P2 S	CPD0-1354
PANTETHEINE-P	4'-phosphopantetheine	1	265494	51302.5	1	100292	57306	224745	108065	16664.5	78156.3	217563	255060	276023	193930	1	475996	1	278954	185303	239166	7.89	356.085	C11 H21 N2 O7 P S	PANTETHEINE-P
CPD0-1660	&alpha; -ethynylagmatine	1.53742e+06	2.06585e+06	1.80085e+06	2.40171e+06	2.06012e+06	4.40047e+06	2965352	1.95934e+06	3031466	3.4092e+06	2.06294e+06	2.38941e+06	1.93094e+06	1.69438e+06	1.80419e+06	2.53469e+06	1.83803e+06	2.69163e+06	2.34728e+06	2.30836e+06	4.12	154.12	C7 H14 N4	CPD0-1660
CPD-864	(+)-bornane-2,5-dione	53665.3	89263.8	99958.1	19627.2	86470.4	19544.1	34081.6	68442.2	48197.6	72121.5	22038.3	56698.9	57365.9	19053.9	50059.9	32284.3	61715.8	63953.5	89911.1	52546.9	6.76	166.099	C10 H14 O2	CPD-864
CPD-4210	<i>trans</i>-zeatin	7039989	7481955	7525437	7.90213e+06	7167975	6.33281e+06	6.83368e+06	7905281	7.05151e+06	7.57635e+06	7486806	6.73878e+06	7303794	8.17894e+06	6780535	6274077	7967058	6279879	7.4073e+06	6.95516e+06	2.48	219.108	C10 H13 N5 O	CPD-4210
CPD-9896	3,4-dihydroxy-5-<i>all-trans</i>-nonaprenylbenzoate	25712.1	423109	417407	324639	320108	413362	207087	31755	224524	269406	10961.6	1.64263e+06	11249.4	859505	25488	21869.4	438943	584018	16362.4	413103	22.268	765.575	C52 H77 O4	CPD-9896
CPD0-1606	fusidate	1	33537.3	31624.6	308284	1	1	280984	255258	489099	665999	370205	375682	278801	1	394845	334862	347150	373269	412061	432830	11.77	515.332	C31 H47 O6	CPD0-1606
THYMIDINE	thymidine	1	28577.2	1	1	1	1.26528e+06	946966	1	1	710902	359467	389907	250062	1	1	1	1	1	580589	1	18.64	242.084	C10 H14 N2 O5	THYMIDINE
ACETYL-GLU	<i>N</i>-acetyl-L-glutamate	43725.5	35810.5	34723.2	17566.2	23387.6	41043.7	11936.8	1	1	17400.9	19011	10469.9	1	31438.3	11389.5	1	11705.7	1	1	16535.5	1.9	187.045	C7 H9 N O5	ACETYL-GLU
CPD-5683	acidomycin	11384.6	101653	1	106336	92479.6	212557	175809	96126.8	179811	193643	125843	153550	107273	103246	108694	169309	105828	152804	127929	173884	4.38	216.075	C9 H14 N O3 S	CPD-5683
CPD-8910	(+)-secoisolariciresinol	1	110498	1	84381.2	1	161015	172219	149989	175686	167898	102250	94226.3	1	110403	89070.2	1	100283	112927	111076	103118	5.52	362.171	C20 H26 O6	CPD-8910
1-7-DIMETHYLXANTHINE	paraxanthine	663634	486133	507206	431395	448924	125735	102357	11388	660937	533722	430646	26084.5	31899.5	23793.1	341907	31422.3	24491.6	77692.9	69951.6	72495.8	1.1525	180.067	C7 H8 N4 O2	1-7-DIMETHYLXANTHINE
CPD-8706	levopiramadiene-diol	200898	76017.4	71352.9	18881.5	17101.4	88970.6	97206.5	48566	49315.7	80101.6	85724.4	101541	79990	29398.9	18850.4	67758.2	61304.7	61958.1	11574.6	58794.6	16.12	304.238	C20 H32 O2	CPD-8706
CPD-13613	L-<i>threo</i>-sphinganine (C18)	122773	117458	108279	85363.4	93251.9	60115.2	68514.8	74728.2	85619.3	74370.3	98034.6	116818	91360.5	96969.4	82477.4	76728.9	86794	88452.3	78974.4	93887.8	16.71	302.298	C18 H40 N O2	CPD-13613
CPD0-1472	tetrahydropteroyl-&alpha;-glutamylglutamate	1	554979	762498	1	1.11715e+06	1	103466	246476	1	284735	798334	652677	790954	665505	826688	1	139394	745582	546448	779553	7.12467	571.194	C24 H27 N8 O9	CPD0-1472
CPD-19789	deoxyadlupulone	1	1	62589.5	28962.5	1	18239.6	1	18509.8	10962.8	17148.8	1	1	1	68720.5	1	110295	1	1	1	1	6.04	345.218	C21 H29 O4	CPD-19789
CPD-8157	1-palmitoyl-2-oleoyl-phosphatidylcholine	1	1	1	1	1	67032.9	30239.3	240356	1	84448.6	1	70510.6	147087	1	233601	1	1	90432.6	179492	99747.4	22.57	759.57	C42 H82 N O8 P	CPD-8157
CPD-8697	palustradiene	253582	98601.3	127019	237137	153855	73636.7	1	95875	87042.4	90213.9	156154	1	1	327546	140506	84982.1	139846	60911.5	105547	80252.9	10.5947	272.255	C20 H32	CPD-8697
O-PHENANTHROLINE	<i>o</i>-phenanthroline	1	24492.4	23731	11108.7	1	1	1	11388	728881	585298	22023.2	26084.5	31899.5	23793.1	16523.5	31422.3	24491.6	1	1	1	0.98	180.067	C12 H8 N2	O-PHENANTHROLINE
CPD-15289	pelargonidin 3,7-di-<i>O</i>-&beta;-<i>D</i>-glucoside	7411375	7171825	7000676	7.46138e+06	7.2261e+06	7411881	8162041	6484653	7065956	7.76388e+06	6.7434e+06	6895833	6.99383e+06	5621080	6.73985e+06	1	6.58981e+06	7.35808e+06	6816703	6.37519e+06	4.93	594.153	C27 H30 O15	CPD-15289
2-OXINDOLE-3-ACETYL-ASP	(2-oxindol-3-yl)acetyl-L-aspartate	54577.9	79492.8	102892	104742	107029	66537.8	71878.9	99954.9	119522	101814	93362.8	107586	174240	45904.2	105250	174532	121983	122386	124943	116512	1.74	304.073	C14 H12 N2 O6	2-OXINDOLE-3-ACETYL-ASP
CPD-9938	harmalol	11384.6	63724	1	86822.2	60440.4	146180	117233	52029	117325	130502	93594.5	120416	73745.3	82844.5	84187.5	117515	72895.7	117473	83726.2	131942	4.36	200.101	C12 H12 N2 O	CPD-9938
CPD-697	brassinolide	1	1	89935.9	121561	1	235899	143312	1	1	160606	106159	68280.2	79602.1	163096	1	103200	1	115638	80982.7	86384.2	17.36	480.352	C28 H48 O6	CPD-697
CPD-15175	wogonin 7-<i>O</i>-&beta;-<i>D</i>-glucoside	2.89316e+06	21870158	3.81331e+06	6895478	10363711	7299156	22384608	11628908	3.60886e+06	11102520	21942486	24874270	20572662	22155528	5.43543e+06	31676986	6.29696e+06	31156556	22413416	22145914	6.89	446.116	C22 H22 O10	CPD-15175
CPDQT-427	indol-3-ylmethyl-L-cysteine	183611	158751	199010	1	147824	1	31031	1	45014	31358.9	136928	127199	31142.8	1	150619	17487.9	144934	95471.1	129917	103263	6.4	250.081	C12 H14 N2 O2 S	CPDQT-427
3-METHYLTHIOPROPYL-DESULFO-GLUCOSINOLATE	3-(methylsulfanyl)propyl-desulfoglucosinolate	24269.8	75037.4	125285	36086.6	46194	125929	75029.8	11535.1	49952.3	19649.1	60396.9	70984.8	57809.3	40363.2	19165.2	121474	26029.7	69257.8	93823.1	89966.2	7.463	327.078	C11 H21 N O6 S2	3-METHYLTHIOPROPYL-DESULFO-GLUCOSINOLATE
CPD-9786	deacetylcolchicine	313355	195500	511147	405610	336369	261411	172253	444002	197918	335494	1	223206	182743	1	352055	407623	342310	214622	254073	289242	9.25	358.16	C20 H24 N O5	CPD-9786
CYTOSINE	cytosine	292749	181419	229993	124274	166605	1	34594.6	39635.2	56988.6	36291.7	86465.7	118841	122429	44200.8	149045	78917.1	104571	83531.2	68516.1	88625.5	1.29	111.041	C4 H5 N3 O	CYTOSINE
2-METHYL-3-PHYTYL-14-NAPHTHOQUINONE	phylloquinone	11663.1	1	1	1	1	20186	12463.1	1	1	17892.1	10893	1	1	11459.1	1	13940	1	1	1	1	23.6	450.343	C31 H46 O2	2-METHYL-3-PHYTYL-14-NAPHTHOQUINONE
CPD-6203	gibberellin A<sub>38</sub>	41027.4	22624.8	19576.7	30311.1	30359	16694.6	25352.3	17483.4	38043.4	21795.3	10270	37504.2	52714.4	38651.8	43994.2	22441.2	53087.8	32955.6	34622	30106.7	2.18	361.161	C20 H25 O6	CPD-6203
CHORISMATE	chorismate	112455	1	1	132760	69910.4	1	360086	145984	70584.8	282887	140852	178720	96996.4	63045.6	83092	179540	240184	168587	161455	1	12.5544	224.032	C10 H8 O6	CHORISMATE
2-KETO-3-METHYL-VALERATE	(<i>S</i>)-3-methyl-2-oxopentanoate	31019.9	66388.6	60593.4	67529.4	60004.5	284160	131577	100247	107080	154864	57076.7	49868.9	21556.4	88207	40823.8	109203	68075	98909.7	87004.8	98117.9	2.138	129.055	C6 H9 O3	2-KETO-3-METHYL-VALERATE
CPD-9878	(-)-curcuhydroquinone	248750	133585	79162.9	252180	194785	163549	189983	153702	109777	154106	173680	1	39647.6	231236	184504	162528	151905	154211	127371	171873	11.7911	234.159	C15 H22 O2	CPD-9878
CPD-10471	dimethylsulfoniopropanoate-amine	314111	57556.8	11164	10955.3	195645	1.46436e+06	899213	308254	397387	785938	276416	102458	81378.1	324572	42616.1	67384.1	214630	72243.6	190339	188331	2.85	121.089	C5 H15 N S	CPD-10471
CPD-293	5-&alpha;-pregnane-3,20-dione	218571	94675.5	130228	189216	135383	451732	405388	471142	257296	440047	199079	180172	161306	206174	178971	393910	144571	223369	166802	228253	4.92	316.241	C21 H32 O2	CPD-293
CPD-19411	(2S)-2-amino-4-pentenoate	11220906	8934901	8551509	12785913	11039001	3619473	4126059	3.51358e+06	2.75807e+06	3394947	5.6386e+06	7.36344e+06	9548551	5409047	8400098	4397980	8132970	6.59597e+06	7334123	8297694	1.38	115.063	C5 H9 N O2	CPD-19411
CPD-10274	(1Z,2S)-2-methylbutanal oxime	128485	118603	135364	136041	134389	112546	174497	159645	167971	155132	100375	18162.9	18094.5	1	1	31709.2	10793.1	27323.6	19114.6	19518.7	2.545	101.082	C5 H11 N O	CPD-10274
CPD-19450	4'-<i>O</i>, <i>N</i>-dimethylnorbelladine	1	95312.9	58584.4	11136.1	47146.7	1	22471.1	1	16230.5	23972.1	23671.3	16810.1	10455.1	10554.5	1	11156.3	1	1	11240.6	10868.9	2.42	287.156	C17 H21 N O3	CPD-19450
CPD-14074	3,6-dihydronicotinate	1	78018.9	41810.9	11115.8	32679.8	48259.1	32735	21478.5	15366.8	22632.5	16966	10486.1	1	35769.3	1	22401.9	1	1	1	10563.9	1.88	124.037	C6 H6 N O2	CPD-14074
N-EE-PIPEROYL-PIPERIDINE	piperine	50797	51434.2	71790.9	54000.9	58320.4	40060.7	41418.1	47091.8	59194.3	48744.2	49204.5	54828.4	39978.7	57596.4	48687.4	65738.1	45531.7	51976.1	47354	51578.7	3.99	285.138	C17 H19 N O3	N-EE-PIPEROYL-PIPERIDINE
CPD-18156	isovitexin 2''-<i>O</i>-arabinoside	1	1	1.22174e+06	1.20065e+06	1.49e+06	1	1	1.52476e+06	993693	1.21053e+06	1	1	1	1	1.23743e+06	1	1058165	1	1	1	7.41	563.132	C26 H27 O14	CPD-18156
CPD-19785	4-prenylphlormethylbutanophenone	30643.5	17371.7	20829.3	36478.9	10968.9	15875.8	42625.3	46034.6	1	43279.6	22701.2	42624.5	10650.7	57573.9	17453.7	53693.4	46327	41057.9	1	1	2.43	277.135	C16 H21 O4	CPD-19785
CPD-12911	4&alpha;-hydroxymethyl-stigmasta-7,24(24<sup>1</sup>)-dien-3&beta;-ol	82617.5	448709	233977	415301	313971	446573	127610	1	273760	122952	156098	188096	1	261178	75811.3	221041	1	1	111247	107313	20.915	442.375	C30 H50 O2	CPD-12911
CPD-8716	palustradienal	100458	23555.2	18804.7	24454.3	25645.4	1	31698.3	19050.5	20059.3	24909.5	10803.6	34514.9	37761.3	38316.4	16489.6	35030.5	23300.3	28313.1	30632	17766.2	16.54	286.228	C20 H30 O	CPD-8716
CPD-9615	robustaquinone A	12428.9	26589.7	1	56785.7	48646.8	88257	1	1	71955.2	106782	34123.7	26517.8	26275	25042.4	57468.8	50605.1	67099.4	46163.7	45944	1	7.36	329.058	C17 H13 O7	CPD-9615
CPD-6976	4-coumaroyl-4'-hydroxyphenyllactate	24269.8	75037.4	125285	36086.6	46194	125929	75029.8	11535.1	49952.3	19649.1	60396.9	70984.8	57809.3	40363.2	89355	121474	26029.7	69257.8	93823.1	89966.2	7.546	327.078	C18 H15 O6	CPD-6976
CPD-17652	4'-hydroxyechinenone	807212	11671.9	37079.2	17856.1	16018.7	250752	397663	312284	18773	309111	496092	558328	499091	553039	122463	367648	603718	408809	458032	379356	21.1125	566.405	C40 H54 O2	CPD-17652
CPD-5441	N-dimethylethanolamine phosphate	3.71762e+06	469783	511360	467172	462562	641794	775014	856523	607670	873325	745972	724266	3.64231e+06	2243846	2.44339e+06	2.69784e+06	581855	714438	771298	623454	3.85	168.04	C4 H11 N O4 P	CPD-5441
CPD-7496	prolycopene	31526.2	1	1	1	1	1	18713	50338.4	65994.3	76259.5	75179.8	74601.3	66435.9	1	54499.1	1	1	1	12496.2	61954.6	19.27	536.441	C40 H56	CPD-7496
CPD-19533	18,19-dihydrostrictosidine	302836	322986	294467	329025	300088	339783	328140	296490	392995	336858	313703	286151	322392	310276	305640	289544	271517	247574	342667	305327	5.42	533.243	C27 H37 N2 O9	CPD-19533
CPD0-1152	<i>N</i>-pentylpantothenamide	47467.8	17845.8	36618.6	11160.3	1	60488.5	123999	32392.1	141736	73892.1	1	1	58335.7	1	68063.5	14490.4	32052.2	1	1	74843.4	9.03714	288.204	C14 H28 N2 O4	CPD0-1152
CPD-8905	(+)-pinoresinol	87560.5	96803	87812.2	201015	89751.1	127341	97669	150132	117311	122646	90972.8	86156.2	1	1	200241	221907	1	1	182447	181775	5.44	358.139	C20 H22 O6	CPD-8905
CPD-12236	feruloylagmatine	136882	112841	170904	46975.4	45082	25020	24238.8	121826	20061.5	19688.6	31066.9	24515.8	25263.9	26544.5	36529.1	30565.9	104441	70446.6	12563	5695.8	4.799	307.182	C15 H23 N4 O3	CPD-12236
S-24-DINITROPHENYLGLUTATHIONE	2,4-dinitrophenyl-S-glutathione	11118.8	42593.4	28935	20039.5	28349.6	64832.8	40540.4	40273.8	11503.2	51802.1	37251	31329	17132.4	43996.8	15752.5	38749.9	17848.6	10910.8	10962.1	10973	2.526	472.066	C16 H18 N5 O10 S	S-24-DINITROPHENYLGLUTATHIONE
CPD-330	L-galactono-1,4-lactone	1.51051e+06	1.36961e+06	2.85016e+06	1.83696e+06	2.91458e+06	1.15119e+06	1.90146e+06	2250653	1.86078e+06	2207854	1.10117e+06	1163634	1.24069e+06	2.34126e+06	2668121	1.68029e+06	1.00047e+06	1.78407e+06	2.04158e+06	1.89286e+06	2.2235	178.047	C6 H10 O6	CPD-330
CPD-15474	gardenin B	91932.5	208799	91932.7	169934	113034	270876	253380	126863	213055	229311	175657	204212	223368	161488	101156	360459	106277	214534	119422	189467	5.546	358.106	C19 H18 O7	CPD-15474
VITEXIN-2-O-B-L-RHAMNOSIDE	vitexin 2''-<i>O</i>-&beta;-L-rhamnoside	900233	440122	1.87174e+06	2.96772e+06	2.50034e+06	1.18879e+06	882100	3117538	949712	2.20253e+06	685408	477041	471096	505109	1.49446e+06	666444	1603746	600121	848451	744936	7.36	577.146	C27 H29 O14	VITEXIN-2-O-B-L-RHAMNOSIDE
CPD-11517	3-oxo-2-(cis-2'-pentenyl)-cyclopentane-1-octanoyl-CoA	1	1	17236.8	24845.1	1	91464.8	39302.1	35662	1	47467.1	64481.9	52877.9	62534.6	61583.5	65178.8	72959	60772.3	48060.4	48492.2	67473.9	26.96	1039.29	C39 H60 N7 O18 P3 S	CPD-11517
DELTA3-ISOPENTENYL-PP	isopentenyl diphosphate	44312.9	48997.6	47083.8	42187.3	50656.8	31098.4	43912.4	35208.9	22007.1	32009.3	35571.4	42561.4	36319.8	41631.2	31854.2	40138.8	33301.3	38247.4	31756.9	37005	0.96	242.983	C5 H9 O7 P2	DELTA3-ISOPENTENYL-PP
CPD-14985	isorhamnetin 3-<i>O</i>-(3"-<i>O</i>-<i>p</i>-coumaroyl, 6"-<i>O</i>-feruloyl)-glucoside	192457	161135	211595	237049	209034	11135.4	104417	194109	78592.4	114591	146147	157474	122983	119408	230322	146273	136291	137674	135282	123579	10.16	800.205	C41 H36 O17	CPD-14985
6-KESTOSE	6-kestotriose	798900	623492	649238	775517	710251	509849	678485	774213	652857	626029	571783	535167	584914	561233	493602	838102	646206	1	661298	745752	1.27	504.163	C18 H32 O16	6-KESTOSE
N-METHYLARGININE	L-<i>N</i><sup>6</sup>-methyl-L-arginine	1	13931.7	1	21455.6	1	124775	71655.2	31268.6	25886.6	62050.5	18698.2	15592.8	23433.5	31984.5	1	39058.8	11453.8	25270.3	11836.3	18260.6	1.78	189.134	C7 H17 N4 O2	N-METHYLARGININE
CPD-648	(<i>S</i>)-4-hydroxymandelonitrile	213753	201493	218948	245665	177348	368372	287131	27828.5	359127	333947	261134	61325.5	229929	39562	59634.4	323060	263665	343586	323793	338205	1.78	149.045	C8 H7 N O2	CPD-648
CPD-9598	dimeric urushiol peroxide	409819	19834.2	27969	64405.4	76404.2	790209	595251	543145	89907.1	731150	364418	392795	350769	232263	317269	421193	402147	408653	311055	529643	21.38	642.439	C42 H58 O5	CPD-9598
CPD-14940	7,3',5'-trimethylmyricetin	1.15392e+06	1.02689e+06	964808	1.10613e+06	1.03772e+06	1.45588e+06	1463535	1.09749e+06	1.28216e+06	1.3267e+06	1.16295e+06	1.16291e+06	1.00189e+06	1.26187e+06	945137	1.06495e+06	1.02537e+06	931501	1.03357e+06	1.07e+06	1.26	360.086	C18 H16 O8	CPD-14940
CPD-6602	curcumin	22036.1	1	1	59791.7	12326.6	120552	33963.3	41669.1	1	49397.5	54438.1	55285.8	24494.6	20649.1	29468.9	42588	42249.4	53178.8	53879.3	53303.4	13.47	368.115	C21 H20 O6	CPD-6602
SACCHAROPINE	L-saccharopine	55935.3	29090.1	19993.9	53778.7	38214.1	155417	116939	32782.3	75674.8	94701	71151.5	64447.5	50527.3	109586	37944.6	96119.1	56721.9	65761.9	61366.9	76749.1	1.77	275.124	C11 H19 N2 O6	SACCHAROPINE
CPD-9869	<i>all trans</i>-decaprenyl-2-methoxy-6-1,4-benzoquinol	1	22355	22728.4	1	27495.7	5754.84	10729.4	23377.5	36589.6	28982.7	10651.2	16058.4	21834.3	1	1	10765.5	1	1	1	15662	23.5	820.669	C57 H88 O3	CPD-9869
CPD-8780	3-fluorobenzaldehyde	48487.2	60734.7	54603.6	36789.7	38452.8	23648.2	20287.8	18738.6	25128.5	28210.8	27064.9	39549.6	11022.6	25811.4	18617.7	40882.9	26826.9	11308	29239.4	30862.7	1.62	124.033	C7 H5 F O	CPD-8780
ISOVITEXIN	isovitexin	262412	1.23105e+06	615930	886215	984974	872996	938678	1.81833e+06	745904	860790	917810	384063	328125	732124	361074	1181005	658583	1159547	1.04609e+06	1.04035e+06	7.36	431.088	C21 H19 O10	ISOVITEXIN
CPD-10272	<i>N,N</i>-dihydroxy-L-isoleucine	1.34016e+06	2.74287e+06	1	1	2.91458e+06	1.15119e+06	1.90146e+06	2250653	1.86078e+06	2207854	1	2.3471e+06	2.63025e+06	2.14185e+06	2668121	1.68029e+06	1.72462e+06	1	2.04158e+06	1.89286e+06	2.44	162.073	C6 H12 N O4	CPD-10272
CPD-7609	sophoradiol	82617.5	448709	233977	415301	313971	446573	127610	1	273760	122952	156098	188096	1	261178	75811.3	221041	1	1	111247	107313	20.915	442.375	C30 H50 O2	CPD-7609
10-BETA-HYDROXYTAXA-42011-DIEN-5-ALPH	10&beta;-hydroxytaxa-4(20),11-dien-5&alpha;-yl acetate	233900	105527	114339	213345	141529	99021.7	129103	78905.8	87981.7	91875	165189	114618	95601.7	234457	140139	88292.8	77806.6	50362.7	90705.5	86669.2	9.62	346.25	C22 H34 O3	10-BETA-HYDROXYTAXA-42011-DIEN-5-ALPH
CPD-1242	3-keto-&beta;-D-galactose	1.51051e+06	1.36961e+06	2.85016e+06	1.83696e+06	2.91458e+06	1.15119e+06	1.90146e+06	2250653	1.86078e+06	2207854	1.10117e+06	1163634	1.24069e+06	2.34126e+06	2668121	1.68029e+06	1.00047e+06	1.78407e+06	2.04158e+06	1.89286e+06	2.2235	178.047	C6 H10 O6	CPD-1242
CPD-211	homoglutathione	1	1065861	358767	303746	459228	358555	469421	590850	222386	571829	383614	383056	370660	427079	229953	1.85405e+06	286677	1.84086e+06	1.2017e+06	413763	6.50211	320.087	C11 H18 N3 O6 S	CPD-211
CPD-6701	1D-<i>myo</i>-inositol 5-monophosphate	546833	787263	580415	650719	563704	992827	895516	718835	873924	934870	890717	816073	805680	865322	1.26285e+06	760769	802524	835870	746427	747339	2.52	258.013	C6 H11 O9 P	CPD-6701
CPD-381	(<i>S</i>)-2-hydroxyglutarate	29510	78018.9	22865.4	18083.4	10843.1	48259.1	32735	21478.5	15366.8	22632.5	16966	10486.1	1	35769.3	1	22401.9	1	1	1	10563.9	1.88	146.019	C5 H6 O5	CPD-381
CPD-9923	(1<i>R</i>,6<i>R</i>)-6-hydroxy-2-succinylcyclohexa-2,4-diene-1-carboxylate	1	412340	423152	286817	334181	100698	29423.3	98612.8	1	35839.4	123237	99547	73636.9	1	90066.8	63516.8	84841.6	50011.1	58812	64329.9	1.60471	238.045	C11 H10 O6	CPD-9923
CPD-15382	<i>keto</i>-D-fructose	663634	486133	507206	431395	448924	125735	102357	77432.8	660937	533722	430646	76994.9	78394.6	77383	341907	90695.4	88852	77692.9	69951.6	72495.8	1.497	180.061	C6 H12 O6	CPD-15382
CPD-12187	demethoxycurcumin	1	339382	312923	301180	249833	1	488763	494245	328823	332102	295119	232547	259540	392642	210088	185321	250240	1	239817	1	4.76	338.117	C20 H18 O5	CPD-12187
CPD-2483	L-cycloserine	90093.9	54768.2	49385.8	62759	63014.4	202385	123307	86611.2	82813.1	119560	73198.9	77460.7	62601.4	58583.5	69773.5	69148.8	71781.6	72592.9	73962.6	74746.7	2.1	103.048	C3 H7 N2 O2	CPD-2483
CPD-16884	<i>N</i>-guanyl-1,7-diaminoheptane	1	1	216669	350106	266948	502856	318408	381926	425068	351712	373780	400439	329219	406448	343999	318104	252257	530694	491068	474208	7.98889	174.182	C8 H22 N4	CPD-16884
CPDQT-426	ascorbigen	1	77206.8	26001.6	17938.1	22550.9	43332.9	1	30188.6	1	59264.7	57530	67956.2	56732.2	1	1	86957.6	1	69634.2	63207.8	66773.6	6.97	305.096	C15 H15 N O6	CPDQT-426
CPD-9773	4-(1-methyl-2-pyrrolidinyl)-3-oxobutanoate methyl ester	1	28376.1	1	94006.1	11249.8	256717	93526.9	52120.9	75069.9	140203	98482.5	91201.3	67581.1	1	10798.1	95387.2	11169.5	149542	122994	100296	3.15	200.128	C10 H18 N O3	CPD-9773
CPD-6627	4-<i>O</i>-methyl-DIBOA-glucoside	1	11183.7	1	1	1	1	1	20499.5	11639.5	11794.1	1	1	1	13163.2	1	1	1	1	1	1	6.07	357.108	C15 H19 N O9	CPD-6627
CPD-4615	dihydrozeatin-7-<i>N</i>-glucose	1	1.35163e+06	1.79232e+06	2.99853e+06	31999.8	8830914	35555.8	6042442	3.67709e+06	6.53118e+06	20183.1	11401.7	15420.9	2.3167e+06	5.6018e+06	31998.2	13105.5	32191	4.31545e+06	3.76991e+06	4.32737	383.17	C16 H25 N5 O6	CPD-4615
5-HYDROXY-TRYPTOPHAN	5-hydroxy-L-tryptophan	901385	906776	849487	1.088e+06	1.20459e+06	799436	412130	750243	309982	411144	1.06949e+06	716805	1.36936e+06	818515	1.00342e+06	1.52117e+06	1.34765e+06	1.08944e+06	254685	269069	1.84	220.082	C11 H12 N2 O3	5-HYDROXY-TRYPTOPHAN
CPD-14263	3-methyl-1,2-didehydro-2,3-dihydrosqualene	26305.9	77093.2	80006.8	109408	91640.8	322432	234650	94418.6	96670.5	182378	82841.1	67720.1	93809.9	107999	32231.2	134264	22619.9	115576	94644.5	94117.3	21.734	424.408	C31 H52	CPD-14263
L-GULONO-1-4-LACTONE	L-gulono-1,4-lactone	1.51051e+06	1.36961e+06	2.85016e+06	1.83696e+06	2.91458e+06	1.15119e+06	1.90146e+06	2250653	1.86078e+06	2207854	1.10117e+06	1163634	1.24069e+06	2.34126e+06	2668121	1.68029e+06	1.00047e+06	1.78407e+06	2.04158e+06	1.89286e+06	2.2235	178.047	C6 H10 O6	L-GULONO-1-4-LACTONE
CPD-10347	isovitexin 7-O-glucoside	7411375	7171825	7000676	7.46138e+06	7.2261e+06	7411881	8162041	6484653	7065956	7.76388e+06	6.7434e+06	6895833	6.99383e+06	5621080	6.73985e+06	1	6.58981e+06	7.35808e+06	6816703	6.37519e+06	4.93	594.153	C27 H30 O15	CPD-10347
CPD-9250	ginsenoside Rb1	1	1	1	1	1	50154.8	63573.9	1	1	34253	1	1	1	11411.8	1	21192	1	14131.8	1	11285.3	22.58	1108.62	C54 H92 O23	CPD-9250
DMPBQ	2,3-dimethyl-6-phytyl-1,4-benzoquinol	20192.4	22524	21895.7	12756	25204.6	21680.8	21634.4	11216.5	1	12011.5	13066.2	16633.1	20066.6	16411.2	11829	13586.6	11805.6	11423.6	16850.1	1	17.3167	416.365	C28 H48 O2	DMPBQ
CPD-12884	solavetivol	102826	74424.3	44129.2	70090.4	68169.7	99003	104994	56249.5	78951.1	87125.3	46730.2	49545.8	41969.2	36211.2	48058.6	63448.7	38359.8	46408.2	51819.8	51150.4	8.55	220.179	C15 H24 O	CPD-12884
CPD-11606	stigmasterol 3-O-&beta;-D-glucoside	1	139114	138176	141194	104190	66849.5	57195.4	75472.5	78764	95004.7	124618	126309	118019	169490	101946	93930.9	102852	80983.1	57164.5	81809.8	19.17	574.426	C35 H58 O6	CPD-11606
CPD-15393	2'-deoxyuridine 3'-monophosphate	1	18408	130771	156015	140406	112806	137436	136063	181891	137422	182678	208720	214167	124096	1	187952	185569	166145	180563	171781	1.64	306.031	C9 H11 N2 O8 P	CPD-15393
CPD-8914	(1H-indol-3-yl)-<i>N</i>-methylmethanamine	43274.2	17030.7	17195.5	31387.2	30480.6	185322	201839	237681	199276	224416	183456	160384	189641	197130	170554	185831	226935	183897	205752	201645	2.6125	161.105	C10 H13 N2	CPD-8914
CPD-7655	octyl &beta;-D-glucopyranoside	1	1	1	1	724285	892615	671274	654714	975868	857753	1	1	732873	789246	1	803739	845865	1	1	738599	6.98	292.186	C14 H28 O6	CPD-7655
GEISSOSCHIZINE	19E-geissoschizine	129400	118004	93645.9	137623	106801	342363	191514	99760.3	211819	205859	137527	137370	109969	154353	153194	115452	99622.4	110377	159195	133550	5.67	352.174	C21 H24 N2 O3	GEISSOSCHIZINE
CPD-8728	isopimara-7,15-dienal	100458	23555.2	18804.7	24454.3	25645.4	1	31698.3	19050.5	20059.3	24909.5	10803.6	34514.9	37761.3	38316.4	16489.6	35030.5	23300.3	28313.1	30632	17766.2	16.54	286.228	C20 H30 O	CPD-8728
MANNOSE-6P	&alpha;-D-mannopyranose 6-phosphate	546833	787263	580415	650719	563704	992827	895516	718835	873924	934870	890717	816073	805680	865322	1.26285e+06	760769	802524	835870	746427	747339	2.52	258.013	C6 H11 O9 P	MANNOSE-6P
CPD-8088	1-linoleoyl-2-oleoyl-phosphatidylcholine	249548	26389.5	36415.9	62776.9	28744	392120	266053	307413	130952	302515	220934	216442	239311	159577	284489	239071	220599	338623	91988.5	252222	19.48	783.564	C44 H82 N O8 P	CPD-8088
5-METHYLTHIOADENOSINE	<i>S</i>-methyl-5'-thioadenosine	755952	565282	563503	711022	607107	685868	600285	493993	472600	596312	555943	576331	520141	499559	489708	580782	547834	540231	559121	540290	2.79	297.085	C11 H15 N5 O3 S	5-METHYLTHIOADENOSINE
CPD-8722	dehydroabietadienol	100458	23555.2	18804.7	24454.3	25645.4	1	31698.3	19050.5	20059.3	24909.5	10803.6	34514.9	37761.3	38316.4	16489.6	35030.5	23300.3	28313.1	30632	17766.2	16.54	286.228	C20 H30 O	CPD-8722
ENT-COPALYL-DIPHOSPHATE	(-)-<i>ent</i>-copalyl diphosphate	87071.3	62817.6	86633.8	1	70512.5	1.71958e+06	1.32257e+06	1.21196e+06	1.24494e+06	1.45764e+06	1	1	86356.1	45612.9	874306	1	70737.5	1	1.02385e+06	1.07313e+06	3.95533	447.18	C20 H33 O7 P2	ENT-COPALYL-DIPHOSPHATE
CPD-9557	emodin anthrone	74791.4	74096.8	77060.6	64578.8	65594.7	38832.4	1	29765.7	33527.9	26557.8	50845.9	62959.5	42304.2	40973.2	43370.7	39845.5	39557	39929.2	36557.4	41205.1	1.62	256.074	C15 H12 O4	CPD-9557
CPD-19434	(4a<i>S</i>,10b<i>R</i>)-noroxomaritidine	1	25737.1	1	1	1	34532.3	16321.3	1	32122.1	27843.1	1	1	1	10209.9	1	1	1	17102.7	1	1	7.13	271.122	C16 H17 N O3	CPD-19434
CPD-11641	4-methylumbelliferyl glucoside	517264	355220	397738	505278	397304	310179	414884	272042	408893	347486	391109	349531	258594	556003	1	258593	222205	219409	234853	222538	5.44474	338.096	C16 H18 O8	CPD-11641
XYLITOL	xylitol	176963	488251	376343	10413	306520	250809	142478	63360.8	296707	208788	1	87816.2	226358	1	80146.1	1	231210	1	232545	67190.5	1.26	152.073	C5 H12 O5	XYLITOL
CPD-659	L-arogenate	21560.2	161006	78046.8	36639.9	111191	1	1	114802	76657.7	145573	157366	152246	11069.5	1	1	165072	62791.8	131186	128874	128470	3.81	226.068	C10 H12 N O5	CPD-659
DELTA-TOCOPHEROL	&delta;-tocopherol	1	1	1	13314.2	1	29798.7	12410	1	28420.3	11623.1	1	1	1	35872.9	1	1	1	1	1	1	21.02	402.342	C27 H46 O2	DELTA-TOCOPHEROL
CPD-2748	nornicotine	2.60174e+06	1154773	1.0588e+06	2.41343e+06	1768086	11862716	7.10744e+06	2653258	3.1014e+06	6322362	2.00702e+06	2220123	1.43795e+06	2.20938e+06	1.58243e+06	1.35214e+06	1.69909e+06	1623247	1600520	1.53627e+06	3.36	149.105	C9 H13 N2	CPD-2748
CPD-8912	(-)-matairesinol	87560.5	96803	87812.2	201015	89751.1	127341	97669	150132	117311	122646	90972.8	86156.2	1	1	200241	221907	1	1	182447	181775	5.44	358.139	C20 H22 O6	CPD-8912
CPD-9776	cocaine	911786	942413	876324	805885	853043	574025	775020	809234	841166	786174	807842	838904	821620	823305	774736	742666	803358	1.04359e+06	781036	729255	13.01	304.161	C17 H22 N O4	CPD-9776
TROPINE	tropine	242176	1	78177.2	403949	387275	132505	138128	193225	1	129502	1	284483	355547	583912	1	1	295100	77264.7	269893	233985	3.83	142.12	C8 H16 N O	TROPINE
CPD-12237	4-coumaroyl-3-hydroxyagmatine	81132.4	99329.6	93599.1	115849	98686.4	143759	111746	77604.1	113280	113779	108448	94412.8	101876	118981	82103.7	97341.1	89923.5	78963.8	89258	89470.4	3.03	293.166	C14 H21 N4 O3	CPD-12237
CPDQT-256	L-pentahomomethionine	44725.7	24264.5	11014.3	79671.6	43784	110320	195150	47482.6	38316.1	46971.6	98896.5	118020	70514.9	51775.4	98946.1	193470	66773	213646	157538	167577	1.812	219.13	C10 H21 N O2 S	CPDQT-256
PROPIONYL_ADENYLATE	(propanoyl)adenylate	369591	254560	376521	1	333399	354900	310468	367035	327035	357830	235965	201799	240875	209483	301568	106557	308598	244128	286306	274713	7.23	402.09	C13 H17 N5 O8 P	PROPIONYL_ADENYLATE
CPD-12702	(<i>R</i>)-mandelonitrile	3.11379e+06	1.88719e+06	1.60296e+06	3.85836e+06	2.72995e+06	8308147	6.13272e+06	3.99999e+06	4.70864e+06	5.34124e+06	4857886	3.52269e+06	4150758	6517777	4.15357e+06	4315838	4.17613e+06	4073855	4.3886e+06	4623815	1.27	133.051	C8 H7 N O	CPD-12702
CPD0-1422	dipalmitoyl phosphatidate	3923440	1.68949e+06	2.09173e+06	3.43534e+06	1922919	839553	967417	5145256	2.60676e+06	3.63849e+06	570021	3.90613e+06	3.64069e+06	1.85467e+06	3.59032e+06	414063	587688	667430	710210	673817	19.43	646.453	C35 H67 O8 P	CPD0-1422
CPD0-1312	pyrimidin-2-one-ribonucleoside	78785.4	61742.8	83602.8	58127	65155.5	171841	77328.6	1	1	84842.1	1	58419	34189.3	1	97567.7	132168	22686.8	101761	61402.2	59153.4	2.45	228.081	C9 H12 N2 O5	CPD0-1312
CPD-9933	<i>trans</i>-anol	1	81357.5	97484.6	116030	95539.2	115516	122540	86378.1	139791	124356	105717	90027.1	1	123989	85894.7	140088	1	92532.2	1	93702.9	6.86	134.071	C9 H10 O	CPD-9933
DIFLUOROMETHYLORNITHINE	difluoromethylornithine	1.65668e+06	1.22e+06	1.39278e+06	1.47984e+06	1375845	719401	1.22995e+06	1134313	1.23333e+06	1038695	1411790	961282	1.28525e+06	1.46886e+06	1.18129e+06	703547	1.32797e+06	771744	1.16543e+06	1.06171e+06	2.1	183.095	C6 H13 F2 N2 O2	DIFLUOROMETHYLORNITHINE
131-OXO-MAGNESIUM-PROTOPORPHYRIN-IX-13-M	13<SUP>1</SUP>-oxo-magnesium-protoporphyrin IX 13-monomethyl ester	19332	17164.5	11951.7	1	11843.7	1	25787.8	13193.3	19681.7	19366.4	11599.9	11413.6	12270.8	10662.5	1	1	18174.1	11123.5	11608.4	16385.3	7.61	611.222	C35 H31 Mg N4 O5	131-OXO-MAGNESIUM-PROTOPORPHYRIN-IX-13-M
CPD-14995	kaempferol 3-<i>O</i>-(4",6"-<i>O</i>-di-<i>p</i>-coumaroyl)-glucoside	1	1	1	1	1	47889.9	51215.4	1	1	19036.9	1	1	1	1	1	18623.6	1	12079.3	1	17678.5	23.16	740.181	C39 H32 O15	CPD-14995
15-DIDEOXY-15-IMINO-D-GALACTITOL	1,5-dideoxy-1,5-imino-D-galactitol	77171.8	97292.6	97498.3	75207.3	78551.2	37029.7	22129.7	59055.7	1.70019e+06	1.56376e+06	86647.9	93776.9	101285	94528	80013.7	91399.4	80240.8	77692.9	69951.6	72495.8	1.0605	164.09	C6 H14 N O4	15-DIDEOXY-15-IMINO-D-GALACTITOL
UMP	UMP	27775.5	1	1	23557.5	16921.1	18249	35571	1	22720.5	24243.4	1	1	1	1	21871.7	22875.4	1	32531.5	28169.3	22067.4	3.82	322.022	C9 H11 N2 O9 P	UMP
DELTA1-PIPERIDEINE-2-6-DICARBOXYLATE	(<i>S</i>)-2,3,4,5-tetrahydrodipicolinate	50571.2	62661.5	60961.6	31625.7	54365.2	1	50007.3	48047.7	17555.6	44661	1	32356.8	43060.1	58619.5	33563.2	49974.3	35822.4	32912.1	42825.3	1	1.9	169.036	C7 H7 N O4	DELTA1-PIPERIDEINE-2-6-DICARBOXYLATE
CPD-14945	3,7,3',4',5'-pentamethylmyricetin	77443.1	1.53872e+06	492560	435593	673901	516069	1.73419e+06	852228	384153	837290	1613326	1.80418e+06	1386443	1.62269e+06	334950	2488410	417072	2.53823e+06	1.75329e+06	1.74238e+06	6.89	388.113	C20 H20 O8	CPD-14945
CPD-14528	2-phenylethyl &beta;-<i>D</i>-glucopyranoside	38269.9	27693.4	40333.9	33830	31466	40660.6	23791.2	33830.8	47541.9	41537.1	22625.9	34186.7	27623.8	13336.6	27379.7	54939.7	27779.9	33822.5	17971	19542.8	6.25	284.122	C14 H20 O6	CPD-14528
CPD-7846	(<i>S</i>)-<i>cis</i>-<i>N</i>-methylstylopine	1	60249.7	45047.7	1	56224.8	120065	1	23387.6	166734	123846	1	27046.6	1	133979	24381.7	103825	10886.9	68736.5	34554.3	57677.8	3.33	338.143	C20 H20 N O4	CPD-7846
CPD-12025	Se-methyl-Se-L-methionine	65159	71986.6	63476.7	69920.5	58199.2	37357.4	59792.8	32555.9	1	29833.3	54475.9	31179.1	29675.2	53468.3	41683.6	39099.2	43671.3	53302.8	44113.1	57969.1	0.98	206.02	C6 H14 N O2 Se	CPD-12025
CPD-280	glutarate semialdehyde	1.2327e+06	1.38981e+06	1.21134e+06	1.52506e+06	1.04109e+06	911259	903040	688206	925310	829121	1.12235e+06	896026	755841	1060315	1.02069e+06	806453	980508	1.05109e+06	1.05065e+06	1138820	0.98	115.036	C5 H7 O3	CPD-280
CPD-4483	3-methyl-4-<i>trans</i>-hydroxy-2-butenal	905739	904714	703113	1.05102e+06	758976	1.75481e+06	1.10407e+06	610366	1175028	1.21518e+06	992296	1.01519e+06	665657	909515	876710	864092	796447	983051	1.00437e+06	962750	5.67	100.053	C5 H8 O2	CPD-4483
L-PANTOATE	(R)-pantoate	68311.7	11529.7	1	69845.2	43251.6	424184	258734	71292.6	106120	227771	54385	62885.9	17820.3	58805.4	33322.6	1	44231.1	40723.4	41431.8	36152.7	3.35	147.068	C6 H11 O4	L-PANTOATE
CPD-19604	(S)-coreximine	375785	323594	310682	389528	320428	108727	331230	200611	249999	185183	272417	252808	231397	358029	152015	207502	198484	157050	164377	231966	1.79	327.15	C19 H21 N O4	CPD-19604
CPDQT-36	3-[(3'-methylsulfanyl)propyl]malate	289900	120355	173254	189123	155117	28344.8	252382	119595	74172.1	97829.2	40819.9	34599.6	154821	61920.7	300419	107617	88313.4	28752.1	77141.7	55141.6	2.046	220.041	C8 H12 O5 S	CPDQT-36
CPD-13373	10',6-diapocarotene-10',6-dial	69861.4	29981.3	60417.5	553254	111882	782606	335489	314725	113950	448109	269055	313744	231240	238936	253608	713341	396907	625924	463652	558531	1.62	282.161	C19 H22 O2	CPD-13373
CPD-11260	<i>cis</i>-tuberonic acid	1	1	1	1	1	88261.5	45289.1	1	33012.4	56504	1	1	1	1	1	1	1	1	24238.1	1	1.77	225.12	C12 H17 O4	CPD-11260
CPD-14829	(13<i>S</i>,14<i>R</i>)-13-<i>O</i>-acetyl-1-hydroxy-<i>N</i>-methylcanadine	75710.1	89080	88872.6	81542.6	73149.4	125126	91664.5	84830.3	95493.6	103265	67001.9	64953.7	74227.5	1	76528.4	80329.9	62328.2	82114.8	81401.5	80605.1	4.89	370.161	C21 H24 N O5	CPD-14829
CPD-7860	3-hydroxyechinenone	807212	11671.9	37079.2	17856.1	16018.7	250752	397663	312284	18773	309111	496092	558328	499091	553039	122463	367648	603718	408809	458032	379356	21.1125	566.405	C40 H54 O2	CPD-7860
SUCCINYL-OH-CYCLOHEXADIENE-COOH	(1<i>S</i>,6<i>R</i>)-2-succinyl-6-hydroxy-2,4-cyclohexadiene-1-carboxylate	1	412340	423152	286817	334181	100698	29423.3	98612.8	1	35839.4	123237	99547	73636.9	1	90066.8	63516.8	84841.6	50011.1	58812	64329.9	1.60471	238.045	C11 H10 O6	SUCCINYL-OH-CYCLOHEXADIENE-COOH
DGMP	dGMP	286361	126014	151926	205040	187945	98452.4	82644.6	107763	104170	100625	182247	203998	215290	116804	250573	159687	209253	134642	139665	138584	2.88	345.043	C10 H12 N5 O7 P	DGMP
CPD-19435	(4a<i>R</i>,10b<i>S</i>)-noroxomaritidine	1	25737.1	1	1	1	34532.3	16321.3	1	32122.1	27843.1	1	1	1	10209.9	1	1	1	17102.7	1	1	7.13	271.122	C16 H17 N O3	CPD-19435
CPD-15711	&beta;-D-mannopyranose 6-phosphate	546833	787263	580415	650719	563704	992827	895516	718835	873924	934870	890717	816073	805680	865322	1.26285e+06	760769	802524	835870	746427	747339	2.52	258.013	C6 H11 O9 P	CPD-15711
CPD-9777	ecgonine methyl ester	1	28376.1	1	94006.1	11249.8	256717	93526.9	52120.9	75069.9	140203	98482.5	91201.3	67581.1	1	10798.1	95387.2	11169.5	149542	122994	100296	3.15	200.128	C10 H18 N O3	CPD-9777
CPD-12845	<i>N</i>-debenzoyl-(3'-<i>RS</i>)-2'-deoxytaxol	66543.4	35720.9	63318.9	12384.5	27462.1	16944.8	17819.6	50241	28632.9	18710.7	26058.9	16628.4	11409.4	49786.1	11067.1	29470.6	45904.2	45479.8	46738.8	21028.2	13.49	734.317	C40 H48 N O12	CPD-12845
CPD-194	4-nitrophenyl phosphate	1.82977e+06	5.40168e+06	4.28908e+06	3.79783e+06	3737589	3.78067e+06	2943308	328015	4386664	3.79553e+06	4.00152e+06	3926442	3441157	300874	3603759	4122242	3.9028e+06	5.05947e+06	4427076	4.51436e+06	0.99	216.975	C6 H4 N O6 P	CPD-194
CPD-8919	17-oxosparteine	1.28253e+06	1.27714e+06	1.2767e+06	1.19187e+06	1.20704e+06	868620	1.04681e+06	1.0687e+06	1.091e+06	1.06599e+06	1.14166e+06	1.19944e+06	1.16004e+06	1.12356e+06	1.16618e+06	961201	1.10929e+06	1.28774e+06	1.0201e+06	1.09508e+06	10.32	249.198	C15 H25 N2 O	CPD-8919
CPD-9476	16-alpha-hydroxygypsogenate	1	1	1	1	1	1	1	1	1	17405.2	1	1	1	1	1	1	1	121452	32542.5	18222.4	20.93	500.327	C30 H44 O6	CPD-9476
CPD-7193	epi-cholestanol	700387	601608	400650	645153	584921	92247	163684	137829	186539	163326	390550	691692	666306	695622	307991	732309	794747	772165	703669	873839	18.87	388.371	C27 H48 O	CPD-7193
CPD-7535	9,15,9'-tri-<i>cis</i>-&zeta;-carotene	484322	624270	560031	810856	688965	679696	487456	619990	556304	733334	688102	655798	664710	734013	615303	726987	671273	543088	482646	549607	18.09	540.458	C40 H60	CPD-7535
CPD-10512	16-oxo-palmitate	1	1	1	53192.8	18088.1	67381.5	87050.8	70189.1	27426.1	60482.2	73182.9	50601.1	43474	103187	78286.1	1	18347	91921.3	77181.4	85653.8	12.16	269.206	C16 H29 O3	CPD-10512
CPD-633	gentisate	22801	27220.1	17426.8	25142.1	19981.4	32242.5	29828.6	25062	22625	28985	30504.6	13402.8	23600.3	50798.8	12548	27147.9	15319.4	1	13673.8	16702.6	1.27	153.019	C7 H5 O4	CPD-633
D-MYO-INOSITOL-4-PHOSPHATE	1D-<i>myo</i>-inositol 4-monophosphate	546833	787263	580415	650719	563704	992827	895516	718835	873924	934870	890717	816073	805680	865322	1.26285e+06	760769	802524	835870	746427	747339	2.52	258.013	C6 H11 O9 P	D-MYO-INOSITOL-4-PHOSPHATE
CPD-14900	porifersta-5,7-dienol	535605	226849	302025	343094	260380	663504	304137	531030	342524	547744	528130	432474	481298	583632	559362	587056	405341	442215	438202	489613	23.13	412.365	C29 H48 O	CPD-14900
CPD-4205	<i>N</i><sup>6</sup>-(&Delta;<sup>2</sup>-isopentenyl)-adenosine 5'-monophosphate	1	127063	282986	222061	179423	277835	1	457656	197467	324816	1	136367	110728	119089	185780	1	240174	1	210139	206619	8.25	413.113	C15 H20 N5 O7 P	CPD-4205
CPD-440	<i>N</i>-feruloyltyramine	64746.9	16609.9	187464	130730	131175	81315.3	35471.5	25116.4	16503.4	92171.3	116179	88337.4	74097.7	84543.7	63681.9	1	71888.3	105104	106912	16679.9	3.07947	313.135	C18 H19 N O4	CPD-440
CPD-18093	pelargonidin 5-<i>O</i>-&beta;-<i>D</i>-glucoside 3-<i>O</i>-&beta;-<i>D</i>-sambubioside	290543	310814	308065	305671	291691	295790	335501	291686	311628	330860	275678	299741	292544	260670	240661	358666	223745	326427	285228	280874	6.21	726.193	C32 H38 O19	CPD-18093
CPD-674	cinnamate	202262	249102	231045	219458	239806	57851.3	92802.9	141823	157492	115968	152816	93412.4	144875	331897	151394	97245.3	161315	60234.2	55455.5	96288.1	4.0395	147.046	C9 H7 O2	CPD-674
CPD-4894	(+)-&alpha;-thujene	82152.8	34791.5	43945.9	80091.5	64732.3	46167.4	69994.1	1	38896.5	109384	67593.5	1	35680	1	50734.4	47146.3	29528.4	66453.5	39159.6	36664.3	9.63	136.125	C10 H16	CPD-4894
SINAPATE	sinapate	26881.6	31449	16230.2	39018.7	24378.9	94870.6	54671.6	22361.5	27709.2	50354.5	61247.6	44225.5	28341.8	84764.4	30542.7	45889.5	29127.1	32068.9	49949.4	48888.6	1.8	223.066	C11 H11 O5	SINAPATE
CPD-453	4-(&beta;-D-glucosyloxy)benzoate	19895.5	1	1	41692.9	1	1	128086	53594.8	17160.2	91921	1	1	32103.9	28898.2	26069.5	84425.7	1	76837.9	77770.4	72667.1	18.64	299.083	C13 H15 O8	CPD-453
CPD-7059	narirutin	212967	134449	132098	200159	171138	114383	219421	73254.7	184945	161093	152002	167272	144622	107313	154175	144619	145325	99264	140793	137132	12.3	580.187	C27 H32 O14	CPD-7059
CPD-9087	geranylgeraniol	44146	44675.3	43080.3	36147.4	33521.5	1	30671.6	33816.8	37237.3	30199.9	41334.1	36647.2	35678.9	30590.8	34616.3	11295.5	29662.2	45945.2	12060.9	16538.3	11.64	290.262	C20 H34 O	CPD-9087
CPD-9622	robustaquinone H	130501	934868	231696	198593	294510	317885	1.01514e+06	818624	142274	367830	895670	981274	845206	627413	122347	1.39799e+06	119789	1.36307e+06	1.02394e+06	1.0308e+06	6.89	344.087	C18 H16 O7	CPD-9622
CPD-4662	1-deoxycapsidiol	102826	74424.3	44129.2	70090.4	68169.7	99003	104994	56249.5	78951.1	87125.3	46730.2	49545.8	41969.2	36211.2	48058.6	63448.7	38359.8	46408.2	51819.8	51150.4	8.55	220.179	C15 H24 O	CPD-4662
PIPERIDINE	piperidine	1	16915.6	55937	62692.1	68936.4	85366.2	144247	159771	100293	130132	95035.5	91072.8	89797.6	56983.5	72035.3	100278	129366	64742.6	120048	125852	2.3	86.0945	C5 H12 N	PIPERIDINE
CPD-10472	3-dimethylsulfoniopropionaldehyde	1	11032.2	11182.4	1	1	1	1	1	1	11311.6	10768.1	12172	1	11355.8	10951.8	13390.5	1	1	10577.9	12061.8	1.78	119.056	C5 H11 O S	CPD-10472
GLT	L-glutamate	2.39577e+06	3.90698e+06	2455987	3.89109e+06	1.94965e+06	1788126	2329313	2.93957e+06	2.01866e+06	1.95704e+06	2362260	1.54458e+06	3.41753e+06	5605473	4374138	2.7088e+06	2.59509e+06	3.18661e+06	1.92641e+06	1.68926e+06	4.2	146.042	C5 H8 N O4	GLT
CPD-16679	9&beta;-stemod-13(17)-en-19-ol	68353.3	1	1	1	1	37081.6	44672	32746.1	12338.4	37139.2	42557	35660.6	36234.4	32008.5	53229.8	47730.5	31893.5	39967.7	42624.8	40772.6	20.89	288.243	C20 H32 O	CPD-16679
GUAZATINE	guazatine	311361	522805	564577	580453	532627	127427	146001	175580	239182	196147	618234	604843	573849	635016	574605	623654	713426	554194	303645	412711	19.7	358.361	C18 H44 N7	GUAZATINE
CPD-1302	5-methyltetrahydropteroyl tri-L-glutamate	11613.3	34965.7	49815.6	29533.3	38499.4	28034.1	10146.5	23358.2	33995	23178.9	16544.1	24005.6	17775.4	17603.5	23704.3	24090.6	21478	19011.1	10896.1	17838	22.63	713.235	C30 H35 N9 O12	CPD-1302
CPD-10244	(4Z,7Z,10Z,13Z,16Z,19Z)-docosahexaenoate	218582	111279	119354	215870	97925.1	124446	142888	104187	77002.9	110903	228154	127384	93027.4	419061	132920	91315.5	81547.1	91061.5	105900	100007	12.42	327.236	C22 H31 O2	CPD-10244
PROTOPINE	protopine	27875	61687.2	30783.4	50368.3	38255.8	55143.5	75175.4	41488.4	59392.9	67020.5	50624.4	59466.1	33175	44733.6	44990.3	54416.2	47680.2	61069.6	49550.8	56667.9	5.475	353.118	C20 H19 N O5	PROTOPINE
FAD	FAD	16578.5	30706.1	11500.9	27021.8	19247.9	59875.5	41879.3	18550.1	46025	55491.2	21805.6	31054.5	12395.2	24715.9	24202.9	20191.3	27620.4	23021	23153.5	52967	5.67	782.149	C27 H30 N9 O15 P2	FAD
CPDQT-28	7-(methylsulfanyl)-2-oxoheptanoate	42442.7	41218.7	37871.3	45994.4	30680.8	43322.2	26928	17830	11694.2	20055.3	55862.7	47766	39329.4	29291.4	75877.1	36571.3	37652.8	18369.9	29909.3	35392.3	1.86	189.061	C8 H13 O3 S	CPDQT-28
CPD-2185	1-linoleoyl-2-(3E)-hexadecenoyl-phosphatidylglycerol	222042	187763	102423	265262	175146	492117	461571	621947	390382	621244	228484	272378	292409	132259	290051	322783	239765	347858	389783	326218	14.893	743.468	C40 H72 O10 P	CPD-2185
CPD-7084	phenylthiourea	23924.6	19693.8	1	11469.2	12140	33293.1	1	1	1	38739	1	19159.9	1	19696.3	1	12229.2	20618.8	28713.1	1	26849.2	5.36333	152.045	C7 H8 N2 S	CPD-7084
CPD-9774	4-(1-methyl-5-hydroxy-2-pyrrolidinyl)-3-oxobutanoate methyl ester	36048	28449.2	11531.4	56704.9	33165.6	101904	73223.6	48765.9	63647.8	78415.3	53958.7	24475.7	40915.6	67708.7	22246.3	56238.7	29010.4	54154.8	51239	61418	1.88	216.124	C10 H18 N O4	CPD-9774
CPD-12852	4&alpha;,14&alpha;-dimethyl-5&alpha;-cholesta-8,24-dien-3&beta;-ol	535605	226849	302025	343094	260380	663504	304137	531030	342524	547744	528130	432474	481298	583632	559362	587056	405341	442215	438202	489613	23.13	412.365	C29 H48 O	CPD-12852
CPD-14887	3,6,7,4'-tetramethylquercetagetin 3'-<i>O</i>-&beta;-<i>D</i>-glucoside	140331	175386	145962	132710	143355	146617	161467	144828	165674	154700	129092	157061	133847	126491	136900	125133	70769.7	91770.3	142664	137029	24.92	536.152	C25 H28 O13	CPD-14887
DEOXYURIDINE	2'-deoxyuridine	78785.4	61742.8	83602.8	58127	65155.5	171841	77328.6	1	1	84842.1	1	58419	34189.3	1	97567.7	132168	22686.8	101761	61402.2	59153.4	2.45	228.081	C9 H12 N2 O5	DEOXYURIDINE
CPD1F-462	kaempferol-3,7-bis-<i>O</i>-&alpha;-L-rhamnoside	2.01534e+06	2.99358e+06	2105509	1.72093e+06	3.81854e+06	7105949	1	12987734	1.04415e+06	8796906	3.68974e+06	3.459e+06	3.16909e+06	3.261e+06	1.60709e+06	5280437	6741520	4.09782e+06	1	1	7.07882	578.158	C27 H30 O14	CPD1F-462
DIMETHYLSULFONIOACETATE	thetin	1	1	1	1	1	68674.4	28639.4	1	1	11499	1	1	1	1	1	1	1	1	1	1	1.74	120.021	C4 H8 O2 S	DIMETHYLSULFONIOACETATE
THREO-DS-ISO-CITRATE	D-<i>threo</i>-isocitrate	23572.6	17262.6	917453	272813	11552.3	27903.8	13540.7	868719	22144.6	10975.4	30884.8	26620	20882.6	19892.2	29609.4	11370.7	20274.4	21758.5	29319.2	29992.2	1.642	189.002	C6 H5 O7	THREO-DS-ISO-CITRATE
CPD-7164	16-methoxytabersonine	2.57901e+06	1.54608e+06	2.08237e+06	3.49083e+06	2.52889e+06	10317280	8673695	7.05259e+06	4318877	7.65668e+06	4.22557e+06	4.01227e+06	4.16477e+06	2.69055e+06	6.52838e+06	4.05462e+06	5093158	5.15544e+06	5047255	4.41194e+06	4.09	367.196	C22 H27 N2 O3	CPD-7164
CPD-9693	dalpatein 7-O-&beta;-D-apiofuranosyl-(1->6)-&beta;-D-glucopyranoside	26307.9	24561	17956.7	25417.3	24853.4	44957.5	56044.9	40324.5	54705.8	48301.2	26684.8	28171.4	27530.6	25028.2	26574.8	22294.9	33457.2	13031	33162.7	27254.5	6.14	636.174	C29 H32 O16	CPD-9693
CPD-4609	kinetin	1	1	53307.8	1	91869.2	1	104238	66940.6	73453.8	111596	61714.6	56076.7	39848.6	1	37132.7	97533.4	47179.2	57762.7	57202.6	55553.9	1.77	215.08	C10 H9 N5 O	CPD-4609
CPD-4211	prenyl diphosphate	44312.9	48997.6	47083.8	42187.3	50656.8	31098.4	43912.4	35208.9	22007.1	32009.3	35571.4	42561.4	36319.8	41631.2	31854.2	40138.8	33301.3	38247.4	31756.9	37005	0.96	242.983	C5 H9 O7 P2	CPD-4211
CPD-12400	(<i>E</i>)-1-(L-cysteinylglycin-<i>S</i>-yl)-<i>N</i>-hydroxy-&omega;-(methylsulfanyl)heptan-1-imine	87512	120875	73502.7	117570	89850.5	283092	79944.8	89790.2	88332.4	80703	112221	124214	89281.1	111125	108999	105920	100365	114506	24280.5	37505.5	4.9775	351.122	C13 H25 N3 O4 S2	CPD-12400
CPD-9977	(6<i>E</i>)-8-hydroxygeranial	1	79799.1	66522	85988.4	75322.6	1	37262.1	47917.5	58843.6	41710.9	71534.1	56944.1	37943.3	1	32707.9	62793.6	46409.4	41144.9	50379.9	47039.2	2.15	168.119	C10 H16 O2	CPD-9977
CPD-15798	(S)-tetrahydropapaverine	1	87636.2	105341	1	87913.9	118839	135411	127979	129208	174989	1	78139.1	85270	1	76563.9	97690.2	94939.4	78729	102503	95353	7.61	344.18	C20 H26 N O4	CPD-15798
NONAPRENYL-4-HYDROXYBENZOATE	3-nonaprenyl-4-hydroxybenzoate	28842.7	1	1	1	1	56871.1	41200.9	41832.6	1	47340.9	49057.1	49344.7	44559.5	36795.4	44440.6	46836.1	45800.4	52821.3	53011.1	50818.4	22.5	749.586	C52 H77 O3	NONAPRENYL-4-HYDROXYBENZOATE
PHENYLETHYLAMINE	2-phenylethylamine	599878	808073	715515	975302	822962	2.12393e+06	1.36206e+06	912096	1.2856e+06	1.50035e+06	790912	952039	808380	695654	716049	1.2184e+06	795979	1.20448e+06	1.00697e+06	1.00919e+06	4.12	122.094	C8 H12 N	PHENYLETHYLAMINE
CPD-7901	2-tridecanone	102826	74424.3	44129.2	1	68169.7	99003	1	1	78951.1	87125.3	46730.2	49545.8	41969.2	1	48058.6	63448.7	38359.8	46408.2	51819.8	51150.4	8.55	198.197	C13 H26 O	CPD-7901
2-CIS6-TRANS-FARNESOL	2-<i>cis</i>,6-<i>trans</i>-farnesol	294378	158045	152390	143872	121883	53392.7	48543.3	46225	68690.3	72237.8	115352	161646	116680	71344.9	37187.2	99917	142768	73963.3	87603.9	16543.4	3.55	222.193	C15 H26 O	2-CIS6-TRANS-FARNESOL
CPD-7025	phytyl monophosphate	213828	63148.3	54034.8	51905	48842.3	62258.5	76252.2	47524.6	50260.6	63799.6	80997.6	87766.7	98854.8	87433.6	98699	70515.1	60587	65618.2	61654.1	63402	18.67	374.256	C20 H39 O4 P	CPD-7025
4-AMINO-BUTYRALDEHYDE	4-aminobutanal	3.09183e+06	6562203	1.27252e+06	1.63076e+06	792598	2.30412e+06	1595693	5111413	5215040	1334714	403765	2.75757e+06	2.84786e+06	5900178	2.72458e+06	1.51257e+06	325815	6.11844e+06	5.44002e+06	1.02124e+06	2.076	88.0741	C4 H10 N O	4-AMINO-BUTYRALDEHYDE
CPD-13081	solasodine 3-O-&beta;-D-glucoside	107981	255545	192030	234791	210448	1	104187	163478	255611	278495	172521	160848	147552	196131	105614	157510	306035	200146	95858.9	250419	19.26	575.371	C33 H53 N O7	CPD-13081
TAXA-42011-DIEN-5A13A-DIOL	taxa-4(20),11-dien-5&alpha;,13&alpha;-diol	200898	76017.4	71352.9	18881.5	17101.4	88970.6	97206.5	48566	49315.7	80101.6	85724.4	101541	79990	29398.9	18850.4	67758.2	61304.7	61958.1	11574.6	58794.6	16.12	304.238	C20 H32 O2	TAXA-42011-DIEN-5A13A-DIOL
CPD0-1239	monofluoromethylputrescine	38603.5	10462.2	1	42586.7	20245.2	22362	40090.8	10649.3	16556.4	36044.8	516068	72526.3	51222.6	36285.9	90586	1	1	120808	27698.7	18131.6	1.62	108.11	C4 H13 F N2	CPD0-1239
ALPHA-TOCOPHEROL	&alpha;-tocopherol	184571	140623	156784	276233	207340	190646	105490	243577	225501	209762	205875	169031	193379	203088	164682	180479	149278	107088	1	117866	18.42	430.393	C29 H50 O2	ALPHA-TOCOPHEROL
3Z-PHYTOCHROMOBILIN	(3Z)-phytochromobilin	1.55941e+06	1458147	1.33656e+06	1.48239e+06	1.4858e+06	1.92545e+06	2.32468e+06	1.82373e+06	2345010	2.09967e+06	1.49927e+06	1.51954e+06	1.5483e+06	1.36777e+06	1.52611e+06	1.21222e+06	1.67111e+06	1.27672e+06	1.65321e+06	1.55163e+06	6.14	582.246	C33 H34 N4 O6	3Z-PHYTOCHROMOBILIN
CPD-11422	10-hydroxy-&alpha;-humulene	102826	74424.3	44129.2	70090.4	68169.7	99003	104994	56249.5	78951.1	87125.3	46730.2	49545.8	41969.2	36211.2	48058.6	63448.7	38359.8	46408.2	51819.8	51150.4	8.55	220.179	C15 H24 O	CPD-11422
2346-TETRAHYDROXYBENZOPHENONE	2,3',4,6-tetrahydroxybenzophenone	76306.9	106971	122200	106525	102327	106691	1	134828	73296.2	93275.7	97853	29165	11566	220777	45167	33565.8	58452.1	34503	43998	36636.5	1.95	246.047	C13 H10 O5	2346-TETRAHYDROXYBENZOPHENONE
TMP	dTMP	13891.7	136636	156791	150859	196536	31572.6	60476.4	159588	111250	51635.6	112307	60026.5	195854	43411.8	187292	155182	128123	90381.1	59500.8	118300	2.079	320.047	C10 H13 N2 O8 P	TMP
CPD-13357	(2<i>R</i>)-2,3-dihydroxy-3-methylbutanoate	3.11379e+06	1.88719e+06	1.60296e+06	3.85836e+06	2.72995e+06	8308147	6.13272e+06	3.99999e+06	4.70864e+06	5.34124e+06	4857886	3.52269e+06	4150758	6517777	4.15357e+06	4315838	4.17613e+06	4073855	4.3886e+06	4623815	1.27	133.051	C5 H9 O4	CPD-13357
CPD-12927	4&alpha;-formyl-5&alpha;-cholesta-7,24-dien-3&beta;-ol	1	1	1	100275	26778.3	35451.2	1	59021	49643.7	52385.6	40033.2	1	37857.9	59329.8	22267.4	62869.6	1	1	1	1	18.71	412.333	C28 H44 O2	CPD-12927
D-GLT	D-glutamate	2.39577e+06	3.90698e+06	2455987	3.89109e+06	1.94965e+06	1788126	2329313	2.93957e+06	2.01866e+06	1.95704e+06	2362260	1.54458e+06	3.41753e+06	5605473	4374138	2.7088e+06	2.59509e+06	3.18661e+06	1.92641e+06	1.68926e+06	4.2	146.042	C5 H8 N O4	D-GLT
CPD-7712	neopinone	1	24566.3	27068.6	227069	19893.3	839854	348709	320720	29106.2	474809	28629.8	28922.8	20979.2	238936	39744.6	713341	396907	625924	18147.2	558531	8.09526	298.137	C18 H20 N O3	CPD-7712
CPD0-1153	<i>N</i>-heptylpantothenamide	218571	94675.5	130228	189216	135383	404180	368164	423370	245716	395976	199079	180172	161306	206174	178971	356225	144571	223369	166802	217437	4.92	316.241	C16 H32 N2 O4	CPD0-1153
ANDROST4ENE	androst-4-ene-3,17-dione	1	22042.9	16409.9	83243.9	22530.8	190383	101451	136496	84820.5	176422	100391	74920.3	61234.5	125614	35911.9	118025	63650.8	101865	94997.4	97574.6	4.02	286.188	C19 H26 O2	ANDROST4ENE
CPD-9460	oleanolate 3 &beta;-D-glucuronoside	1	1	1	1	1	26063	28143.1	37624.3	52215.8	45793.3	26744.4	36185.8	37011.4	1	26050.1	39349.8	1	19852.9	33791.6	29412.6	10.69	630.374	C36 H54 O9	CPD-9460
2-OXOHEXANOATE	2-oxohexanoate	31019.9	66388.6	60593.4	67529.4	60004.5	284160	131577	100247	107080	154864	57076.7	49868.9	21556.4	88207	40823.8	109203	68075	98909.7	87004.8	98117.9	2.138	129.055	C6 H9 O3	2-OXOHEXANOATE
CPD-10214	mesifurane (enol form)	46011.8	58386	65913.4	23791.2	43648	359701	257034	1	1	228211	10989.3	180970	173498	166918	147280	124513	181229	1	172839	163541	1.62059	142.063	C7 H10 O3	CPD-10214
CPD-4123	(-)-medicarpin-3-<i>O</i>-glucoside-6''-malonate	345666	272544	294265	18657.7	282985	255837	60238.3	18803.1	316102	37335.4	239874	17542.8	255713	227601	314411	31021	320567	25382.8	22821.9	18690.2	12.344	517.124	C25 H25 O12	CPD-4123
KDO	3-deoxy-&alpha;-D-<i>manno</i>-2-octulosonate	87130.9	57029.1	70339.2	112468	51131.3	153171	151756	145306	167070	148509	114378	129058	121050	90108.4	89506.3	156248	126867	118851	128676	141703	1.8	237.061	C8 H13 O8	KDO
CPD-8083	1-18:2-2-18:3-digalactosyldiacylglycerol	2.77455e+06	348235	359176	443397	420122	842421	796484	679161	510778	792657	2.16062e+06	1.7474e+06	1.76713e+06	2.72871e+06	1.95867e+06	1.67778e+06	2.2348e+06	591747	555408	553467	18.79	938.596	C51 H86 O15	CPD-8083
34-DIHYDROXYPHENYLACETALDEHYDE	3,4-dihydroxyphenylacetaldehyde	520269	1	1	447989	324017	578698	376674	306871	493181	490353	46111.6	1	63221.2	1	47294.5	61781.8	357646	378542	374352	59620.7	4.11875	152.045	C8 H8 O3	34-DIHYDROXYPHENYLACETALDEHYDE
DPG	3-phospho-D-glyceroyl-phosphate	1	51643.5	35974.1	32408.3	36191.6	44675.8	36935.4	42085.2	36356.1	43023.9	39376.6	34218.4	34160.9	36461.4	25791.8	36319.7	33426.9	34846.3	35133.8	34759	1	261.933	C3 H4 O10 P2	DPG
CPD-14461	esculin	1	1	1	1	1	58480.7	1	1	26665.9	59596.4	1	1	1	1	1	1	1	1	24861	1	9.41	340.089	C15 H16 O9	CPD-14461
CPD-8198	methyl-2-&alpha;-L-fucopyranosyl-&beta;-D-galactoside	124932	162172	147813	126048	139752	131315	132736	220099	131063	170001	137298	1	1	200394	1	136975	1	1	1	113527	6.09	340.132	C13 H24 O10	CPD-8198
CPD-12191	auricolate	1	1	1	1	21001	10774	10247.7	1	1	10281.9	10225.9	10348.4	11303.5	1	74388.5	1	101684	1	1	17374.3	13.46	351.296	C22 H39 O3	CPD-12191
CPD-12655	1-(4-hydroxyphenyl)-3-(2,4,6-trihydroxyphenyl)propane-1,3-dione	1	39052.8	26347.6	18505.4	25167.1	12862.9	1	48767.5	1	34171.6	1	48277.5	36073.8	1	11291.9	51312.9	16794.9	68331	1	1	7.08	287.047	C15 H11 O6	CPD-12655
R-RETICULINE	(R)-reticuline	284376	98172	117185	273668	194796	366297	563565	554669	312782	461378	367186	198299	146619	650420	506732	244065	533665	233263	568197	219888	13.6365	330.176	C19 H24 N O4	R-RETICULINE
CPD-13369	13-apo-&beta;-carotenone	190698	65733	68004.4	85862.5	83616.6	128421	149517	11536	32644.1	28120	136747	136525	144673	1	162333	140702	116534	16532	119379	132056	15.8147	258.195	C18 H26 O	CPD-13369
CPD-8709	neoabietadienol	68353.3	1	1	1	1	37081.6	44672	32746.1	12338.4	37139.2	42557	35660.6	36234.4	32008.5	53229.8	47730.5	31893.5	39967.7	42624.8	40772.6	20.89	288.243	C20 H32 O	CPD-8709
CPD-9836	scoparone	15858.7	23550.1	1	1	22360.8	69361.5	1	10242.6	56686	42475.4	1	15813.9	10486.3	40806.4	17324	17054	27590.7	21346.9	1	17188.5	8.72	206.055	C11 H10 O4	CPD-9836
BENZALDEHYDE	benzaldehyde	120874	82703.8	96595.5	101074	98366.6	259827	149952	109143	136934	157322	138106	118608	97505.1	104087	110054	111145	127469	87717.7	86030	83924	2.554	106.04	C7 H6 O	BENZALDEHYDE
CPD-632	gibberellin A<sub>34</sub>-catabolite	492796	210340	350126	393743	318412	297934	428382	434948	420747	413369	1	330839	352376	1	406792	415248	358112	336529	370826	354027	3.35	344.126	C19 H20 O6	CPD-632
CPD-488	&beta;-L-fucose 1-phosphate	32707.4	25522	73061.5	34251.5	23036.2	1.21877e+06	1.23373e+06	1.00175e+06	991960	1.08709e+06	1.52459e+06	1.28229e+06	1.08389e+06	1.47806e+06	1.34712e+06	1.17921e+06	1.25214e+06	1.30255e+06	1.23963e+06	1.39137e+06	1.125	242.023	C6 H11 O8 P	CPD-488
CPD-183	gallate	395542	730487	437184	385880	454905	373134	558069	408600	376657	386203	435258	410512	420553	492347	418486	409673	351763	425395	260320	324510	0.28	169.019	C7 H5 O5	CPD-183
CPD-14493	betulinate	852077	804059	880915	1.48361e+06	995346	1.099e+06	665160	1.02069e+06	993222	1.01362e+06	1.04392e+06	813567	993589	1284904	1.00904e+06	1.27807e+06	939156	641765	683972	679765	18.57	455.355	C30 H47 O3	CPD-14493
CPD-14737	eugenol <i>O</i>-&beta;-<i>D</i>-xylopyranosyl-(1->6)-<i>O</i>-&beta;-<i>D</i>-glucopyranoside	605260	441657	454929	436358	400095	286257	362998	410830	372255	330484	519492	1	488214	376850	622305	290092	516263	366394	573379	443442	11.37	458.175	C21 H30 O11	CPD-14737
3-HYDROXY-ANTHRANILATE	3-hydroxyanthranilate	157694	201380	149792	164660	128000	131780	145981	88980.4	88447.8	149691	133843	99038.1	144950	272788	63106.7	104440	173800	117003	97551.1	125449	2.2	152.032	C7 H6 N O3	3-HYDROXY-ANTHRANILATE
CPD-7106	humulone	263598	398805	399479	391933	374910	175916	321762	327053	197329	183603	414335	404557	373632	482061	341927	420835	427701	376045	59450.2	183197	7.826	361.205	C21 H29 O5	CPD-7106
CPD-19419	norcraugsodine	200802	443169	516777	229642	312106	1	1	570266	22649.6	121232	405263	89179.5	59157.3	602767	215992	40638.9	180196	41492.3	24653.4	37906.9	1.34	257.1	C15 H15 N O3	CPD-19419
CPD-10511	hexadecanedioate	48823.1	1	1	18610.9	1	35400.3	64169	19059	32783.9	30884.7	1	35287.6	18632.1	239089	30970.4	27281.4	19365.2	31002.3	42909.2	30571.7	10.7438	284.196	C16 H28 O4	CPD-10511
N-FORMYLKYNURENINE	<i>N</i>-Formyl-L-kynurenine	1	1	1	1	1	43400.7	1	1	23257.9	11967.1	1	1	1	1	1	1	1	1	1	1	1.4	236.085	C11 H12 N2 O4	N-FORMYLKYNURENINE
CPD-13101	docosanedioate	1.15863e+06	391156	349157	344268	311793	672723	346814	491973	218820	491896	1.17399e+06	1.6434e+06	886267	1.05852e+06	550367	470931	508052	737340	815036	607759	22.09	368.29	C22 H40 O4	CPD-13101
CPD-5481	<i>N</i>-(2-chloro-4-pyridyl)-<i>N'</i>-phenylurea	57034.5	1	20249.8	111468	53277.8	1	293310	1	1	269992	129069	128378	89236.3	1	1	212968	166577	1	222898	227045	17.81	247.048	C12 H10 Cl N3 O	CPD-5481
CPD-6202	gibberellin A<sub>37</sub>	1	110498	1	84381.2	1	161015	172219	149989	175686	167898	102250	94226.3	1	110403	89070.2	1	100283	112927	111076	103118	5.52	362.171	C20 H26 O6	CPD-6202
ACENAPHTHENEQUINONE	acenaphthenequinone	32618.2	66985.1	59740.7	34417.4	45752.4	43048.6	11036.4	25370.6	22172.6	12842.5	28944.2	22411	12815.8	40150.8	22686.1	20417.1	20912.5	23208	19792.8	24802.7	1.26	182.04	C12 H6 O2	ACENAPHTHENEQUINONE
CPD-19791	adhumulone	263598	398805	399479	391933	374910	175916	321762	327053	197329	183603	414335	404557	373632	482061	341927	420835	427701	376045	59450.2	183197	7.826	361.205	C21 H29 O5	CPD-19791
CPD-13667	11-oxo-&beta;-amyrin	1	1	1	1	1	1	11678	11130.5	1	10737	1	1	1	1	1	1	1	1	12729.1	1	20.94	440.38	C30 H48 O2	CPD-13667
CPD-8718	taxol	35200.7	11349.3	1	28323.1	15119.4	13350.1	44586.3	1	20889.8	20051.6	21580.4	23927.8	21762.7	22553.4	12006.2	35606.4	13585.9	23588.5	24502.1	26121	8.52	853.335	C47 H51 N O14	CPD-8718
CPD-3723	uridine 2'-monophosphate	27775.5	1	1	23557.5	16921.1	18249	35571	1	22720.5	24243.4	1	1	1	1	21871.7	22875.4	1	32531.5	28169.3	22067.4	3.82	322.022	C9 H11 N2 O9 P	CPD-3723
PYRIDOXAMINE-5P	pyridoxamine 5'-phosphate	57034.5	1	20249.8	111468	53277.8	1	1	127635	1	168333	129069	145785	89236.3	60663.8	1	153219	147171	163961	142560	141822	18.432	247.048	C8 H12 N2 O5 P	PYRIDOXAMINE-5P
CPD-4162	stigmasterol	535605	226849	302025	343094	260380	663504	304137	531030	342524	547744	528130	432474	481298	583632	559362	587056	405341	442215	438202	489613	23.13	412.365	C29 H48 O	CPD-4162
UBIQUINONE-2	ubiquinone-2	18826.7	58316	1	11533.6	21459	12492.8	11710.9	34936.5	44146.2	33009.9	46775.7	58101.9	47498.2	20886.4	28440	50245.9	1	72025.8	18765.5	37362.2	10.11	318.189	C19 H26 O4	UBIQUINONE-2
NICOTINAMIDE_RIBOSE	1-(&beta;-D ribofuranosyl)nicotinamide	69267.2	21184.1	5653.09	1	1	16342.4	20754.9	21284	20415.5	12689.1	42094	32598.2	25621.6	1	10509.8	30315.4	40275.2	23506.5	20371.1	29301.5	1.27	255.099	C11 H15 N2 O5	NICOTINAMIDE_RIBOSE
CPD-8944	<i>N</i>-acetyl-&beta;-D-glucosaminyl group	71450.5	55618.6	54997.7	80199.7	62400.9	129475	72930.2	91273.4	55904.5	89853.6	30885.4	87105.4	59107.3	19719	61494.4	120914	74366.2	83690.9	70587.3	94945.2	1.61	221.087	C8 H15 N O6	CPD-8944
CPD-11884	4-methoxycinnamate	73903.1	27435.8	16272.7	56880.5	96490.7	52740.1	32257.5	10815.2	30322.7	12650.6	66126.6	77533.4	95234	44516.7	65357.9	29619.5	72825	22191.2	32642.7	16495.1	1.549	177.052	C10 H9 O3	CPD-11884
CPD-5861	2-deoxy-D-galactose	99670	1	1	69847.6	1	42750.2	1	141612	82364.9	111664	94038.6	98069.9	104994	70250.1	51067.1	68248.1	101226	52910.5	1	89315.4	2.31	164.069	C6 H12 O5	CPD-5861
CPD-12209	methoxyanigorufone	33599.9	22230.4	21055	26139.8	40880.4	55584.1	48011	24620.4	48803.8	60166.8	32457.2	11034.9	45649.7	34119.6	33678.3	53542.1	11109.5	44832.3	38658.3	42927.9	4.63	286.103	C20 H14 O2	CPD-12209
CPD-4752	stemar-13-ene	253582	98601.3	127019	237137	153855	73636.7	1	95875	87042.4	90213.9	156154	1	1	327546	140506	84982.1	139846	60911.5	105547	80252.9	10.5947	272.255	C20 H32	CPD-4752
CPD0-1942	(S)-2-aminobutanoate	204672	71511.6	75667.2	67257.6	49906	17541.5	11937.4	17492.9	19129.4	11730.9	88761.7	39695.2	46325.4	29851.9	130229	1	62592.4	1	29396.3	50490.2	1.27	103.061	C4 H9 N O2	CPD0-1942
CPD-8922	(+)-sesamin	11623.7	63418	23202.5	34985.2	25587.2	59920.9	70228	37985.5	77627.6	79094.5	48140.5	31117.4	54761.1	45503.9	33437.2	109662	11289.2	61306.7	44104.2	49262.6	5.109	354.108	C20 H18 O6	CPD-8922
CPD-15110	3'-azido-3'-deoxythymidine	653179	770650	470276	1.22295e+06	790163	3.18806e+06	2.39546e+06	1.69458e+06	1.45864e+06	2.14207e+06	1.18784e+06	1.22707e+06	1.10031e+06	1.34334e+06	861035	1.1969e+06	940950	1.19899e+06	1.18661e+06	1.03369e+06	1.77	267.094	C10 H13 N5 O4	CPD-15110
CPD-8907	(+)-lariciresinol	379891	270321	294111	327649	329490	290258	438663	262479	648348	514238	239350	350307	646903	1	405436	281908	677298	545644	633256	553108	2.16	360.158	C20 H24 O6	CPD-8907
CPD-14936	3',4',5'-trimethylmyricetin	1.15392e+06	1.02689e+06	964808	1.10613e+06	1.03772e+06	1.45588e+06	1463535	1.09749e+06	1.28216e+06	1.3267e+06	1.16295e+06	1.16291e+06	1.00189e+06	1.26187e+06	945137	1.06495e+06	1.02537e+06	931501	1.03357e+06	1.07e+06	1.26	360.086	C18 H16 O8	CPD-14936
CPD-9803	2-hydroxycaffeate	185754	295350	194174	168088	197402	281299	224813	122940	189102	207256	174878	163898	120255	214842	133797	153913	131691	124466	130700	129327	1.85	210.054	C10 H10 O5	CPD-9803
CPD-3946	(22<i>S</i>,24<i>R</i>)-22-hydroxy-5&alpha;-ergostan-3-one	20192.4	22524	21895.7	12756	25204.6	21680.8	21634.4	11216.5	1	12011.5	13066.2	16633.1	20066.6	16411.2	11829	13586.6	11805.6	11423.6	16850.1	1	17.3167	416.365	C28 H48 O2	CPD-3946
MORPHINONE	morphinone	48643.8	1	1	39003.7	21031.3	149755	97697.8	65925.3	32454.4	86851	42195.9	44306.5	34995.4	38994.6	27756.2	1	18202.6	60780.7	44496.8	49430.2	1.78	284.132	C17 H18 N O3	MORPHINONE
CPD1F-114	<i>all-trans</i>-lycopene	31526.2	1	1	1	1	1	18713	50338.4	65994.3	76259.5	75179.8	74601.3	66435.9	1	54499.1	1	1	1	12496.2	61954.6	19.27	536.441	C40 H56	CPD1F-114
CPD-267	<i>N</i>-hydroxy-L-tyrosine	1.15903e+06	894765	858838	1.04354e+06	871349	11339.8	485333	18724.8	35455	493268	949111	766586	822757	694778	833404	23119.3	767502	409474	19875.5	11524.4	2.01	196.058	C9 H10 N O4	CPD-267
CPD-9411	germacra-1(10),4,11(13)-trien-12-ol	102826	74424.3	44129.2	70090.4	68169.7	99003	104994	56249.5	78951.1	87125.3	46730.2	49545.8	41969.2	36211.2	48058.6	63448.7	38359.8	46408.2	51819.8	51150.4	8.55	220.179	C15 H24 O	CPD-9411
CPD-13029	<i>N</i>-hydroxy-L-phenylalanine	663634	24492.4	23731	11108.7	448924	125735	102357	11388	660937	533722	22023.2	26084.5	31899.5	23793.1	16523.5	31422.3	24491.6	77692.9	69951.6	72495.8	1.145	180.067	C9 H10 N O3	CPD-13029
CPD-9883	heliespirone B	168001	153881	1	166840	147544	183997	195940	144868	203085	185799	174064	222820	138254	165428	184458	217207	156746	197074	206612	194388	8.7	268.164	C15 H24 O4	CPD-9883
CPD-6142	N,N-dimethyl-&beta;-alanine	162994768	94254272	87364400	181474416	143986960	151809696	144464656	143044144	163555312	154455600	174238096	151816608	171099408	154910016	196976960	164744160	171750272	175598336	166445664	170916304	1.33	117.077	C5 H11 N O2	CPD-6142
PYRIDOXINE	pyridoxine	1	31922.3	18682.5	17167.3	18428.3	492554	192401	1	95445.9	188907	30589.6	22881.1	35133	45792.7	1	26451.9	1	17006.7	1	10696.5	3.31	169.072	C8 H11 N O3	PYRIDOXINE
FORMYL-COA	formyl-CoA	18972.8	43454.8	40144.7	54075.3	49005.1	49676.7	36828.1	40095.6	32668.8	48110.3	47095	46339.9	50853.8	55544.4	43340.8	43743	43965	49464.7	32764.7	46257.1	18.64	791.078	C22 H32 N7 O17 P3 S	FORMYL-COA
CPD-10546	methyl (indol-3-yl)acetate	338516	427234	325343	387750	354439	289297	327256	314046	331341	347353	299845	301684	308179	255852	280475	377104	384610	292703	301425	296345	2.1	189.084	C11 H11 N O2	CPD-10546
CPD-14991	kaempferol 3-<i>O</i>-(4"-<i>O</i>-<i>p</i>-coumaroyl)-glucoside	2.10195e+06	1.06884e+06	1	3.71389e+06	3.16037e+06	2.23139e+06	2.52868e+06	1	3094954	3691670	1.57512e+06	6895833	1	5621080	6638257	7.44728e+06	1	7.35808e+06	1.89306e+06	1.67297e+06	6.45938	594.152	C30 H26 O13	CPD-14991
CPD-3343	isoformononetin	306003	331825	413007	397401	402278	236361	266970	340046	465330	315306	423525	508320	531056	265766	425137	504310	457373	458636	457443	442272	1.64	268.075	C16 H12 O4	CPD-3343
CPD-15006	1-<i>O</i>-vanilloyl-&beta;-D-glucose	41765.2	44746.4	135092	103369	96703.9	178812	1	299372	158732	214732	67924.9	46778.4	44508.4	57092.6	104332	89345.7	125427	82477.4	113796	1	7.35	330.092	C14 H18 O9	CPD-15006
CHOLINE	choline	57012	1	1	46961.7	25255.1	286412	170348	48325.4	62240.9	147862	30856.2	34207.4	1	25601.1	1	1	24188	10589.5	1	1	3.36	104.107	C5 H14 N O	CHOLINE
CPD-14978	quercetin 3-<i>O</i>-(6"-<i>O</i>-<i>p</i>-coumaroyl)-glucoside	1	144836	1	1	1	1	1	48636.7	1	24979.6	152857	1	1	450174	1	149341	1	284979	128532	118141	4.92	610.147	C30 H26 O14	CPD-14978
CPD-4402	(6aR,11aR)-3,9-dihydroxypterocarpan	74791.4	74096.8	77060.6	64578.8	65594.7	38832.4	1	29765.7	33527.9	26557.8	50845.9	62959.5	42304.2	40973.2	43370.7	39845.5	39557	39929.2	36557.4	41205.1	1.62	256.074	C15 H12 O4	CPD-4402
CPDQT-29	8-(methylsulfanyl)-2-oxooctanoate	514786	529351	535577	665704	585665	832988	697181	737792	805832	788146	488294	526264	520289	496525	438225	800189	625500	628881	666389	721701	1.63	203.077	C9 H15 O3 S	CPDQT-29
MPBQ	2-methyl-6-phytyl-1,4-benzoquinol	1	1	1	13314.2	1	29798.7	12410	1	28420.3	11623.1	1	1	1	35872.9	1	1	1	1	1	1	21.02	402.342	C27 H46 O2	MPBQ
CPD-8656	cyclo-dopa 5-<i>O</i>-glucoside	124932	162172	1	126048	139752	131315	143638	246695	152110	181677	137298	102096	76287.6	218719	101733	136975	98540.4	106238	107964	113527	6.11	356.105	C15 H18 N O9	CPD-8656
CPD-13030	<i>N,N</i>-dihydroxy-L-phenylalanine	1.15903e+06	894765	858838	1.04354e+06	871349	11339.8	485333	18724.8	35455	493268	949111	766586	822757	694778	833404	23119.3	767502	409474	19875.5	11524.4	2.01	196.058	C9 H10 N O4	CPD-13030
CPD-12898	(<i>E,E</i>)-farnesylacetone	1	40015.5	42191.3	41082.8	48909.7	105204	37553.4	1	1	34089.4	1	55371.2	1	1	60224.1	13314.1	1	19567.1	16043.7	13165.3	7.42769	262.227	C18 H30 O	CPD-12898
CPD-4981	(+)-menthofuran	1	56676.6	1	50095.3	45963.6	1.27528e+06	767301	40597.6	11269.8	686544	47010	50131.6	50871	57311.4	42169.4	70841.1	1	57616.7	55574.5	54231.4	6.15941	150.102	C10 H14 O	CPD-4981
CPD0-1898	UDP-6-deoxy-&alpha;-D-galactose	1	19312.6	17543	30128.1	27506.4	26572.7	25475	17753.8	10610.6	18930.5	18756.3	19031.4	18404.7	28336.3	17029.3	17657.1	13424.9	1	1	1	18.64	548.05	C15 H22 N2 O16 P2	CPD0-1898
CPD-8678	9(<i>S</i>)-HPOTE	1	47794.5	78714.8	16757.4	53073.1	28110.5	12371.4	69395.4	30585.6	42009.4	1	11001.9	22241.5	1	61456	11519	23931.1	28200.9	20942.1	1	8.08	309.209	C18 H29 O4	CPD-8678
CPD-12805	fusicocca-2,10(14)-diene	253582	98601.3	127019	237137	153855	73636.7	1	95875	87042.4	90213.9	156154	1	1	327546	140506	84982.1	139846	60911.5	105547	80252.9	10.5947	272.255	C20 H32	CPD-12805
CPD-13636	9,10-epoxy-12-cis-octadecenoate	1	125651	1	1	1	198893	241901	198602	1	173675	280007	1	1	354059	244831	1	1	1	1	154266	14.87	295.218	C18 H31 O3	CPD-13636
3-O-BETA-GLUCOSYL-2-OXINDOLE-3-ACETYL-	3-(O-&beta;-glucosyl)-(2-oxindol-3-yl)acetyl-L-aspartate	90143	361549	1	67469.9	133835	65870.6	399863	72127.3	77299.8	117710	372700	389429	494533	388401	1	463722	74327.9	329862	294116	334488	7.88	482.113	C20 H22 N2 O12	3-O-BETA-GLUCOSYL-2-OXINDOLE-3-ACETYL-
1-KESTOTRIOSE	1-kestotriose	798900	623492	649238	775517	710251	509849	678485	774213	652857	626029	571783	535167	584914	561233	493602	838102	646206	1	661298	745752	1.27	504.163	C18 H32 O16	1-KESTOTRIOSE
CPD-9247	<i>cis</i>-vaccenate	72166	66837.3	69828.2	66051.6	47049.1	34752.3	29047.8	28196.7	30888.3	24166.6	57975.2	51197	47716.5	43482.1	58443.3	17747.6	19878.5	1	18344.6	12163	17.89	281.255	C18 H33 O2	CPD-9247
CPD1F-130	zeaxanthin	372136	1	1	289007	155543	164639	260490	270458	98167.9	183391	556527	277202	182729	1.04629e+06	285713	192540	164866	219304	173931	187969	15.67	568.427	C40 H56 O2	CPD1F-130
CPD0-1255	10-methyl-5,6,7,8-tetrahydropteroylglutamate	73507.8	1	30531.9	117990	38886.1	109639	86933.9	34489.3	12556.1	80665.9	46272	82091.1	66563.4	80092.7	63539.4	174119	55753.7	161605	29968.6	19521.7	7.69474	457.173	C20 H23 N7 O6	CPD0-1255
GLUCOTROPEOLIN	glucotropaeolin	56437.3	36062.6	32688.2	31654.7	33219.7	19127.3	1	11803.2	30767.4	11810.4	20468.9	19327.2	19710.4	26695.5	34360.1	1	31977.4	11970.7	20954.4	12207	7.96	408.043	C14 H18 N O9 S2	GLUCOTROPEOLIN
BETA-TOCOPHEROL	&beta;-tocopherol	20192.4	22524	21895.7	12756	25204.6	21680.8	21634.4	11216.5	1	12011.5	13066.2	16633.1	20066.6	16411.2	11829	13586.6	11805.6	11423.6	16850.1	1	17.3167	416.365	C28 H48 O2	BETA-TOCOPHEROL
CPD-8668	picrocrocin	387019	98172	117185	307833	194796	366297	563565	554669	312782	461378	1	217536	150082	1	214708	447385	533665	233263	568197	219888	13.4028	330.176	C16 H26 O7	CPD-8668
CPD0-2461	isoguanine	1125092	1.0789e+06	1033672	1.0153e+06	1691839	1.58407e+06	1.10223e+06	813682	1.25176e+06	1.02459e+06	990636	1.08786e+06	1.2911e+06	866696	1.10113e+06	1.40023e+06	874157	1.39066e+06	1.0503e+06	1326699	1.61	151.047	C5 H5 N5 O	CPD0-2461
CPD0-2267	&alpha;-ethyl-L-glutamate	25217.8	127202	60611.8	84018.6	69180.7	94266.6	32843.1	34085.7	21750.3	46808.7	58321.7	68291.6	10439.3	51250.4	62217.4	25922.9	54065.8	18406.4	12260	24361.4	3.89	174.076	C7 H12 N O4	CPD0-2267
CPD-3724	uridine 3'-monophosphate	27775.5	1	1	23557.5	16921.1	18249	35571	1	22720.5	24243.4	1	1	1	1	21871.7	22875.4	1	32531.5	28169.3	22067.4	3.82	322.022	C9 H11 N2 O9 P	CPD-3724
CPD-12463	stellariose	155364	92851.2	141768	146594	120946	106185	124053	63981.3	177922	117162	93557.6	52247.9	105792	96000.5	142222	76626.3	136692	76681	115666	102145	7.05	828.262	C30 H52 O26	CPD-12463
CPD-12104	(20<i>S</i>)-ginsenoside Rh2	2.376e+06	970296	772498	1.02637e+06	909072	848043	577526	1283819	319290	965624	811814	801433	879245	843863	880188	799895	635504	1.44586e+06	913448	1.08143e+06	17.8	622.444	C36 H62 O8	CPD-12104
CPD-8654	betanin	693418	493342	621178	504063	540896	211324	372765	338078	480091	326930	489807	471774	565625	483292	644693	283105	612337	240161	535571	401064	11.24	548.123	C24 H24 N2 O13	CPD-8654
GALACTOSE-1P	&alpha;-D-galactose 1-phosphate	546833	787263	580415	650719	563704	992827	895516	718835	873924	934870	890717	816073	805680	865322	1.26285e+06	760769	802524	835870	746427	747339	2.52	258.013	C6 H11 O9 P	GALACTOSE-1P
CPD-9870	2-methoxy-6-<i>all trans</i>-nonaprenyl-1,4-benzoquinol	533522	167395	149651	205091	189002	286483	288647	288796	123633	338889	405896	333245	363877	482358	342371	349746	454044	252490	284254	281835	21.3	752.591	C52 H80 O3	CPD-9870
CPD-14813	6-O-methyl-N-deacetylisoipecoside aglycon	5681707	3.61833e+06	8958492	7106243	5853725	4555184	3.05377e+06	6.99838e+06	3382684	5281328	3.78669e+06	4.0017e+06	3.47662e+06	2.76147e+06	5.98961e+06	6338832	5.49971e+06	3.71025e+06	4.21299e+06	4.72334e+06	9.25	376.171	C20 H26 N O6	CPD-14813
CYSTAMINE	cystamine	1.0343e+06	823345	956381	868992	900911	572528	634917	901210	708404	568541	827042	753596	967715	519996	930933	702755	980229	634957	891664	831943	3.69	154.061	C4 H14 N2 S2	CYSTAMINE
CPD-8079	1-18:1-2-16:3-monogalactosyldiacylglycerol	5.25741e+06	2.22706e+06	2.30402e+06	3.13741e+06	2.58952e+06	6.56194e+06	5784338	5.73491e+06	3.56812e+06	5944680	4108638	4.43534e+06	4108199	3.17409e+06	4.77621e+06	5470465	4.09979e+06	5.50047e+06	5.01104e+06	4967395	19.27	750.523	C43 H74 O10	CPD-8079
S-COCLAURINE	(S)-coclaurine	276966	271111	257324	279021	280296	1	135715	144403	206839	158942	200684	196461	180833	168873	200845	1	149943	154079	160380	171347	1.37	286.146	C17 H20 N O3	S-COCLAURINE
2-UNDECANONE	2-undecanone	100005	39925.9	41525	48463	1	1	81717.1	55662.8	56909.7	74761.9	65544.5	77659.3	73419.3	1	76741.6	81960.9	64843.6	1	51405.5	1	15.29	170.167	C11 H22 O	2-UNDECANONE
CPD-10529	3,6,7,3'-tetramethylquercetagetin	494930	146501	505501	435453	305557	352568	225341	473810	317387	415722	180565	165688	138473	115594	318223	253008	320720	170655	229069	255053	8.04	374.097	C19 H18 O8	CPD-10529
CPD-16611	oryzalexin E	200898	76017.4	71352.9	18881.5	17101.4	88970.6	97206.5	48566	49315.7	80101.6	85724.4	101541	79990	29398.9	18850.4	67758.2	61304.7	61958.1	11574.6	58794.6	16.12	304.238	C20 H32 O2	CPD-16611
CPD-4619	<i>cis</i>-zeatin-9-<i>N</i>-glucoside	826870	1.16753e+06	845584	1.12609e+06	975609	1.48159e+06	1.27291e+06	1.08454e+06	1.1476e+06	1.21871e+06	849652	874609	842119	889458	904137	1.16199e+06	728482	880590	1.04992e+06	1.00795e+06	5.94	381.161	C16 H23 N5 O6	CPD-4619
L-2-AMINOHEXANOATE	L-norleucine	2137466	1.47577e+06	1.44497e+06	1.74326e+06	1.39542e+06	1	1.9808e+06	797530	990678	1.40265e+06	1.6546e+06	1318786	1.14e+06	1.86284e+06	1.08657e+06	945565	1.19859e+06	806976	1073910	1.0745e+06	1.78	131.092	C6 H13 N O2	L-2-AMINOHEXANOATE
CPD-4886	(4<i>S</i>)-limonene	82152.8	34791.5	43945.9	80091.5	64732.3	46167.4	69994.1	1	38896.5	109384	67593.5	1	35680	1	50734.4	47146.3	29528.4	66453.5	39159.6	36664.3	9.63	136.125	C10 H16	CPD-4886
CPD-9499	3,5-dimethoxyphenol	985977	1.01633e+06	1.15503e+06	1.01128e+06	1062746	2.02393e+06	752658	1.5561e+06	717325	781320	1.7258e+06	1.03324e+06	1.24537e+06	3289273	1.3748e+06	1.13586e+06	701999	1.01987e+06	1.39276e+06	1.26923e+06	6.874	154.063	C8 H10 O3	CPD-9499
CPD-9472	gypsogenin-28-beta-D-glucoside	41078.9	1	1	16675.1	1	148083	11510.6	103375	73844.4	15711.7	34740.7	66169.6	71537.4	69716.7	11105.8	12468.9	66945.1	11137.6	77612.9	95974.4	16.1094	632.384	C36 H56 O9	CPD-9472
CPD-13922	(-)-9&beta;-pimara-7,15-dien-19-al	100458	23555.2	18804.7	24454.3	25645.4	1	31698.3	19050.5	20059.3	24909.5	10803.6	34514.9	37761.3	38316.4	16489.6	35030.5	23300.3	28313.1	30632	17766.2	16.54	286.228	C20 H30 O	CPD-13922
3-7-DIMETHYLXANTHINE	theobromine	663634	486133	507206	431395	448924	125735	102357	11388	660937	533722	430646	26084.5	31899.5	23793.1	341907	31422.3	24491.6	77692.9	69951.6	72495.8	1.1525	180.067	C7 H8 N4 O2	3-7-DIMETHYLXANTHINE
CPD3O-4151	4-tyrosol	599878	808073	715515	975302	822962	2.12393e+06	1.36206e+06	912096	1.2856e+06	1.50035e+06	790912	952039	808380	695654	716049	1.2184e+06	795979	1.20448e+06	1.00697e+06	1.00919e+06	4.12	138.068	C8 H10 O2	CPD3O-4151
CPD-15634	carthamidin-7-methyl ether	1	356340	339365	401176	388720	446321	451371	346412	419029	443737	1	1	292269	225218	391704	398515	345980	449220	393736	373812	3.82	302.077	C16 H14 O6	CPD-15634
CPD-15631	apigenin-7,4'-dimethyl ether	47762.1	29002.4	22218.3	36073.8	29811.2	78745.7	52017.5	1	49017.6	54895.6	22126.1	17925.2	17963.9	25484.4	24323.5	41409.7	28334.4	10664.6	22497.7	24454.4	3.70316	298.088	C17 H14 O5	CPD-15631
CPD-6441	methyl benzoate	1	1.00741e+06	850386	126611	1079257	1.577e+06	1	1	642638	634758	1	1	895762	85507.5	357795	190023	868390	741812	736077	800680	2.02667	136.054	C8 H8 O2	CPD-6441
CPD-14650	(2<i>E</i>,4<i>E</i>,6<i>E</i>)-7-hydroxy-4-methylhepta-2,4,6-trienal	599878	808073	715515	975302	822962	2.12393e+06	1.36206e+06	912096	1.2856e+06	1.50035e+06	790912	952039	808380	695654	716049	1.2184e+06	795979	1.20448e+06	1.00697e+06	1.00919e+06	4.12	138.068	C8 H10 O2	CPD-14650
CPD-713	6-oxocampestanol	20192.4	22524	21895.7	12756	25204.6	21680.8	21634.4	11216.5	1	12011.5	13066.2	16633.1	20066.6	16411.2	11829	13586.6	11805.6	11423.6	16850.1	1	17.3167	416.365	C28 H48 O2	CPD-713
CPD-14735	2-phenylethyl 6-<i>O</i>-&beta;-<i>D</i>-xylopyranosyl-&beta;-<i>D</i>-glucopyranoside	49502.5	54247.2	71858.7	46039.7	49525.3	1	1	34152.9	1	30358.8	1	45532.1	45152.8	1	40943.2	1	1	24426	49274.1	32241	4.18	416.162	C19 H28 O10	CPD-14735
CPD-8046	D-pinitol	80914.3	59627.8	59820.1	116699	77906.8	147422	133249	97719.2	193903	138485	122980	76031	113810	150028	91154.9	86555.2	131170	89581.4	106257	119852	1.26	194.076	C7 H14 O6	CPD-8046
ISOCHORISMATE	isochorismate	112455	1	1	132760	69910.4	1	360086	145984	70584.8	282887	140852	178720	96996.4	63045.6	83092	179540	240184	168587	161455	1	12.5544	224.032	C10 H8 O6	ISOCHORISMATE
CPD-13611	sphinganine (C20)	269439	260263	273368	245704	134568	33114.6	29538.7	38621.2	88391.2	79310.8	248337	152902	240011	240197	230029	92330.3	168487	262806	134849	285696	18.27	330.329	C20 H44 N O2	CPD-13611
CPD-8369	1-linoleoyl-2-palmitoleoyl-<i>sn</i>-glycerol 3-phosphate	4.61774e+06	2.87109e+06	3458932	3.54279e+06	3573288	2373965	3.1064e+06	5403416	4030374	3.59767e+06	498025	3074087	4.14262e+06	3.11778e+06	4.74085e+06	618214	4062043	667430	710210	673817	19.43	668.435	C37 H65 O8 P	CPD-8369
CAPSANTHIN	capsanthin	352148	394370	384574	397438	353945	246127	224656	307725	283486	329309	335204	342449	241944	390178	357717	316384	248650	234384	220852	259878	19.2	584.421	C40 H56 O3	CAPSANTHIN
FRUCTOSE-6P	&beta;-D-fructofuranose 6-phosphate	546833	787263	580415	650719	563704	992827	895516	718835	873924	934870	890717	816073	805680	865322	1.26285e+06	760769	802524	835870	746427	747339	2.52	258.013	C6 H11 O9 P	FRUCTOSE-6P
CPD-7073	hesperitin-7-O-&beta;-D-glucoside	602338	1.15744e+06	578407	1168865	920322	2575654	2.3208e+06	662190	1.98489e+06	1.83978e+06	1.63163e+06	1.38851e+06	1.09619e+06	2412332	781501	2.00242e+06	797960	1.32778e+06	1.28605e+06	1.35037e+06	8.47	464.124	C22 H24 O11	CPD-7073
CPD-11526	3-oxo-2-(cis-2'-pentenyl)-cyclopentane-1-(E-buta-2-enoyl)-CoA	1	23812.6	1	68041.1	1	184245	88478.7	52507.5	30942.1	125776	106318	88599.7	108261	1	93138	138158	103385	108861	94394.4	122309	26.19	981.244	C35 H50 N7 O18 P3 S	CPD-11526
CPD-6301	<i>N-P</i>-tosyl-L-phenylalanyl chloromethyl ketone	1	55820.7	20235.9	11985.3	18712.9	1	43337.7	1	1	11854	50962.7	55577	51715.5	38096.9	1	97869.6	1	54955.8	43266.4	55141.1	7.69	351.077	C17 H18 Cl N O3 S	CPD-6301
CPD-15777	pyrithiamine	32737.6	26713	19749.1	29475.5	27240.2	19798.8	28980.8	30086.2	12128.9	11724	24915.2	17328.1	27008.7	12803.4	27492.3	43625	11415.7	26564.1	23779.6	24205.5	9.048	260.161	C14 H20 N4 O	CPD-15777
CPD-13644	<i>N<sup>5</sup></i>-acetyl-L-ornithine	173750	44639.2	28829.9	110381	77655.7	366134	188016	245752	138729	233347	172541	197721	175264	97649	225738	159839	107485	155722	187592	173953	11.02	174.102	C7 H14 N2 O3	CPD-13644
CPDQT-40	3-[(7'-methylsulfanyl)heptyl]malate	206632	101901	89025.1	193263	60665.2	168120	52836.6	31657.2	88329.5	80940.2	99332.8	86847.8	83573.1	153737	116889	101132	75935.8	85757.5	65585.3	75056.3	3.502	276.101	C12 H20 O5 S	CPDQT-40
UDP-OHMYR-ACETYLGLUCOSAMINE	UDP-3-<i>O</i>-[(3<i>R</i>)-3-hydroxymyristoyl]-<i>N</i>-acetyl-&alpha;-D-glucosamine	184074	218369	190285	169759	183685	152746	209979	257895	194063	211697	172239	175222	173036	159974	147713	225276	138598	123263	208393	202976	9.28	831.273	C31 H51 N3 O19 P2	UDP-OHMYR-ACETYLGLUCOSAMINE
CPD0-1342	5-mercaptodeoxyuridine	46198.7	28266.1	17031.4	40199.3	33203	48808.5	75835.8	78365.3	79231.5	66828	47128.3	56749.3	81201.8	1	52373.6	74711.9	79687.9	61088.2	66432.8	80946.2	1.85	259.035	C9 H11 N2 O5 S	CPD0-1342
CPD-8034	kaempferol 3,7-bis-<i>O</i>-&beta;-D-glucoside	857174	1	782242	122218	793794	329531	265906	88611.1	105679	200276	96673.6	121792	769625	71490.8	785423	172343	146528	148000	101370	207260	22.6547	610.153	C27 H30 O16	CPD-8034
CPD-9213	&gamma;-solanine	53161.9	1	1	1	1	28790.5	17426.4	1	1	23155.6	33450	43498.9	37928.4	29902	32393	20325.2	25903.3	31312.8	27330.5	19533.8	21.71	560.405	C33 H54 N O6	CPD-9213
CPD-465	presqualene diphosphate	1.2452e+06	897595	1.11761e+06	940562	962027	3.44511e+06	2031111	2.16362e+06	1520630	2.94832e+06	1.41169e+06	19148	1.11616e+06	1.23493e+06	1.38269e+06	1.8948e+06	1.35742e+06	1.84879e+06	27288.8	1.90757e+06	21.77	583.304	C30 H49 O7 P2	CPD-465
DEOXY-D-RIBOSE-1-PHOSPHATE	2-deoxy-&alpha;-D-ribose 1-phosphate	27144.1	25177.3	28123.8	23914	26020.3	11400.6	33753	21916.4	1	11128.5	18059.1	12016.1	23678	17534.1	11540	22019.2	11465.6	29089.4	23810.9	24794.4	0.94	212.014	C5 H9 O7 P	DEOXY-D-RIBOSE-1-PHOSPHATE
DEOXYADENOSINE	2'-deoxyadenosine	291143	231114	202895	282731	250132	268381	253578	118468	295242	246967	294823	319225	302179	260991	245117	318671	237618	252968	254495	264611	1.78	251.099	C10 H13 N5 O3	DEOXYADENOSINE
CPD1F-128	<i>ent</i>-kaurene	253582	98601.3	127019	237137	153855	73636.7	1	95875	87042.4	90213.9	156154	1	1	327546	140506	84982.1	139846	60911.5	105547	80252.9	10.5947	272.255	C20 H32	CPD1F-128
CPD-7002	dihydrogeranylgeranyl diphosphate	619293	524909	412092	465025	445984	731328	655799	398012	515276	586262	358609	357781	309127	421133	292949	529695	232861	261095	345633	364200	9.39	449.186	C20 H35 O7 P2	CPD-7002
CPD-711	(6&alpha;)-hydroxycampestanol	121548	107067	44324.4	112321	100354	1	17768.6	1	18021.2	11892.8	127011	126053	108197	123572	65414.3	120132	126321	74085.9	109384	82204.5	17.9	418.381	C28 H50 O2	CPD-711
CPD0-1810	1,2-di<i>-O-</i>octylglycerol	464437	398479	420498	375729	361303	47828.1	76747.8	28681.9	41640.4	74734.8	431619	421407	417693	440607	395216	397217	385944	343186	384400	409401	19.38	316.293	C19 H40 O3	CPD0-1810
CPD-14911	eupatolitin 3-glucoside	100667	62484.1	102207	96587.6	84151.8	29782.7	61776.1	63061.8	78618.6	63029.6	101289	70920.8	92968.4	119776	109037	51531.1	103527	63250.1	103987	82802.4	9.85	508.131	C23 H24 O13	CPD-14911
CADAVERINE	cadaverine	435814	495251	310467	432176	268370	203850	148095	158276	169233	171962	330241	43465.2	293659	184782	337746	114960	303886	143844	258488	27215.9	1.64	104.131	C5 H16 N2	CADAVERINE
CPD-4746	3-hydroxy-15-dihydrolubimin	1	26180.1	37357.2	36315.4	44144.3	1	17782.8	41869.5	41837.1	41044.7	11613.2	16823.8	36693.6	38391.9	34230.5	12048.5	11104.9	39493.7	32184.8	21415.9	13.94	254.182	C15 H26 O3	CPD-4746
CPD-19488	3-carboxy-9-(methylsulfanyl)-2-oxononanoate	12119.1	11128.5	10778.3	11532.6	69316.1	21555.3	1	20495	18240.5	20479.6	18667.8	1	16092.6	1	1	36975.2	68158.6	10964	33786.1	39475.3	7.20688	260.067	C11 H16 O5 S	CPD-19488
CPD-8978	ethylphosphate	23388.5	21330.1	1	1	17215.4	550766	1	33735.5	421800	23098.7	18116.1	1	1	1	635013	1	196857	14167093	11470.8	270036	24.1923	123.989	C2 H5 O4 P	CPD-8978
CPD3DJ-11366	sphingosine 1-phosphate	36989.7	1	18661.7	29569.9	19026.4	28524.8	10310.4	98049.2	10574.8	189220	150323	10806.2	16357.5	67070	154518	62410.8	357756	46911.8	34258.3	126005	13.8084	378.233	C18 H37 N O5 P	CPD3DJ-11366
CPD-7197	5,6-epoxy-3-hydroxy-12'-apo-&beta;-caroten-12'-al	148968	32645.9	34178	18747	26488	42424.7	40784.5	30519.9	27375.7	48269.7	43655.6	45713.3	41690.8	42899	49263.9	32197	31948.1	31984.7	38521.2	33431.2	17.68	408.261	C27 H36 O3	CPD-7197
CPD-15078	1-phenyl-3-(2,4,6-trihydroxyphenyl)propane-1,3-dione	145434	151843	165344	85614.1	110015	36404.4	27634.8	35425.6	20369.1	24386.7	88555.2	88610	56666.3	85587.6	58696.2	43561.5	62941.8	55735	41711.8	60825.9	1.27	272.07	C15 H12 O5	CPD-15078
PLASTOQUINONE-9	plastoquinone-9	172441	1	11698.8	1	1	76420	78909.7	76912.7	1	93949.6	134058	93319.5	104532	155245	105961	100576	144340	1	75184.5	72732.8	22.16	748.619	C53 H80 O2	PLASTOQUINONE-9
CPD-13455	justicidin B	1.53655e+06	1.68466e+06	1.55262e+06	1.57398e+06	1.67435e+06	1.24206e+06	1.17566e+06	1.33895e+06	1.48085e+06	452270	1.27536e+06	1.38215e+06	1.29513e+06	583790	1.30184e+06	1.35969e+06	1.31188e+06	1.42133e+06	1.25346e+06	1.47632e+06	1.4	364.094	C21 H16 O6	CPD-13455
CPD-14847	kaempferol 3-<i>O</i>-&beta;-gentiobioside	857174	1	782242	122218	793794	329531	265906	88611.1	105679	200276	96673.6	121792	769625	71490.8	785423	172343	146528	148000	101370	207260	22.6547	610.153	C27 H30 O16	CPD-14847
CPD-7120	desmethylxanthohumol	1	42840.2	33528.8	1	1	1	52632.5	57754.2	32295.3	34971.4	30948.5	1	17415.4	39183	1	1	17305.9	1	16063.4	1	4.74	339.119	C20 H19 O5	CPD-7120
CPD-4620	<i>cis</i>-zeatin-<i>O</i>-glucoside	826870	1.16753e+06	845584	1.12609e+06	975609	1.48159e+06	1.27291e+06	1.08454e+06	1.1476e+06	1.21871e+06	849652	874609	842119	889458	904137	1.16199e+06	728482	880590	1.04992e+06	1.00795e+06	5.94	381.161	C16 H23 N5 O6	CPD-4620
L-HYOSCYAMINE	(<i>S</i>)-atropine	557833	1	1	1	235987	1	384118	595517	275922	380334	390056	355063	366545	1	434551	391840	308463	1	306393	1	11.84	290.184	C17 H24 N O3	L-HYOSCYAMINE
CPD-11253	<i>trans</i>-tuberonic acid	1	1	1	1	1	88261.5	45289.1	1	33012.4	56504	1	1	1	1	1	1	1	1	24238.1	1	1.77	225.12	C12 H17 O4	CPD-11253
CPD-15486	genkwanin	27775.5	1	1	23557.5	16921.1	18249	35571	1	22720.5	24243.4	1	1	1	1	21871.7	22875.4	1	32531.5	28169.3	22067.4	3.82	284.066	C16 H12 O5	CPD-15486
GLUCOSAMINE-1P	&alpha;-D-glucosamine 1-phosphate	778120	661817	1.38438e+06	801910	1.47029e+06	801220	934897	1.33936e+06	1.1685e+06	1.0616e+06	967630	845198	1.0658e+06	588070	803148	980822	1.05378e+06	882691	899649	1.19462e+06	1.85	258.032	C6 H13 N O8 P	GLUCOSAMINE-1P
CPD-13223	hexan-3-one	20029.7	28626.5	244909	24500.8	187856	218176	129922	206779	164407	223704	72204.6	1	23784.2	1	44659.6	206163	141154	177440	170600	175150	5.535	100.089	C6 H12 O	CPD-13223
CPD-7650	3-methoxytyramine	15858.7	23550.1	1	1	22360.8	69361.5	1	10242.6	56686	42475.4	1	15813.9	10486.3	40806.4	17324	17054	27590.7	21346.9	1	17188.5	8.72	168.099	C9 H14 N O2	CPD-7650
CPD-0	5,7-dihydroxy-2-methylchromone	11719.8	13569.2	1	1	19807.7	33830.3	13479.8	1	26599.7	13390.2	1	1	1	1	1	11028	1	1	1	1	1.84	192.042	C10 H8 O4	CPD-0
CPD-11940	apiforol	160731	1	1	1	1	1	1	199890	1	378079	234989	288236	146668	1	1	349832	1	1	298437	1	14.57	274.089	C15 H14 O5	CPD-11940
CPD-59	(9Z,11E,14Z)-(13S)-hydroperoxyoctadeca-(9,11,14)-trienoate	1	47794.5	78714.8	16757.4	53073.1	28110.5	12371.4	69395.4	30585.6	42009.4	1	11001.9	22241.5	1	61456	11519	23931.1	28200.9	20942.1	1	8.08	309.209	C18 H29 O4	CPD-59
1-KETO-2-METHYLVALERATE	(<i>R</i>)-2,3-dihydroxy-3-methylpentanoate	68311.7	11529.7	1	69845.2	43251.6	424184	258734	71292.6	106120	227771	54385	62885.9	17820.3	58805.4	33322.6	1	44231.1	40723.4	41431.8	36152.7	3.35	147.068	C6 H11 O4	1-KETO-2-METHYLVALERATE
N-ACETYL-L-LYSINE	<i>N<sup>2</sup></i>-acetyl-L-Lysine	244445	166192	167133	168843	171193	190180	55965.4	119126	135540	155091	199475	213274	208485	165793	173054	175800	207869	149325	178385	178844	1.85	202.129	C9 H18 N2 O3	N-ACETYL-L-LYSINE
CPD-8761	longiborneol	294378	158045	152390	143872	121883	53392.7	48543.3	46225	68690.3	72237.8	115352	161646	116680	71344.9	37187.2	99917	142768	73963.3	87603.9	16543.4	3.55	222.193	C15 H26 O	CPD-8761
CPD-17647	dodecane-1,7-diol	1.41571e+06	1.17482e+06	1.06157e+06	1.27509e+06	1.19616e+06	2.02752e+06	1525271	1.31896e+06	1.44644e+06	1.65321e+06	1.23366e+06	1077416	1.13224e+06	1.3476e+06	1.10911e+06	1.19339e+06	1.2626e+06	1097481	1223835	1.17486e+06	1.78	202.188	C12 H26 O2	CPD-17647
CPD-12889	p-hydroxymandelonitrile	213753	201493	218948	245665	177348	368372	287131	27828.5	359127	333947	261134	61325.5	229929	39562	59634.4	323060	263665	343586	323793	338205	1.78	149.045	C8 H7 N O2	CPD-12889
URIDINE	uridine	565516	593940	582553	509353	562565	344365	438670	492197	510342	423708	517632	510394	594545	522163	549452	449288	517206	231855	344082	365112	12.93	244.068	C9 H12 N2 O6	URIDINE
CPD-4603	isopentenyladenine-9-<i>N</i>-glucoside	104715	111799	69328.8	168984	102477	500521	298866	289401	253785	340476	255151	297182	172928	222865	253236	285138	150823	222412	267577	244862	6.97	365.164	C16 H23 N5 O5	CPD-4603
CPD-8721	abietatriene	860946	1217088	1.1658e+06	934310	1.0634e+06	397175	531572	562238	783817	550747	821197	765257	804965	832899	702087	573449	695695	456450	494662	521973	17.9	270.237	C20 H30	CPD-8721
CPD-15836	&alpha;-tocotrienol	16765	11111.5	25285.6	27789.5	12003.1	1	26859.5	20866.9	26271.9	21070.9	11132.3	11392.2	10957	10748	18609.7	19451.1	25042.6	30024.2	26645.8	25130.7	14.5232	424.336	C29 H44 O2	CPD-15836
CPD-9584	(6-hydroxy-indol-3-yl)acetyl-L-phenylalanine	1	1	1	33045.5	10746.4	18889.4	23215.5	1	25858.2	17700	1	1	1	1	1	1	1	1	1	1	3.97	337.127	C19 H17 N2 O4	CPD-9584
CPD0-2495	5-methylcytidine	200802	443169	516777	229642	312106	30515	41149.2	586997	142285	121232	405263	131343	80357.7	602767	215992	40638.9	180196	41492.3	92488.3	74526.8	1.35	257.1	C10 H15 N3 O5	CPD0-2495
CPD-12350	methyl gibberellin A<sub>34</sub>	1	110498	1	84381.2	1	161015	172219	149989	175686	167898	102250	94226.3	1	110403	89070.2	1	100283	112927	111076	103118	5.52	362.171	C20 H26 O6	CPD-12350
CPD-4901	(+)-2-carene	82152.8	34791.5	43945.9	80091.5	64732.3	46167.4	69994.1	1	38896.5	109384	67593.5	1	35680	1	50734.4	47146.3	29528.4	66453.5	39159.6	36664.3	9.63	136.125	C10 H16	CPD-4901
CPD-18666	epoxypheophorbide <i>a</i>	190336	258162	339955	307715	303275	397612	182345	221457	179606	289882	167052	206561	187402	109968	239041	213519	156404	227197	176822	229420	19.94	606.241	C35 H34 N4 O6	CPD-18666
CPD-15799	(S)-norreticuline	1	50135.1	42097.7	46275.1	40315.5	222213	64073.2	56602.7	1	77911.5	44043.7	42422.5	45526.4	45227.7	33437.2	124750	1	50046.6	1	1	3.69533	316.149	C18 H22 N O4	CPD-15799
CPD-8785	(<i>4R</i>)-limonene	82152.8	34791.5	43945.9	80091.5	64732.3	46167.4	69994.1	1	38896.5	109384	67593.5	1	35680	1	50734.4	47146.3	29528.4	66453.5	39159.6	36664.3	9.63	136.125	C10 H16	CPD-8785
CPD-3628	pseudobaptigenin	12119.1	11128.5	10778.3	11532.6	69316.1	21555.3	1	20495	18240.5	20479.6	18667.8	1	16092.6	1	1	36975.2	68158.6	1	33786.1	39475.3	7.15	282.049	C16 H10 O5	CPD-3628
CPDQT-8	hamamelose	663634	486133	507206	431395	448924	125735	102357	77432.8	660937	533722	430646	76994.9	78394.6	77383	341907	90695.4	88852	77692.9	69951.6	72495.8	1.497	180.061	C6 H12 O6	CPDQT-8
3Z-PHYCOCYANOBILIN	(2R,3Z)-phycocyanobilin	784489	245023	320244	295901	284106	368093	767746	547653	161931	267160	621696	206561	187402	529286	760169	691510	714223	227197	176822	229420	15.372	584.258	C33 H36 N4 O6	3Z-PHYCOCYANOBILIN
CORTISONE	cortisone	1	1	1	1	1	1	36285.1	1	32247.1	31126.9	1	1	1	32422	1	1	1	1	1	1	6.4	360.183	C21 H28 O5	CORTISONE
CPD-12867	4&alpha;-carboxy-4&beta;,14&alpha;-dimethyl-9&beta;,19-cyclo-5&alpha;-ergost-24(24<sup>1</sup>)-en-3&beta;-ol	84600.2	92162.5	94844.1	117868	87674.5	56331.2	31485.7	70795.4	83270.5	76125.6	106592	95711.1	92386.7	114249	88497.7	122023	122022	83883.7	71666.8	97016.9	20.8	469.377	C31 H49 O3	CPD-12867
GUANOSINE-5DP-3DP	ppGpp	41484.9	91085.2	73338.4	97336.9	87498.7	24441.9	20228.3	31159.4	53519.1	57449.3	67898.7	74871.2	58067.5	94669.7	45238.4	67573.9	79368.8	53645.5	22781.5	61908.1	19.14	597.917	C10 H12 N5 O17 P4	GUANOSINE-5DP-3DP
CPD-8917	lupanine	1.28253e+06	1.27714e+06	1.2767e+06	1.19187e+06	1.20704e+06	868620	1.04681e+06	1.0687e+06	1.091e+06	1.06599e+06	1.14166e+06	1.19944e+06	1.16004e+06	1.12356e+06	1.16618e+06	961201	1.10929e+06	1.28774e+06	1.0201e+06	1.09508e+06	10.32	249.198	C15 H25 N2 O	CPD-8917
PREPHENATE	prephenate	112455	1	1	132760	69910.4	1	360086	145984	70584.8	282887	140852	178720	96996.4	63045.6	83092	179540	240184	168587	161455	1	12.5544	224.032	C10 H8 O6	PREPHENATE
CPDIO2-3	1-18:0-2-18:3-phosphatidylethanolamine	1	108517	1	1	123232	144960	52377	111778	96374.6	100843	1	1	1	1	125423	1	1	81824.8	75496.8	103522	17.89	741.552	C41 H76 N O8 P	CPDIO2-3
CPD-9699	hypoglycin A	44800.7	96692.5	72005.1	82353	77863.5	1	11038.9	88916.6	36564.7	17704.6	67233.8	70713.3	72902.5	45603.7	50461.3	92025.4	72142.3	80636.9	74490	79720	1.93368	141.077	C7 H11 N O2	CPD-9699
CPD-14862	2'-hydroxy 3,6,7,3',4'-pentamethylquercetagetin	356436	580894	519693	353268	422061	259741	369520	469331	1	342250	409104	455913	405884	1	1	597087	1	1	427664	459459	8.21	404.108	C20 H20 O9	CPD-14862
CELLOBIOSE	&beta;-D-cellobiose	16693166	14791072	13987886	16367187	15421267	20101364	19571294	15008860	18042656	17482620	16160182	16606975	14099182	17482976	13395734	15189355	14942176	13762096	14723276	15125662	1.26	342.112	C12 H22 O11	CELLOBIOSE
NARINGENIN-CMPD	(2<i>S</i>)-naringenin	145434	151843	165344	85614.1	110015	36404.4	27634.8	35425.6	20369.1	24386.7	88555.2	88610	56666.3	85587.6	58696.2	43561.5	62941.8	55735	41711.8	60825.9	1.27	272.07	C15 H12 O5	NARINGENIN-CMPD
CPD-10211	furaneol (enol form)	5647569	6.12966e+06	5314457	7.13393e+06	1	3.44848e+06	3.66195e+06	2.72565e+06	3.47898e+06	3.16687e+06	5332271	4.09674e+06	3404292	4777610	4.6276e+06	3246138	4369622	4408356	4489572	5.11685e+06	0.98	128.044	C6 H8 O3	CPD-10211
CPD-9788	O-methylandrocymbine	1	1	11989	1	16172.9	29990.5	96225.4	1	20230.9	18123	45566	26867.1	23524.9	11473.4	28465.6	40896.3	25977.2	28276.1	25604.6	25752.5	4.40875	385.179	C22 H27 N O5	CPD-9788
CPD-12354	16&alpha;, 17-epoxy gibberellin A<sub>9</sub>	180920	142639	101900	143391	1	165110	148329	112980	138703	172314	153852	103864	81493.8	1	82331.5	141012	78136.8	115815	85382.6	95344.8	5.94	331.153	C19 H23 O5	CPD-12354
CPD0-1367	menaquinone-1	16833.2	32495.1	20079.3	42817.6	23757.4	10461	19393.5	11862.6	11025.5	23295.7	6749.03	16434.3	11170.9	35207.7	1	38905	15881	5974.27	12153.8	27557.1	1.31	240.112	C16 H16 O2	CPD0-1367
CPDIO2-8	1-16:0-2-18:4-diacylglycerol-trimethylhomoserine	50091.8	85031.1	74656.1	106088	100866	92680	79298.1	77092.8	67854.7	92802.5	90288.8	89332	90013.9	104725	80927.8	95262.5	86062.4	77480.6	68690.2	85260.6	18.74	731.58	C44 H77 N O7	CPDIO2-8
2-OXINDOLE-3-ACETIC-ACID	2-oxoindole-3-acetate	25217.8	127202	60611.8	84018.6	69180.7	75449.4	77842.3	71167.1	79134.4	87320.9	58321.7	68291.6	55000.4	51250.4	62217.4	72010.6	54065.8	77394.1	44873.3	103074	5.93	190.05	C10 H8 N O3	2-OXINDOLE-3-ACETIC-ACID
CPD-7728	9'-hydroxyabscisate	1	26605.7	36367.7	79244.7	11674.5	77427.9	56599.6	50547.9	69270.4	69667.6	79871.2	67204.9	57340.4	87069.8	71614.2	82041.9	53735.6	66204.8	57331.6	62662.1	3.55368	279.13	C15 H19 O5	CPD-7728
CPD-15632	ladanein	27715.4	46044.1	46341.2	38799.5	37992.7	164146	158708	72080.2	1	119555	104378	120162	34456.4	1	1	128220	1	118758	110437	130351	11.4	314.081	C17 H14 O6	CPD-15632
SOLANESYL-PYROPHOSPHATE	<i>all-trans</i>-nonaprenyl diphosphate	288582	1	1	1	1	611403	512679	622270	287502	626580	1	307814	291808	1	436971	477426	281497	634776	1	493543	18.44	787.506	C45 H73 O7 P2	SOLANESYL-PYROPHOSPHATE
AMP-GROUP	AMP group	286361	126014	151926	205040	187945	98452.4	82644.6	107763	104170	100625	182247	203998	215290	116804	250573	159687	209253	134642	139665	138584	2.88	345.043	C10 H12 N5 O7 P	AMP-GROUP
CPDQT-33	2-[(5'-methylsulfanyl)pentyl]malate	1	1	1	1	1	78354.2	32313.8	10553.4	1	34294.3	1	1	1	1	1	30023.6	1	1	1	1	2.56	248.073	C10 H16 O5 S	CPDQT-33
6G-KESTOTETRAOSE	6<sub>G</sub>-kestotriose	798900	623492	649238	775517	710251	509849	678485	774213	652857	626029	571783	535167	584914	561233	493602	838102	646206	1	661298	745752	1.27	504.163	C18 H32 O16	6G-KESTOTETRAOSE
CPD-9941	harmol	87454.6	90391.9	83061.2	81538.6	91544.4	68814.5	81279.2	86335.4	78269.6	86150.1	88439.4	85581.4	82168.4	72332.2	79477.3	63711.4	80573.2	71054.1	74038.6	81868.2	9.55	198.082	C12 H10 N2 O	CPD-9941
DIVINYL-PROTOCHLOROPHYLLIDE-A	3,8-divinyl protochlorophyllide <i>a</i>	14153.4	1	13142.6	102985	47532.6	344196	230719	1	78340.1	179706	80845	100582	62974.1	69709.6	32248.3	142714	90583.6	146483	114418	157879	21.51	608.196	C35 H28 Mg N4 O5	DIVINYL-PROTOCHLOROPHYLLIDE-A
CPD-9762	neral	252952	44639.2	28829.9	170098	108689	392376	228052	280893	1	245655	258767	238693	180790	248609	278853	183715	118880	167389	212930	215615	11.01	152.119	C10 H16 O	CPD-9762
CPD-9807	2-hydroxyferulate	185754	295350	194174	168088	197402	281299	224813	122940	189102	207256	174878	163898	120255	214842	133797	153913	131691	124466	130700	129327	1.85	210.054	C10 H10 O5	CPD-9807
PROSTAGLANDIN-H2	prostaglandin-H<sub>2</sub>	834557	989377	840613	1.13708e+06	889089	2.14839e+06	1.62083e+06	1069839	1697617	1.72486e+06	1205304	1.25897e+06	1.18563e+06	1.10061e+06	1.18525e+06	1.1763e+06	819640	1.30179e+06	1.42066e+06	1.29692e+06	4.13	351.208	C20 H31 O5	PROSTAGLANDIN-H2
SINAPYL-ALCOHOL	sinapyl alcohol	400563	350714	420967	326968	366262	202889	289609	291626	349070	297076	315126	308739	345883	217981	362945	256503	415575	271120	348958	279562	6.38	210.089	C11 H14 O4	SINAPYL-ALCOHOL
CPD-4142	&Delta;<sup>24-25</sup>-sitosterol	535605	226849	302025	343094	260380	663504	304137	531030	342524	547744	528130	432474	481298	583632	559362	587056	405341	442215	438202	489613	23.13	412.365	C29 H48 O	CPD-4142
10-DEOXYSARPAGINE	10-deoxysarpagine	1	1	1	1	1	47626.2	1	1	43369.9	30793.3	1	1	1	1	1	1	1	1	1	1	3.2	294.183	C19 H22 N2 O	10-DEOXYSARPAGINE
CPD-18755	(-)-5'-demethylyatein	370041	253566	269606	293836	298167	303538	351033	310097	519028	370478	275338	255196	305623	262983	376322	177502	394626	210859	318587	250062	6.48	386.137	C21 H22 O7	CPD-18755
CPD-7198	3,5-dihydroxy-6,7-didehydro-12'-apo-&beta;-caroten-12'-al	148968	32645.9	34178	18747	26488	42424.7	40784.5	30519.9	27375.7	48269.7	43655.6	45713.3	41690.8	42899	49263.9	32197	31948.1	31984.7	38521.2	33431.2	17.68	408.261	C27 H36 O3	CPD-7198
CPD-8204	dimorphecolate	1	125651	1	1	1	198893	241901	198602	1	173675	280007	1	1	354059	244831	1	1	1	1	154266	14.87	295.218	C18 H31 O3	CPD-8204
CPD-14937	7,3',4',5'-tetramethylmyricetin	494930	146501	505501	435453	305557	352568	225341	473810	317387	415722	180565	165688	138473	115594	318223	253008	320720	170655	229069	255053	8.04	374.097	C19 H18 O8	CPD-14937
CPD-4611	kinetin-9-<i>N</i>-glucoside	1	95580.5	1	114228	103801	145100	103475	1	113620	128681	121663	117774	118049	1	145976	1	129075	128218	123709	1	4.56	377.136	C16 H19 N5 O6	CPD-4611
DIHYDROKAEMPFEROL-CMPD	(+)-dihydrokaempferol	1	1	23429.7	11225	1	11374.7	29525.7	52493.8	1	25726.8	1	1	1	1	1	1	10350	12206.2	19097.5	13047.2	7.13	288.061	C15 H12 O6	DIHYDROKAEMPFEROL-CMPD
N-ACETYL-GLUTAMYL-P	<i>N</i>-acetylglutamyl-phosphate	414987	522409	443809	494729	402569	320815	336464	279281	258455	286690	385716	331359	283343	386853	350932	310320	321061	327980	307521	348977	0.99	266.003	C7 H9 N O8 P	N-ACETYL-GLUTAMYL-P
CPD-14703	furcatin	51630.8	30444.1	39040.3	885851	758692	1.29027e+06	882633	1.41762e+06	1.08679e+06	1.31685e+06	958800	451056	434361	2.11148e+06	1.05065e+06	439929	1102220	55500.9	23670.2	56482.1	9.006	428.162	C20 H28 O10	CPD-14703
PALMATINE	palmatine	63421.7	84065.5	79557.6	68314.8	74591.1	73634.1	67176.6	110188	73660.5	87939.5	73403.7	45512.2	42188.6	115594	48021.8	75255.4	41045.9	47668.1	62630.3	59026.5	6.11	352.154	C21 H22 N O4	PALMATINE
CPD0-1537	2-(4-amino-4-carboxybutyl)aziridine-2-carboxylate	26881.6	31449	16230.2	39018.7	24378.9	94870.6	54671.6	22361.5	27709.2	50354.5	61247.6	44225.5	28341.8	84764.4	30542.7	45889.5	29127.1	32068.9	49949.4	48888.6	1.8	201.084	C8 H13 N2 O4	CPD0-1537
CPD-7092	momilactone A	2.31007e+06	658745	1	1.8137e+06	1.35286e+06	1.45046e+06	1.98415e+06	2.11415e+06	1.11092e+06	1.5794e+06	3.03615e+06	1873313	1396047	4882415	1.93841e+06	1.55346e+06	1.51601e+06	1.97944e+06	1.5562e+06	1.59327e+06	15.67	314.182	C20 H26 O3	CPD-7092
PHLORETIN	phloretin	160731	1	1	1	1	1	1	199890	1	378079	234989	288236	146668	1	1	349832	1	1	298437	1	14.57	274.089	C15 H14 O5	PHLORETIN
#NAME?	#N/A	253582	98601.3	127019	237137	153855	73636.7	1	95875	87042.4	90213.9	156154	1	1	327546	140506	84982.1	139846	60911.5	105547	80252.9	10.5947	272.255	C20 H32	#NAME?
CPD-9024	allopurinol	1314712	940347	792358	997038	973399	2.23848e+06	1.76781e+06	1567599	1.4594e+06	1.83963e+06	1.40211e+06	1.36849e+06	1.18428e+06	1.28929e+06	1.26758e+06	2.16417e+06	1.39844e+06	1.82082e+06	1.71752e+06	1.81241e+06	1.8	136.036	C5 H4 N4 O	CPD-9024
CPD0-1498	N-amino DAP	1	277325	247555	229564	234681	451144	291371	1	391091	371446	273355	1	228656	335901	1	231555	219205	262193	286513	238123	4.44	204.099	C7 H14 N3 O4	CPD0-1498
CPD-7199	3-hydroxy-9-apo-&delta;-caroten-9-one	403488	449281	470115	502612	402261	582305	464293	328147	487768	473456	473112	431317	420646	487722	382515	468221	317812	405476	370366	393912	6.78	208.144	C13 H20 O2	CPD-7199
2-TRANS6-TRANS-FARNESAL	(2<i>E</i>,6<i>E</i>)-farnesal	102826	74424.3	44129.2	70090.4	68169.7	99003	104994	56249.5	78951.1	87125.3	46730.2	49545.8	41969.2	36211.2	48058.6	63448.7	38359.8	46408.2	51819.8	51150.4	8.55	220.179	C15 H24 O	2-TRANS6-TRANS-FARNESAL
CPD-18756	(-)-4'-demethyl-deoxypodophyllotoxin	216001	83895.2	96933	243087	1	887234	332976	266349	674811	539929	1	95355	70099.8	1	201150	1	257822	163289	184294	150856	6.93	384.121	C21 H20 O7	CPD-18756
CPD-14982	kaempferol 3-<i>O</i>-(3",6"-<i>O</i>-di-<i>p</i>-coumaroyl)-glucoside	1	1	1	1	1	47889.9	51215.4	1	1	19036.9	1	1	1	1	1	18623.6	1	12079.3	1	17678.5	23.16	740.181	C39 H32 O15	CPD-14982
CPD-634	castasterone	1	448709	233977	415301	313971	398116	127610	67781.3	273760	122952	1	93438.4	1	1	1	102176	1	64285.1	63702.4	54792.8	21.01	464.356	C28 H48 O5	CPD-634
CPD0-1590	1-(p-butylphenyl)-2,2-dimethyl-4,6-diamino-1,2-dihydro-s-triazine	44509.3	54819	56503.9	41755.2	50115.6	1	1	37630.4	25559	11348.2	31982.6	21760	28542	51675.6	23611.7	1	26623.2	1	16051.2	16615.4	3.59	273.198	C15 H23 N5	CPD0-1590
CPD-7729	neophaseate	1	26605.7	36367.7	79244.7	11674.5	77427.9	56599.6	50547.9	69270.4	69667.6	79871.2	67204.9	57340.4	87069.8	71614.2	82041.9	53735.6	66204.8	57331.6	62662.1	3.55368	279.13	C15 H19 O5	CPD-7729
LOGANIN	loganin	319084	2.02681e+06	424792	401981	464156	403548	2.17218e+06	1161564	454050	1.11721e+06	2.1953e+06	2.39263e+06	1.87116e+06	2.13824e+06	278170	3.21663e+06	300040	3.42626e+06	2.31552e+06	2318168	6.89	390.15	C17 H26 O10	LOGANIN
2-AMINO-3-3-OXOPROP-2-ENYL-BUT-2-ENEDI	2-amino-3-carboxymuconate-6-semialdehyde	1	1	16722.4	24054.5	1	1	1	40778.5	37419.7	10779.5	1	11642.4	23380.2	1	1	11007.9	1	1	1	1	1.82	183.022	C7 H5 N O5	2-AMINO-3-3-OXOPROP-2-ENYL-BUT-2-ENEDI
CPD-8695	levopimaradiene	253582	98601.3	127019	237137	153855	73636.7	1	95875	87042.4	90213.9	156154	1	1	327546	140506	84982.1	139846	60911.5	105547	80252.9	10.5947	272.255	C20 H32	CPD-8695
CPD-15371	ternatin C3	1	1	1	1	1	52531.8	16154.5	1	1	34982.5	17069.5	22664.6	28717.1	28472.5	23763.8	36626	23811.7	25694.9	1	26528.7	26.19	1018.2	C45 H46 O27	CPD-15371
CPD-9826	cinchoninone	1	18356.7	11136.6	10825.3	10408.3	43426.6	60778.1	23907.8	47863.5	38619	24977.1	12405.8	12018.9	39424.9	1	20602	1	11948.7	16070.7	22753	5.37471	292.161	C19 H20 N2 O	CPD-9826
CPD-7024	tropolone	918810	904714	703113	1.05102e+06	758976	1.75481e+06	1.10407e+06	610366	1175028	1.21518e+06	992296	1.01519e+06	665657	909515	876710	864092	796447	983051	1.00437e+06	962750	5.67	122.035	C7 H6 O2	CPD-7024
CPD-7097	<i>ent</i>-pimara-8(14),15-diene	253582	98601.3	127019	237137	153855	73636.7	1	95875	87042.4	90213.9	156154	1	1	327546	140506	84982.1	139846	60911.5	105547	80252.9	10.5947	272.255	C20 H32	CPD-7097
CPD-11669	ent-16-a-hydroxy-kaurene	44146	44675.3	43080.3	36147.4	33521.5	1	30671.6	33816.8	37237.3	30199.9	41334.1	36647.2	35678.9	30590.8	34616.3	11295.5	29662.2	45945.2	12060.9	16538.3	11.64	290.262	C20 H34 O	CPD-11669
PYRIDOXAL_PHOSPHATE	pyridoxal 5'-phosphate	45264.1	34790.8	64118.2	36990.7	29745	51776.1	77700.8	51208.4	47814.5	62381.7	41049	41622.4	37054.6	29959.3	16421	43561.9	46889.4	73870	57120.9	28940.5	2.63	245.01	C8 H8 N O6 P	PYRIDOXAL_PHOSPHATE
CPD-4081	4&alpha;-methyl-5&alpha;-ergosta-8,24-dien-3&beta;-ol	535605	226849	302025	343094	260380	663504	304137	531030	342524	547744	528130	432474	481298	583632	559362	587056	405341	442215	438202	489613	23.13	412.365	C29 H48 O	CPD-4081
CPD0-1366	carboxin	2.7305e+06	3.43146e+06	2.91413e+06	3.78544e+06	3.59539e+06	20349096	2.36559e+06	1.3054e+06	28365230	28573966	2895109	2.57295e+06	2.86081e+06	2.98698e+06	1.31138e+06	2.85608e+06	2.26328e+06	2.03167e+06	28539678	28072994	1.88	235.066	C12 H13 N O2 S	CPD0-1366
CPD-13218	pent-1-en-3-one	120874	82703.8	96595.5	101074	98366.6	259827	149952	109143	136934	157322	138106	118608	97505.1	104087	110054	111145	127469	87717.7	86030	83924	2.554	84.0579	C5 H8 O	CPD-13218
CPD-9831	isoscopoletin	11719.8	13569.2	1	1	19807.7	33830.3	13479.8	1	26599.7	13390.2	1	1	1	1	1	11028	1	1	1	1	1.84	192.042	C10 H8 O4	CPD-9831
CPD-14740	(3R,4R)-7,2',4'-trihydroxyisoflavanol	160731	1	1	1	1	1	1	199890	1	378079	234989	288236	146668	1	1	349832	1	1	298437	1	14.57	274.089	C15 H14 O5	CPD-14740
CPD-296	dihydrolipoate	35113.7	23069.8	30114.5	45344.5	25913	39991.3	44472.8	25477.9	43334.8	41717.1	36412.9	35258.6	37169.5	33452.3	32780.3	33738.4	33782.9	24466.9	30708.4	32648.4	1.78	207.054	C8 H15 O2 S2	CPD-296
BUTEIN	butein	145434	151843	165344	85614.1	110015	36404.4	27634.8	35425.6	20369.1	24386.7	88555.2	88610	56666.3	85587.6	58696.2	43561.5	62941.8	55735	41711.8	60825.9	1.27	272.07	C15 H12 O5	BUTEIN
CPD-8165	1-18:2-2-18:2-monogalactosyldiacylglycerol	793135	11194	96848	37129.3	48413.8	385661	427375	652875	1	501202	690971	570948	728529	563918	798080	550932	806093	491342	626025	532328	22.61	778.551	C45 H78 O10	CPD-8165
26-DIFLUORO-4-HYDROXYPHENYLPYRUVATE	(2,6-difluoro-4-hydroxyphenyl)pyruvate	1	27435.8	16272.7	1	1	1	32257.5	10815.2	1	12650.6	1	1	1	1	1	29619.5	1	22191.2	1	16495.1	1.9	215.01	C9 H5 F2 O4	26-DIFLUORO-4-HYDROXYPHENYLPYRUVATE
L-ORNITHINE	L-ornithine	52470.7	1	71829.6	80179.4	64063.2	91537.7	90131.9	59978.3	103602	93984.2	71236.2	62721.2	61271.8	78840.5	1	104899	59109.8	73167.4	70505.9	72002.8	6.86	133.095	C5 H13 N2 O2	L-ORNITHINE
CPD-6746	1D-<i>myo</i>-inositol 2-monophosphate	546833	787263	580415	650719	563704	992827	895516	718835	873924	934870	890717	816073	805680	865322	1.26285e+06	760769	802524	835870	746427	747339	2.52	258.013	C6 H11 O9 P	CPD-6746
CPD-18100	pelargonidin 3-<i>O</i>-&beta;-<i>D</i>-(caffeoyl)-sambubioside	290543	310814	308065	1	291691	295790	335501	291686	311628	330860	275678	299741	292544	260670	240661	358666	223745	326427	285228	280874	6.21	726.193	C35 H34 O17	CPD-18100
CPD1F-140	gibberellin A<sub>20</sub>	180920	142639	101900	143391	1	165110	148329	112980	138703	172314	153852	103864	81493.8	1	82331.5	141012	78136.8	115815	85382.6	95344.8	5.94	331.153	C19 H23 O5	CPD1F-140
CPD-7021	&alpha;-aminooxy-&beta;-phenylpropanoate	663634	24492.4	23731	11108.7	448924	125735	102357	11388	660937	533722	22023.2	26084.5	31899.5	23793.1	16523.5	31422.3	24491.6	77692.9	69951.6	72495.8	1.145	180.067	C9 H10 N O3	CPD-7021
CPD-12204	4-[(4E,6E)-3-oxo-7-phenylhepta-4,6-dien-1-yl]cyclohexa-3,5-diene-1,2-dione	1	1	222417	1	156698	516770	321725	1	1	404745	1	1	1	1	207041	370868	1	220776	1	1	2.57	292.111	C19 H16 O3	CPD-12204
CPD-11550	carbidopa	313399	237140	224251	383180	302888	438629	373736	431459	401214	425143	454088	497160	479495	353209	417143	1	454933	286333	372718	351903	2.56	226.092	C10 H14 N2 O4	CPD-11550
L-GLYCERALDEHYDE	L-glyceraldehyde	51978.6	5766.76	115534	67642.3	58102.5	92900	139249	177424	35854	132352	111205	21397.3	31274.2	50514.7	78324.5	48013.1	27435.2	37226.1	115595	46078.4	2.0085	90.0317	C3 H6 O3	L-GLYCERALDEHYDE
1-183-2-183-SN-GLYCEROL-PHOSPHOCHOLINE	1-&alpha;-linolenoyl-2-&alpha;-linolenoyl-phosphatidylcholine	494497	238010	466310	306506	314161	641559	654342	522117	400606	1.54622e+06	1.45558e+06	1.29809e+06	1.6093e+06	510343	1.88824e+06	645768	1.70725e+06	1376672	552788	1.41833e+06	21.793	777.539	C44 H76 N O8 P	1-183-2-183-SN-GLYCEROL-PHOSPHOCHOLINE
4-GUANIDO-BUTYRAMIDE	4-guanidinobutyramide	1.27055e+06	4.42708e+06	6.11033e+06	1.54575e+06	2.60379e+06	381814	487759	1.98642e+06	105724	740770	132294	473789	110193	144620	195829	30813.4	140108	431673	83486.1	775083	1.6195	145.108	C5 H13 N4 O	4-GUANIDO-BUTYRAMIDE
CPD-14941	3,3',4',5'-tetramethylmyricetin	494930	146501	505501	435453	305557	352568	225341	473810	317387	415722	180565	165688	138473	115594	318223	253008	320720	170655	229069	255053	8.04	374.097	C19 H18 O8	CPD-14941
CPD-12225	&beta;-fenchocamphorone	210316	363894	400827	335866	258145	488633	410663	377085	428888	443301	300036	284513	289861	411474	249291	430429	254677	337116	289857	323405	4.84	166.136	C11 H18 O	CPD-12225
CPD0-1581	trimethoprim	1	111050	98790.7	192176	145050	384457	352826	198748	327445	337131	134575	140530	120548	134673	158181	5687.96	157916	145180	160182	168256	5.69	290.134	C14 H18 N4 O3	CPD0-1581
CPD-1103	taxiphyllin	119792	1	18030.3	89450.3	54298.4	1	199690	249706	169119	186479	91593.1	126811	149354	1	159364	257605	141317	192683	191069	226038	3.15	311.096	C14 H17 N O7	CPD-1103
CPD-6956	bis-noryangonin	71374.4	84439	75973.1	85454	64535.9	55624.3	58695.1	48140.7	48482.8	58190.2	70857.4	57712.5	44448.9	70411.5	60343.8	52632.8	56491.3	54090.3	58019.8	60729.6	0.99	229.048	C13 H9 O4	CPD-6956
CPD-13668	30-hydroxy-&beta;-amyrin	82617.5	448709	233977	415301	313971	446573	127610	1	273760	122952	156098	188096	1	261178	75811.3	221041	1	1	111247	107313	20.915	442.375	C30 H50 O2	CPD-13668
CPD-11423	plaunotol	37562	28047.5	41034.9	1	44594.9	10833.4	16655.9	31684.6	21531.4	11520	1	17073.7	18522.8	1	17348.2	30133.9	12883.7	18709	20909.7	17252.3	15.8429	306.251	C20 H34 O2	CPD-11423
CPD-14050	<i>N</i>, <i>N</i>-dihydroxytrihomomethionine	612419	606784	627242	554688	594454	344365	443920	393221	526154	423708	582217	540848	630339	541587	588317	449288	517206	1	1	365112	12.93	222.086	C8 H16 N O4 S	CPD-14050
ADENINE	adenine	25749448	24303714	27832996	13662729	13152946	10616410	9768250	10654175	9457323	10399257	13607616	14759405	13606511	11720428	13647623	14965661	13264181	11526252	11563898	15019511	1.6	135.053	C5 H5 N5	ADENINE
CPD-11399	(-)-patchoulol	294378	158045	152390	143872	121883	53392.7	48543.3	46225	68690.3	72237.8	115352	161646	116680	71344.9	37187.2	99917	142768	73963.3	87603.9	16543.4	3.55	222.193	C15 H26 O	CPD-11399
CPD-10307	arabidiol	49663.1	62494.7	62869.5	90241.4	64419.1	806596	486265	148903	118074	841461	150276	60263.1	137697	775170	629358	187043	369688	44153	43992.9	49182.4	18.722	444.396	C30 H52 O2	CPD-10307
CPD-7526	9,9'-di-<i>cis</i>-&zeta;-carotene	484322	624270	560031	810856	688965	679696	487456	619990	556304	733334	688102	655798	664710	734013	615303	726987	671273	543088	482646	549607	18.09	540.458	C40 H60	CPD-7526
GALACTOSE	&beta;-D-galactopyranose	663634	486133	507206	431395	448924	125735	102357	77432.8	660937	533722	430646	76994.9	78394.6	77383	341907	90695.4	88852	77692.9	69951.6	72495.8	1.497	180.061	C6 H12 O6	GALACTOSE
CPD-9412	germacra-1(10),4,11(13)-trien-12-al	1.41571e+06	1.17482e+06	1.06157e+06	1.27509e+06	1.19616e+06	2.02752e+06	1525271	1.31896e+06	1.44644e+06	1.65321e+06	1.23366e+06	1077416	1.13224e+06	1.3476e+06	1.10911e+06	1.19339e+06	1.2626e+06	1097481	1223835	1.17486e+06	1.78	218.162	C15 H22 O	CPD-9412
CPD0-1492	ribavirin-5'-monophosphate	27775.5	1	1	23557.5	16921.1	18249	35571	1	1	24243.4	1	1	1	1	21871.7	22875.4	1	32531.5	28169.3	22067.4	3.82	322.022	C8 H11 N4 O8 P	CPD0-1492
BILIVERDINE	(<i>Z,Z</i>)-biliverdin-IX &alpha;	640483	352990	299853	482861	393705	538788	645163	274268	757087	526029	364089	368684	407421	321315	448863	327566	436602	312303	378314	371356	6.8	580.23	C33 H32 N4 O6	BILIVERDINE
CPD-14951	7,4'-dimethylkaempferol	27715.4	46044.1	46341.2	38799.5	37992.7	164146	158708	72080.2	1	119555	104378	120162	34456.4	1	1	128220	1	118758	110437	130351	11.4	314.081	C17 H14 O6	CPD-14951
CPD-12387	(<i>E</i>)-1-(glutathion-<i>S</i>-yl)-<i>N</i>-hydroxy-2-(1<i>H</i>-indol-3-yl)ethan-1-imine	90555	119826	94571.6	96160.4	99183.3	1	1	84251.4	138252	114829	66330.4	73788.8	69979.2	20033.8	83201.1	65739.1	75329.5	84124.8	95131.5	68742.6	4.56	478.128	C20 H24 N5 O7 S	CPD-12387
CPD-8684	(3Z)-3-nonenal	155418	209113	235455	23972	185999	19255.5	25602	43610.1	18653.4	203438	36177.8	37014.5	41935.4	27932.1	146010	38648.1	123396	42578.7	32364.1	33884.3	5.001	140.12	C9 H16 O	CPD-8684
5-P-RIBOSYL-N-FORMYLGLYCINEAMIDE	<i>N</i><sup>2</sup>-formyl-<i>N</i><sup>1</sup>-(5-phospho-&beta;-D-ribosyl)glycinamide	1	1	1	1	1	17413.9	12614.2	1	1	11368.7	1	1	1	24214.2	1	1	1	1	1	1	1.81	312.046	C8 H13 N2 O9 P	5-P-RIBOSYL-N-FORMYLGLYCINEAMIDE
CPD-7710	thebaine	12557.2	18514.2	27797.8	11896.6	21513	1	16411.1	10746.3	1	24748	24499	18285.1	18272.7	11354.6	17548.2	1	26060.7	16761.3	12236.8	12958.1	12.38	312.155	C19 H22 N O3	CPD-7710
CPD-9023	2-hydroxypurine	1314712	940347	792358	997038	973399	2.23848e+06	1.76781e+06	1567599	1.4594e+06	1.83963e+06	1.40211e+06	1.36849e+06	1.18428e+06	1.28929e+06	1.26758e+06	2.16417e+06	1.39844e+06	1.82082e+06	1.71752e+06	1.81241e+06	1.8	136.036	C5 H4 N4 O	CPD-9023
CPD-862	(+)-camphor	252952	44639.2	28829.9	170098	108689	392376	228052	280893	1	245655	258767	238693	180790	248609	278853	183715	118880	167389	212930	215615	11.01	152.119	C10 H16 O	CPD-862
CPD-13655	pyrethrin I	43907.9	44729.1	47046.1	33292.9	19454.9	297078	239092	282808	275670	346889	325047	220208	190237	303941	304127	45692.8	442725	274988	203410	390294	17.294	328.197	C21 H28 O3	CPD-13655
CPD0-1397	ethylglyoxalbis(guanylhydrazone)	1	28890.6	16642.8	1	35772.6	71129.4	80718.9	36444.6	60411.6	63601.2	31127.7	22286.5	19747.1	39741	30660.8	51845.6	16822.3	10945	32796.7	36279.8	8.12	200.154	C6 H16 N8	CPD0-1397
CPD-6622	curcumin monoglucoside	330262	1	384226	274468	288223	154674	208962	274378	304470	225743	335176	361341	317903	1	511419	131217	377729	216055	472448	290739	12.85	530.196	C27 H30 O11	CPD-6622
CPD-13220	1-pentan-3-one	374068	377884	332412	432613	299329	280944	309201	234373	273099	261789	338770	273696	242898	304631	304832	252542	326026	348539	354890	379011	0.98	86.0728	C5 H10 O	CPD-13220
CPD-4751	<i>ent</i>-cassa-12,15-diene	253582	98601.3	127019	237137	153855	73636.7	1	95875	87042.4	90213.9	156154	1	1	327546	140506	84982.1	139846	60911.5	105547	80252.9	10.5947	272.255	C20 H32	CPD-4751
CPD-6041	methotrexate	90483.6	60260.2	86978.3	111288	109067	79030.4	78492.3	100039	75742.3	96009	99370.1	78655.2	93576.8	101762	78615.6	70621.1	101746	32541.6	134190	85019.2	14.26	452.154	C20 H20 N8 O5	CPD-6041
CPD-14905	4&alpha;,14&alpha;-dimethyl-porifersta-8,25(27)-dienol	1	1	1	1	1	160719	153630	18005.7	1	11748.6	27023.4	10731.5	17922.5	54478.8	1	61145.1	1	21549.3	22591.5	21531.5	21.755	440.403	C31 H52 O	CPD-14905
O-SINAPOYLGLUCAROLACTONE	O-sinapoylglucarolactone	10345.5	111249	79226.1	60496.5	21499.8	116074	53501	210268	80422.7	147247	54025.2	42445.4	65726.4	51467.1	65977	78929.9	101961	96416.1	55889.8	67929.9	6.866	398.094	C17 H18 O11	O-SINAPOYLGLUCAROLACTONE
CPD-11433	10-<i>epi</i>-&gamma;-eudesmol	294378	158045	152390	143872	121883	53392.7	48543.3	46225	68690.3	72237.8	115352	161646	116680	71344.9	37187.2	99917	142768	73963.3	87603.9	16543.4	3.55	222.193	C15 H26 O	CPD-11433
CPD-11421	zerumbone	1.41571e+06	1.17482e+06	1.06157e+06	1.27509e+06	1.19616e+06	2.02752e+06	1525271	1.31896e+06	1.44644e+06	1.65321e+06	1.23366e+06	1077416	1.13224e+06	1.3476e+06	1.10911e+06	1.19339e+06	1.2626e+06	1097481	1223835	1.17486e+06	1.78	218.162	C15 H22 O	CPD-11421
S-RETICULINE	(<i>S</i>)-reticuline	284376	98172	117185	273668	194796	366297	563565	554669	312782	461378	367186	198299	146619	650420	506732	244065	533665	233263	568197	219888	13.6365	330.176	C19 H24 N O4	S-RETICULINE
CPD-11259	(+)-7-<i>epi</i>-jasmonoyl-L-isoleucine	140892	127068	138892	153946	141015	110459	130175	120731	140099	132398	115785	127451	138643	1	125978	128422	125128	110886	111895	109552	6.28	322.197	C18 H28 N O4	CPD-11259
CPD-14848	genistin 7-gentiobioside	7411375	7171825	7000676	7.46138e+06	7.2261e+06	7411881	8162041	6484653	7065956	7.76388e+06	6.7434e+06	6895833	6.99383e+06	5621080	6.73985e+06	1	6.58981e+06	7.35808e+06	6816703	6.37519e+06	4.93	594.153	C27 H30 O15	CPD-14848
CPD-9620	robustaquinone F	18515.1	12981.6	1	31109.3	19681.4	41539.4	27249.4	35495.2	28061.8	32019.2	21803.3	22356.2	11422.6	19382.2	31111	13431.3	11196.1	32975.8	12659.5	29253.5	6.75	302.038	C15 H10 O7	CPD-9620
CPDQT-4	&beta;-L-galactose 1-phosphate	546833	787263	580415	650719	563704	992827	895516	718835	873924	934870	890717	816073	805680	865322	1.26285e+06	760769	802524	835870	746427	747339	2.52	258.013	C6 H11 O9 P	CPDQT-4
CPD-9828	herniarin	758105	919109	889446	978281	965569	2.34521e+06	1.39321e+06	1.30705e+06	1.89656e+06	1.89372e+06	1	945644	1.1719e+06	1	1.44848e+06	866277	949788	1	1.30421e+06	932063	4.93	176.045	C10 H8 O3	CPD-9828
16-METHOXY-23-DIHYDRO-3-HYDROXYTABERSON	(3R)-3-hydroxy-16-methoxy-2,3-dihydrotabersonine	21068.4	31478.6	1	142306	46263.5	249506	125677	75428.8	158976	157559	136854	215051	116154	1	144053	343159	98108.1	136303	160375	191083	5.8	385.212	C22 H29 N2 O4	16-METHOXY-23-DIHYDRO-3-HYDROXYTABERSON
CPD-9741	heliocide H1	91613.3	63485.6	70404.4	66402.6	69133.5	32750.6	32684.4	47498.6	44951.9	44358.5	61829.3	77922.4	64449.8	37595.1	98212.6	35707.1	57286.1	45945.7	47139.7	46387.2	1.3	409.197	C25 H29 O5	CPD-9741
CPD-15001	cyanidin-3-<i>O</i>-rutinoside	7411375	7171825	7000676	7.46138e+06	7.2261e+06	7411881	8162041	6484653	7065956	7.76388e+06	6.7434e+06	6895833	6.99383e+06	5621080	6.73985e+06	1	6.58981e+06	7.35808e+06	6816703	6.37519e+06	4.93	594.153	C27 H30 O15	CPD-15001
CPD1F-135	<i>trans</i>-neoxanthin	1.18055e+06	1	511252	358563	223031	420008	580373	537240	294152	625140	441869	598304	417128	480354	860934	1	723959	378821	653326	575101	20.375	600.41	C40 H56 O4	CPD1F-135
CPD-6561	HMDBOA-glucoside	98714	498941	342382	441323	391512	710016	512216	619561	535371	648336	464133	555054	410971	387638	463440	734324	346209	560038	527238	571000	3.88	387.117	C16 H21 N O10	CPD-6561
CPD-13612	sphinganine (C18)	122773	117458	108279	85363.4	93251.9	60115.2	68514.8	74728.2	85619.3	74370.3	98034.6	116818	91360.5	96969.4	82477.4	76728.9	86794	88452.3	78974.4	93887.8	16.71	302.298	C18 H40 N O2	CPD-13612
L-2-AMINOPENTANOIC-ACID	L-norvaline	162994768	94254272	87364400	181474416	143986960	151809696	144464656	143044144	163555312	154455600	174238096	151816608	171099408	154910016	196976960	164744160	171750272	175598336	166445664	170916304	1.33	117.077	C5 H11 N O2	L-2-AMINOPENTANOIC-ACID
3-CARBOXY-3-HYDROXY-ISOCAPROATE	(2<i>S</i>)-2-isopropylmalate	983953	521175	677373	790071	779609	703395	1.19961e+06	1.32791e+06	906750	1.07548e+06	917540	926349	990586	640254	750722	912234	1.11001e+06	728140	987699	1.02096e+06	2.3	174.053	C7 H10 O5	3-CARBOXY-3-HYDROXY-ISOCAPROATE
CPD-14961	kaempferide 3-<i>O</i>-glucoside	353227	41874.7	191546	779587	386615	1.87742e+06	1.60293e+06	758817	475599	1.22106e+06	783351	870075	557733	514499	431412	1	908016	1	922820	1.07534e+06	18.64	462.116	C22 H22 O11	CPD-14961
S-ALLANTOIN	(<i>S</i>)-(+)-allantoin	1.41774e+06	1.13182e+06	952829	1.31753e+06	1.07019e+06	3.09646e+06	2.20458e+06	1.02581e+06	1.40185e+06	2.01054e+06	1521243	1.71464e+06	1.45487e+06	1.54984e+06	2.11143e+06	1.63113e+06	1.58251e+06	1.25636e+06	1.36013e+06	1.28436e+06	2.53	158.04	C4 H6 N4 O3	S-ALLANTOIN
CPD-10525	indigo	25590.9	74827.8	31561.7	74401.9	78859.4	36121.8	75615.7	64783.8	42742.1	40174.5	62700.5	59576.8	26241.4	65608.9	62612.3	69262	1	38843.3	40016.1	59384.7	6.1	262.081	C16 H10 N2 O2	CPD-10525
CPD-10542	UDP-fucose	1	19312.6	17543	30128.1	27506.4	26572.7	25475	17753.8	10610.6	18930.5	18756.3	19031.4	18404.7	28336.3	17029.3	17657.1	13424.9	1	1	1	18.64	548.05	C15 H22 N2 O16 P2	CPD-10542
CPD-8925	guattegaumerine	101559	61343.2	72591	52825.4	49305.1	222167	81691.3	103123	110964	121890	46830.4	27657.4	35323.7	30586	41452.1	42659.9	27486.9	73133.1	77513.7	59709.5	13.004	598.316	C36 H42 N2 O6	CPD-8925
CPD-5742	amobarbital	20680.9	20206.2	16359.5	41264.2	26872.8	88261.5	45289.1	34863.5	33012.4	56504	18083.6	17551.2	11079	23285.5	17847.1	31415.5	12620.7	19538.1	24238.1	20815.2	1.77	225.12	C11 H17 N2 O3	CPD-5742
CPD0-2496	<i>N</i><sup>4</sup>-aminocytidine	200802	443169	516777	229642	312106	30515	41149.2	586997	142285	121232	405263	131343	80357.7	602767	215992	40638.9	180196	41492.3	92488.3	74526.8	1.35	257.1	C10 H15 N3 O5	CPD0-2496
CPD-14837	(+)-sesaminol	34967.4	15950.2	20065.7	12504.7	12141.5	58104.2	56125.1	70753.7	32743.8	29945.3	132133	50726.9	124109	43796.3	11462	213630	1	201172	49639.9	142169	5.49632	370.102	C20 H18 O7	CPD-14837
PSEUDOTROPINE	pseudotropine	242176	1	78177.2	403949	387275	132505	138128	193225	1	129502	1	284483	355547	583912	1	1	295100	77264.7	269893	233985	3.83	142.12	C8 H16 N O	PSEUDOTROPINE
RETINAL	<i>all-trans</i>-retinal	1	51988	1	55472.8	71002.3	1	1	48929.7	15734.6	40843.3	65959.7	1	1	1	95303.7	1	73782.1	64815.7	51264.6	44735.7	1.11	284.208	C20 H28 O	RETINAL
CPD-7031	3-methylbutanal	374068	377884	332412	432613	299329	280944	309201	234373	273099	261789	338770	273696	242898	304631	304832	252542	326026	348539	354890	379011	0.98	86.0728	C5 H10 O	CPD-7031
CPD-6302	<i>N-P</i>-tosyl-L-lysinechloromethyl ketone	68920.2	33943.5	30711.5	42880.5	36790.5	1	1	44104	79821.5	49656.4	35704.6	41037	41376.7	23758.9	58803.8	1	55732.6	31092.7	60973.8	24534.1	6.64	317.081	C14 H20 Cl N O3 S	CPD-6302
CPD-8229	punicate	563438	41640.1	45984.1	458577	38658.3	1	1	24183.2	34277.1	23397.3	452581	383135	50501.8	609048	366394	143568	17438.1	1	25158.2	17999.6	13.7494	277.223	C18 H29 O2	CPD-8229
3-METHYLTHIOPROPANALDOXIME	(<i>E</i>)-4-(methylsulfanyl)butanal oxime	20196.7	41232.4	36005.4	54937	42024.4	143997	96400.4	59001.1	94734.4	105820	46059.8	60795.7	44104.6	30366.2	34808.3	81983.8	49331.5	72661.2	66319.2	71033.8	4.12	133.059	C5 H11 N O S	3-METHYLTHIOPROPANALDOXIME
CPD-470	L-2,4-diaminobutanoate	666108	347517	331986	728786	577236	594801	584182	622254	699331	657503	723352	617760	709676	609043	830326	687047	698615	745869	705033	712604	1.33	119.082	C4 H11 N2 O2	CPD-470
CPD-4101	24-methylidenelophenol	535605	226849	302025	343094	260380	663504	304137	531030	342524	547744	528130	432474	481298	583632	559362	587056	405341	442215	438202	489613	23.13	412.365	C29 H48 O	CPD-4101
CPD-7996	littorine	557833	1	1	1	235987	1	384118	595517	275922	380334	390056	355063	366545	1	434551	391840	308463	1	306393	1	11.84	290.184	C17 H24 N O3	CPD-7996
CPD-12846	(3<i>Z</i>)-hex-3-en-1-yl acetate	72630.5	84965.8	100051	79519.1	78684.2	1	1	73795.1	105675	93337.9	70574.3	50117.4	1	66871.3	79271.8	62239.6	78067.1	86327.5	1	73844.7	4.26	142.099	C8 H14 O2	CPD-12846
PHENYLGLYOXAL	phenylglyoxal	46364.9	189150	167958	35269.2	141695	104709	341695	323456	18971.2	29828.2	18908	122693	141413	34383.6	113626	16937.3	10616.5	17355.7	144731	131495	5.588	134.035	C8 H6 O2	PHENYLGLYOXAL
CPD-13925	taxusin	98999.6	31843.6	11645.6	47794.9	41524.7	81717.7	128209	18879.4	95481.3	72353.6	38989.2	31245.9	29981.6	39911	50061.2	42931.9	32029.6	34837.7	36546.5	37492.4	6.66	504.272	C28 H40 O8	CPD-13925
CPD-9827	ayapin	176963	488251	376343	90945.8	306520	250809	142478	63360.8	296707	208788	234770	87816.2	226358	219874	80146.1	224538	231210	273398	232545	67190.5	1.26	190.029	C10 H6 O4	CPD-9827
CPD-12699	(2R)-2-hydroxy-2-methylbutanenitrile	102604	81798.7	133248	103830	77789.9	40195.3	32670.8	17193.7	64133.3	49024.3	176114	50399.5	68842.9	173196	35899.5	51158.5	47868.9	45751.5	120990	86477.2	1.954	99.0666	C5 H9 N O	CPD-12699
CPD-15286	1-<i>O</i>-malyl-&beta;-<i>D</i>-glucose	32409.9	68077.9	64571.7	44772.6	51536.3	1	1	28662.5	80403.7	80001.8	40390.9	43870.9	59157.3	44181.4	17418.5	40638.9	51715.2	41492.3	24653.4	37906.9	1.29	295.064	C10 H15 O10	CPD-15286
CPD-8074	1-18:3-2-16:0-monogalactosyldiacylglycerol	2.73892e+06	1	479108	404963	358275	2.72254e+06	2.08228e+06	1.89588e+06	523207	2499424	3530677	3584309	3655810	2869273	3.68236e+06	3.9913e+06	3.63109e+06	3.39002e+06	3.65854e+06	3291834	22.51	752.536	C43 H76 O10	CPD-8074
CPD-1774	4-methylene-L-glutamate	1.41774e+06	1.13182e+06	952829	1.31753e+06	1.07019e+06	3.09646e+06	2.20458e+06	1.02581e+06	1.40185e+06	2.01054e+06	1521243	1.71464e+06	1.45487e+06	1.54984e+06	2.11143e+06	1.63113e+06	1.58251e+06	1.25636e+06	1.36013e+06	1.28436e+06	2.53	158.04	C6 H8 N O4	CPD-1774
CPD-9728	menaquinone-<i>8</i>	1	140825	132058	198667	173629	370578	332035	299117	195794	349278	1	232771	189811	198318	213954	238870	215226	260075	226897	1	17.68	716.546	C51 H72 O2	CPD-9728
CPD-8047	galactopinitol A	1.31424e+06	1074340	938833	1.26424e+06	1139708	2.39038e+06	1.49133e+06	987934	1.77193e+06	1.83746e+06	1.20524e+06	1350126	929844	1.15158e+06	1.25103e+06	1.19283e+06	1.24098e+06	1.22423e+06	1.20853e+06	1169238	5.67	356.127	C13 H24 O11	CPD-8047
CPD-12371	7',9'-<i>cis</i>-lycopene	31526.2	1	1	1	1	1	18713	50338.4	65994.3	76259.5	75179.8	74601.3	66435.9	1	54499.1	1	1	1	12496.2	61954.6	19.27	536.441	C40 H56	CPD-12371
CPD-12392	1-(methylsulfanyl)-5-<i>aci</i>-nitropentane	17627.6	27880.5	27677.8	13494.4	25998.5	27953.7	17441.5	54511.3	65459.8	70161.2	49113.5	32491.7	19720.1	71629.4	23115.6	33290.1	27367.4	20793.6	26098.6	25478.5	5.5675	163.069	C6 H13 N O2 S	CPD-12392
CPD-13914	cyclic-2,3-<i>O</i>-oxalyl-L-threonate	23572.6	17262.6	1	1	11552.3	27903.8	13540.7	1	22144.6	10975.4	30884.8	26620	20882.6	19892.2	29609.4	11370.7	20274.4	21758.5	29319.2	29992.2	1.6	189.002	C6 H5 O7	CPD-13914
CPD-8736	&gamma;-terpinene	82152.8	34791.5	43945.9	80091.5	64732.3	46167.4	69994.1	1	38896.5	109384	67593.5	1	35680	1	50734.4	47146.3	29528.4	66453.5	39159.6	36664.3	9.63	136.125	C10 H16	CPD-8736
DAPHNIN	daphnin	1	1	1	1	1	58480.7	1	1	26665.9	59596.4	1	1	1	1	1	1	1	1	24861	1	9.41	340.089	C15 H16 O9	DAPHNIN
CPDQT-341	(<i>E</i>)-5-(methylsulfanyl)pentanal oxime	68311.7	11529.7	1	69845.2	43251.6	424184	258734	71292.6	106120	227771	54385	62885.9	17820.3	58805.4	33322.6	31761.8	44231.1	40723.4	41431.8	36152.7	3.35	147.068	C6 H13 N O S	CPDQT-341
CPD-1102	1-<i>O</i>-(indol-3-ylacetyl)-&beta;-D-glucose	1	1	1	1	1	18889.4	23215.5	1	25858.2	17700	1	1	1	1	1	1	1	1	1	1	3.97	337.126	C16 H19 N O7	CPD-1102
CPD-6362	3-hydroxyindolin-2-one	213753	201493	218948	245665	177348	368372	287131	27828.5	359127	333947	261134	61325.5	229929	39562	59634.4	323060	263665	343586	323793	338205	1.78	149.045	C8 H7 N O2	CPD-6362
TAXA-42011-DIEN-5-ALPHA-YL-ACETATE	taxa-4(20),11-dien-5-&alpha;-yl acetate	49282	1	1	14195.5	1	13981	19169.3	27919.6	25317.5	26063.5	11053.5	17199.1	1	1	28707.3	1	18092.4	10516.3	1	11774.6	6.99	330.256	C22 H34 O2	TAXA-42011-DIEN-5-ALPHA-YL-ACETATE
CPD-8848	(6E,10E)-geranyllinalool	44146	44675.3	43080.3	36147.4	33521.5	1	30671.6	33816.8	37237.3	30199.9	41334.1	36647.2	35678.9	30590.8	34616.3	11295.5	29662.2	45945.2	12060.9	16538.3	11.64	290.262	C20 H34 O	CPD-8848
MANNITOL	D-mannitol	62210	48002.9	42548	56812.2	48901.7	114007	85983.3	68895.1	1	78883.7	75803.1	70000.9	68484.1	68945.2	59270.1	40050.5	66745.7	36642.6	60685.8	54820.4	1.78	182.074	C6 H14 O6	MANNITOL
CPD-6501	benzyl acetate	1	57696.9	1	50140.6	1	1	55940.3	51181.3	57865	61863.7	1	1	1	1	1	59771.1	1	46944.5	1	1	4.63	150.066	C9 H10 O2	CPD-6501
CPD-14988	kaempferol 3-<i>O</i>-(3"-<i>O</i>-<i>p</i>-coumaroyl)-glucoside	2.10195e+06	1.06884e+06	1	3.71389e+06	3.16037e+06	2.23139e+06	2.52868e+06	1	3094954	3691670	1.57512e+06	6895833	1	5621080	6638257	7.44728e+06	1	7.35808e+06	1.89306e+06	1.67297e+06	6.45938	594.152	C30 H26 O13	CPD-14988
CPD-13510	sakuranin	1	1	1	142220	1	233531	1	1	75444.1	190284	122597	143556	91158.9	1	1	193074	149842	145546	1	180668	18.64	448.141	C22 H24 O10	CPD-13510
DEACETOXYVINDOLINE	deacetoxyvindoline	229014	140786	176271	266007	236268	265111	244392	281729	237840	284603	282409	196976	231869	324663	227388	232270	275151	127175	386716	247172	14.27	399.228	C23 H31 N2 O4	DEACETOXYVINDOLINE
CPD-7137	pelargonidin-3,5-di-<i>O</i>-&beta;-<i>D</i>-glucoside	7411375	7171825	7000676	7.46138e+06	7.2261e+06	7411881	8162041	6484653	7065956	7.76388e+06	6.7434e+06	6895833	6.99383e+06	5621080	6.73985e+06	1	6.58981e+06	7.35808e+06	6816703	6.37519e+06	4.93	594.153	C27 H30 O15	CPD-7137
CPD-13573	zealexin A1	33644.5	1	1	1	1	132211	77565.5	51113.7	1	68240.6	54856.4	63842.9	92710.6	1	115402	32835.6	34841.6	66755.4	35238.6	29868.3	2.21	233.16	C15 H21 O2	CPD-13573
PRENAL	3-methyl-2-butenal	120874	82703.8	96595.5	101074	98366.6	259827	149952	109143	136934	157322	138106	118608	97505.1	104087	110054	111145	127469	87717.7	86030	83924	2.554	84.0579	C5 H8 O	PRENAL
PHYTOL	phytol	585366	474645	512564	476330	444517	777259	719405	484989	556952	682676	733701	539113	575702	1.07421e+06	504427	509356	492773	498906	540406	478642	13.64	296.31	C20 H40 O	PHYTOL
CPD-10276	2-hydroxy-2-methylbutyronitrile	102604	81798.7	133248	103830	77789.9	40195.3	32670.8	17193.7	64133.3	49024.3	176114	50399.5	68842.9	173196	35899.5	51158.5	47868.9	45751.5	120990	86477.2	1.954	99.0666	C5 H9 N O	CPD-10276
SEROTONIN	serotonin	491183	1.58245e+06	1.29951e+06	1.17182e+06	1.17039e+06	1.75356e+06	1.10074e+06	933188	1.35746e+06	1486626	1.54116e+06	1.06108e+06	964797	2593119	604314	1.51435e+06	700548	1.09381e+06	860936	999746	2.45	177.1	C10 H13 N2 O	SEROTONIN
CPD-8723	dehydroabietadiene-diol	1	1	1	1	1	276476	60306.4	10863	1	87380.3	18738.5	24530.1	41813.2	1	57782.7	1	1	21720.2	1	1	4.42	302.218	C20 H30 O2	CPD-8723
CPD-394	<i>N</i>-methylputrescine	435814	495251	310467	432176	268370	203850	148095	158276	169233	171962	330241	43465.2	293659	184782	337746	114960	303886	143844	258488	27215.9	1.64	104.131	C5 H16 N2	CPD-394
CPD-12399	(<i>E</i>)-1-(glutathion-<i>S</i>-yl)-<i>N</i>-hydroxy-&omega;-(methylsulfanyl)heptan-1-imine	145789	130500	144089	156374	130454	139041	130239	120390	147984	149201	117914	106014	113292	104895	134632	117525	148283	115683	131257	111709	6.26	479.168	C18 H31 N4 O7 S2	CPD-12399
CPD-5541	phenylmethanesulfonyl fluoride	1.57543e+06	1.3332e+06	1.0988e+06	1.48219e+06	1.19819e+06	3.23346e+06	2.33909e+06	1.11899e+06	1.56327e+06	2.16023e+06	1.79239e+06	1.88807e+06	1.59982e+06	1.82263e+06	2.32397e+06	1.74482e+06	1.75631e+06	1.37336e+06	1.4916e+06	1.40243e+06	2.53	174.014	C7 H7 F O2 S	CPD-5541
CPD-14944	3,7,3',5'-tetramethylmyricetin	494930	146501	505501	435453	305557	352568	225341	473810	317387	415722	180565	165688	138473	115594	318223	253008	320720	170655	229069	255053	8.04	374.097	C19 H18 O8	CPD-14944
CPD-1909	(-)-menthone	363929	55375	64161.1	68121.4	63698.3	395759	223413	327711	194866	306272	270128	320712	279692	1	365097	218810	45901.3	229539	264087	237626	9.89	154.136	C10 H18 O	CPD-1909
EDTA	EDTA	491845	214706	1.31096e+06	215816	590266	211756	431111	174835	495253	184268	164998	181199	169823	1	539776	607552	568590	196203	484797	514258	7.43579	290.077	C10 H14 N2 O8	EDTA
CPD-9459	oleanolate	852077	804059	880915	1.48361e+06	995346	1.099e+06	665160	1.02069e+06	993222	1.01362e+06	1.04392e+06	813567	993589	1284904	1.00904e+06	1.27807e+06	939156	641765	683972	679765	18.57	455.355	C30 H47 O3	CPD-9459
CPD-19428	vittatine	1	25737.1	1	1	1	34532.3	16321.3	1	32122.1	27843.1	1	1	1	10209.9	1	1	1	17102.7	1	1	7.13	271.122	C16 H17 N O3	CPD-19428
CPD-6225	gibberellin A<sub>28</sub>	2.2552e+06	2.67572e+06	6.22267e+06	4560594	5116665	4.29031e+06	227979	1	510174	160380	331598	330352	1	328568	4252125	2.22947e+06	4442590	2.07102e+06	4.20427e+06	1	6.88176	391.132	C20 H23 O8	CPD-6225
CPD-6161	<i>o</i>-topolin	1	27897.6	23257.8	1	11161.4	29290.8	1	10922.8	1	11147.6	1	1	1	1	1	1	1	1	1	1	1.52	243.109	C12 H13 N5 O	CPD-6161
CPD-14453	isoscopoletin	11719.8	13569.2	1	1	19807.7	33830.3	13479.8	1	26599.7	13390.2	1	1	1	1	1	11028	1	1	1	1	1.84	192.042	C10 H8 O4	CPD-14453
CPD-9847	cinchonine	55772.9	36944.1	43134.7	37857.6	30657.3	54116.2	72203	59419.5	54069.5	62875.9	36063.4	35881.5	48455.8	25119.9	28908.5	52246.1	43609.9	33808.2	1	37849.6	4.13842	295.182	C19 H23 N2 O	CPD-9847
PHTHALATE	phthalate	1	1	1	1	1	26765.7	34923.5	33153.7	1	25546.4	1	1	17134.5	1	1	40354.9	1	10783	1	1	0.99	164.005	C8 H4 O4	PHTHALATE
CPD-13001	&alpha;-3',4'-anhydrovinblastine	1	1	1	1	1	1.47514e+06	1.3005e+06	1.14554e+06	955520	834874	1	243901	211243	1	1	435948	258084	914573	971531	918605	13.87	794.431	C46 H58 N4 O8	CPD-13001
CPD-15779	2-(2-methylpyridin-3-yl)ethanol	1	1	1	1	1	1	89736.8	1	30666.1	95042.2	1	1	1	1	1	1	1	1	1	1	3.44	137.084	C8 H11 N O	CPD-15779
S-LACTOYL-GLUTATHIONE	(<i>R</i>)-<i>S</i>-lactoylglutathione	10952.2	68689.4	77313.1	79769.6	57950.8	80034.5	29271.2	122549	78352.9	30069.4	40677.2	36168.3	28866.5	38908.9	55793.8	47318.8	1	1	42218.4	35495.6	6.81	378.092	C13 H20 N3 O8 S	S-LACTOYL-GLUTATHIONE
CPD-369	L-iditol	62210	48002.9	42548	56812.2	48901.7	114007	85983.3	68895.1	1	78883.7	75803.1	70000.9	68484.1	68945.2	59270.1	40050.5	66745.7	36642.6	60685.8	54820.4	1.78	182.074	C6 H14 O6	CPD-369
CPD-9216	&gamma;-chaconine	53161.9	1	1	1	1	28790.5	17426.4	1	1	23155.6	33450	43498.9	37928.4	29902	32393	20325.2	25903.3	31312.8	27330.5	19533.8	21.71	560.405	C33 H54 N O6	CPD-9216
CPD-9424	&gamma;-coniceine	72630.5	84965.8	100051	79519.1	78684.2	1	1	73795.1	105675	93337.9	70574.3	50117.4	1	1	79271.8	1	78067.1	86327.5	1	73844.7	4.26	126.125	C8 H16 N	CPD-9424
CPD-13661	(S)-pyrethrolone	20026.5	65515.3	19821.6	13873	58671.7	126785	82392.6	56848.3	76518.2	29035.2	30582.6	54957.8	48805	22362.4	28880.6	88288.8	32610	32473.2	38516.3	31490.1	6.21	178.099	C11 H14 O2	CPD-13661
CPD-14947	7,3'-dimethylquercetin	3.92611e+06	3554413	4.77636e+06	4.38129e+06	3.14925e+06	4.12879e+06	3.30436e+06	3.55208e+06	4.31192e+06	3.95285e+06	3817494	3.65787e+06	3.78922e+06	4.08933e+06	4092459	2.35276e+06	4.47103e+06	2535462	3227272	2.60588e+06	8.93	330.07	C17 H14 O7	CPD-14947
CPD-463	L-nicotianamine	1	37490.7	1	1	1	33361.5	1	74598.6	42554.9	56510	1	1	1	1	1	18645.5	1	1	17719.9	18119.5	3.38	303.15	C12 H21 N3 O6	CPD-463
CPD-6974	gibberellin A<sub>37</sub> (closed lactone form)	283620	145941	177569	174624	163613	68498.1	1.21454e+06	94961	94086.1	109248	1	118384	131679	1	138628	75480.3	139570	69387	100326	87688.1	1.79	345.162	C20 H25 O5	CPD-6974
CPDQT-300	8-(methylsulfanyl)octyl-glucosinolate	1	1	1	1	1	1	19944.1	12484.3	23822.2	22040.5	10794.7	1	1	27646.8	1	13480.1	12617.6	20481.2	28117.5	37827	1.29	476.122	C16 H30 N O9 S3	CPDQT-300
CPD-498	gibberellin A<sub>51</sub>-catabolite	1	1	154819	149906	148215	180925	172535	173713	214185	205475	1	151602	175713	137409	1	1	182008	155077	181264	153397	5.56	328.134	C19 H20 O5	CPD-498
PENTAHYDROXYCYCLOHEXANONE	2D-5-<i>O</i>-methyl-2,3,5/4,6-pentahydroxycyclohexanone	1.87072e+06	957522	1.18344e+06	1.42489e+06	1.32314e+06	1.13634e+06	1789374	1.93067e+06	1.39421e+06	1.65797e+06	1.64932e+06	1.53967e+06	1.56718e+06	1.1102e+06	1.31061e+06	804052	1.6806e+06	1.00656e+06	1.60286e+06	1.52246e+06	2.32	192.063	C7 H12 O6	PENTAHYDROXYCYCLOHEXANONE
LEU	L-leucine	2137466	1.47577e+06	1.44497e+06	1.74326e+06	1.39542e+06	1	1.9808e+06	797530	990678	1.40265e+06	1.6546e+06	1318786	1.14e+06	1.86284e+06	1.08657e+06	945565	1.19859e+06	806976	1073910	1.0745e+06	1.78	131.092	C6 H13 N O2	LEU
CPD-8756	(+)-3-carene	82152.8	34791.5	43945.9	80091.5	64732.3	46167.4	69994.1	1	38896.5	109384	67593.5	1	35680	1	50734.4	47146.3	29528.4	66453.5	39159.6	36664.3	9.63	136.125	C10 H16	CPD-8756
MELIBIOSE	melibiose	16693166	14791072	13987886	16367187	15421267	20101364	19571294	15008860	18042656	17482620	16160182	16606975	14099182	17482976	13395734	15189355	14942176	13762096	14723276	15125662	1.26	342.112	C12 H22 O11	MELIBIOSE
CPD-9056	L-sorbosone 2,6-lactone	1.51051e+06	1.36961e+06	2.85016e+06	1.83696e+06	2.91458e+06	1.15119e+06	1.90146e+06	2250653	1.86078e+06	2207854	1.10117e+06	1163634	1.24069e+06	2.34126e+06	2668121	1.68029e+06	1.00047e+06	1.78407e+06	2.04158e+06	1.89286e+06	2.2235	178.047	C6 H10 O6	CPD-9056
CPD-7864	ternatin C5	1	1	1	20962.6	11597.3	53655.9	35260.6	19474.3	21591.9	25508.3	14779.6	21483.5	19940.4	13029.7	12501.1	25225.1	19792.3	21522.5	15314.7	37771.1	24.6	872.163	C36 H40 O25	CPD-7864
SALUTARIDINOL	salutaridinol	284376	98172	117185	273668	194796	366297	563565	554669	312782	461378	367186	198299	146619	650420	506732	244065	533665	233263	568197	219888	13.6365	330.176	C19 H24 N O4	SALUTARIDINOL
CPD-9758	geranyl acetate	201773	70613.1	75148.4	121780	82773.6	134669	163099	97286.3	168300	161910	171199	210296	119802	160434	195921	171186	112752	121380	125871	123503	10.38	196.143	C12 H20 O2	CPD-9758
CPD-10216	furaneol glucopyranoside	208772	530976	644807	774845	258771	731881	539833	1.66176e+06	599992	1.24897e+06	474792	328338	427469	524986	459478	627123	573768	837902	581736	489572	6.53	290.098	C12 H18 O8	CPD-10216
CPD-10271	<i>N</i>-hydroxy-L-isoleucine	16428.5	11149.2	11217.1	17462.4	11162.2	17065.6	15917.7	1	1	11307.1	1	1	1	10892.3	1	10735.3	1	1	1	1	1.7	146.079	C6 H12 N O3	CPD-10271
CPD-17436	<i>S</i>-<i>trans</i>-1-propenyl-L-cysteine	36842.6	1	1	83779.5	1	199017	124444	79439.9	126133	142807	61259.1	82954.5	66678.9	51340.9	58375.2	104303	57789.7	109097	95831.5	91165.1	4.12	161.053	C6 H11 N O2 S	CPD-17436
CPD-9320	3''-hydroxy-geranylhydroquinone	385299	723162	311685	1.07884e+06	280723	4432697	1.23377e+06	635989	1.15009e+06	1.87251e+06	578517	1367127	867496	257121	1.09787e+06	2.03539e+06	819302	1.7021e+06	1.07181e+06	1118341	4.258	262.159	C16 H22 O3	CPD-9320
CPD-7560	dihydroartemisinic acid hydroperoxide	1	1	1	85472.3	1	353414	88501.8	201082	54394.7	127672	88602.8	118827	147651	34639.2	113354	84515.2	37365.3	88290.7	46784.3	68063.1	1.76	267.155	C15 H23 O4	CPD-7560
CPD-17667	ellipticine	64121.9	74449.9	293677	272249	322538	492693	382416	206098	158205	310706	146557	160847	345993	151706	341822	129996	340159	131366	131850	109733	4.798	246.114	C17 H14 N2	CPD-17667
910-EPOXY-18-HYDROXYSTEARATE	9,10-epoxy-18-hydroxystearate	1	11388.6	12697.1	1	1	1	1	1	1	16279.7	1	1	1	1	1	11411.8	1	17654.2	33197.9	28461.7	13.73	313.229	C18 H33 O4	910-EPOXY-18-HYDROXYSTEARATE
CPD-14846	6-hydroxy-allocryptopine	1	1	1	1	1	1	31864.6	1	23628.3	26896	1	18192.5	1	11183	1	11019.9	11018	10773.7	25206.1	12927.3	5.39	385.158	C21 H23 N O6	CPD-14846
CPD-14042	(2<i>R</i>)-naringenin	145434	151843	165344	85614.1	110015	36404.4	27634.8	35425.6	20369.1	24386.7	88555.2	88610	56666.3	85587.6	58696.2	43561.5	62941.8	55735	41711.8	60825.9	1.27	272.07	C15 H12 O5	CPD-14042
CPDQT-404	L-trihomomethionine	675109	718885	661078	666425	654344	450998	543816	547909	617776	533052	650512	672269	706118	613801	691144	406201	534660	222498	402702	395998	12.24	191.098	C8 H17 N O2 S	CPDQT-404
CPD-8091	1-oleoyl-2-linoleoyl-phosphatidylcholine	249548	26389.5	36415.9	62776.9	28744	392120	266053	307413	130952	302515	220934	216442	239311	159577	284489	239071	220599	338623	91988.5	252222	19.48	783.564	C44 H82 N O8 P	CPD-8091
CPD-8120	di-homo-&gamma;-linolenate	218582	111279	1	215870	97925.1	124446	142888	104187	77002.9	110903	228154	127384	93027.4	419061	132920	91315.5	81547.1	91061.5	105900	100007	12.42	305.255	C20 H33 O2	CPD-8120
CPD-10345	isovitexin 2''-O-rhamnoside	900233	440122	1.87174e+06	2.96772e+06	2.50034e+06	1.18879e+06	882100	3117538	949712	2.20253e+06	685408	477041	471096	505109	1.49446e+06	666444	1603746	600121	848451	744936	7.36	577.146	C27 H29 O14	CPD-10345
20A-20B-DIHYDROXY-CHOLESTEROL	(20<i>R</i>,22<i>R</i>)-dihydroxycholesterol	1	1	1	1	1	313463	315585	42116.4	21303.7	177260	109950	76701.4	67306.7	142096	1	163282	34158.4	115769	80681.6	85128.2	22.88	418.339	C27 H46 O3	20A-20B-DIHYDROXY-CHOLESTEROL
CPD-7727	&beta;-D-glucopyranosyl abscisate	28576.1	134982	149459	28061.8	94319.8	71447.9	93874.8	31763.6	74676.8	68985.6	25468	24678.5	24598.5	29251.7	18389.6	39368.1	29639.6	42727.8	21085.2	32705	6.0225	426.183	C21 H30 O9	CPD-7727
CPD-14396	(+)-vernolate	1	125651	1	1	1	198893	241901	198602	1	173675	280007	1	1	354059	244831	1	1	1	1	154266	14.87	295.218	C18 H31 O3	CPD-14396
CPD-8927	(+)-sesamolinol	175180	677821	228404	295456	364671	888428	820606	555127	309330	710546	578997	700763	599487	486089	234555	1.10571e+06	688721	697073	594240	747985	11.804	372.118	C20 H20 O7	CPD-8927
MANNITOL-1P	D-mannitol 1-phosphate	1	412340	423152	286817	334181	100698	29423.3	98612.8	1	35839.4	123237	99547	73636.9	1	90066.8	63516.8	84841.6	50011.1	58812	64329.9	1.60471	260.027	C6 H13 O9 P	MANNITOL-1P
CPD-8167	1-18:3-2-18:2-monogalactosyldiacylglycerol	4803004	637640	1.27472e+06	834125	873710	3074799	3.10672e+06	3.06464e+06	398242	3.13578e+06	3.89073e+06	3.46085e+06	4.27474e+06	3517601	4.97889e+06	4.16733e+06	4.49235e+06	2521851	4877063	511362	21.09	776.537	C45 H76 O10	CPD-8167
BACCATIN-III	baccatin III	44692.7	11724.9	20566.7	23538.3	20445.8	35280.5	108443	17594.5	51949.7	93633.2	11974.9	13566	21069.6	87315.8	29616.8	16920.5	19014.5	19436.1	95890	80859.2	5.8375	586.239	C31 H38 O11	BACCATIN-III
CPD-14646	9-<i>cis</i>-&beta;-carotene	31526.2	1	1	1	1	1	18713	50338.4	65994.3	76259.5	75179.8	74601.3	66435.9	1	54499.1	1	1	1	12496.2	61954.6	19.27	536.441	C40 H56	CPD-14646
24R-24-METHYLCYCLOARTA-825-DIEN-3-BET	(24<i>R</i>)-24-methylcycloarta-25-en-3-&beta;-ol	1	1	1	1	1	160719	153630	18005.7	1	11748.6	27023.4	10731.5	17922.5	54478.8	1	61145.1	1	21549.3	22591.5	21531.5	21.755	440.403	C31 H52 O	24R-24-METHYLCYCLOARTA-825-DIEN-3-BET
7-HYDROXY-2-OXINDOLE-3-ACETIC-ACID-GLUCO	7-hydroxy-2-oxindole-3-acetate glucoside	554197	943451	702010	866922	765140	1.08369e+06	1.01234e+06	798562	874461	1.05179e+06	749433	748008	586324	776869	614275	986546	599722	822012	614473	647813	5.94	368.106	C16 H18 N O9	7-HYDROXY-2-OXINDOLE-3-ACETIC-ACID-GLUCO
CPD-94	dihydroconiferyl alcohol	542574	581202	562427	596933	548228	512425	511347	509492	537550	505924	611970	500569	553405	556753	559600	421016	465267	305898	404966	344725	17.26	182.094	C10 H14 O3	CPD-94
VIGABATRIN	vigabatrin	720714	679053	680475	1.24404e+06	1.11616e+06	1.51326e+06	970233	1349298	1.03142e+06	546165	2088653	1.81034e+06	2941066	1.57196e+06	2.78664e+06	1.12232e+06	2.0452e+06	841667	1.2364e+06	1.35015e+06	1.34	129.077	C6 H11 N O2	VIGABATRIN
CPD-238	2-phenylacetamide	298867	254006	243382	104874	93186.6	938374	659835	569713	306306	559251	131052	67740.3	85392.2	354690	12780.5	135722	477631	95417.4	436701	351451	2.08	135.065	C8 H9 N O	CPD-238
CPD-14702	(22<i>R</i>)-hydroxycholesterol	1	1	1	13314.2	1	29798.7	12410	1	28420.3	11623.1	1	1	1	35872.9	1	1	1	1	1	1	21.02	402.342	C27 H46 O2	CPD-14702
D-MYO-INOSITOL-1-MONOPHOSPHATE	1D-<i>myo</i>-inositol 1-monophosphate	546833	787263	580415	650719	563704	992827	895516	718835	873924	934870	890717	816073	805680	865322	1.26285e+06	760769	802524	835870	746427	747339	2.52	258.013	C6 H11 O9 P	D-MYO-INOSITOL-1-MONOPHOSPHATE
CPD-11724	phaselate	697043	974182	1.06603e+06	855580	971942	13832.6	227341	404272	357197	180381	356156	363311	328258	355348	301663	282973	231696	191508	152434	201211	1.83	294.033	C13 H10 O8	CPD-11724
CPD-14812	6-O-methyl-N-deacetylisoipecoside	1.10332e+06	561174	1.29028e+06	1.75217e+06	1.13501e+06	3.21728e+06	1.31261e+06	1	2.1979e+06	2.4457e+06	754259	716326	697174	631682	1.08797e+06	1.32826e+06	1.43093e+06	876928	1.0162e+06	1028744	6.44	538.223	C26 H36 N O11	CPD-14812
CPD-14741	(3R,4R)-3-(6-hydroxy-1,3-benzodioxol-5-yl)-3,4-dihydro-2H-chromene-4,7-diol	1	356340	339365	401176	388720	446321	451371	346412	419029	443737	1	1	292269	225218	391704	398515	345980	449220	393736	373812	3.82	302.077	C16 H14 O6	CPD-14741
1-3-7-TRIMETHYLXANTHINE	caffeine	80914.3	59627.8	59820.1	116699	77906.8	1	133249	97719.2	193903	138485	122980	76031	113810	150028	91154.9	86555.2	131170	89581.4	106257	119852	1.26	194.076	C8 H10 N4 O2	1-3-7-TRIMETHYLXANTHINE
CPD-15084	8-<i>C</i>-glucosyl chrysin	156267	1.18831e+06	1.57243e+06	1	631562	1	577386	1.86864e+06	244720	763913	627427	696158	763713	670242	1	1.1052e+06	507556	897038	555091	590764	8.18647	416.106	C21 H20 O9	CPD-15084
CPD-7424	9'-<i>cis</i>-neoxanthin	1.18055e+06	1	511252	358563	223031	420008	580373	537240	294152	625140	441869	598304	417128	480354	860934	1	723959	378821	653326	575101	20.375	600.41	C40 H56 O4	CPD-7424
CPD-11281	<i>S</i>-sulfanylglutathione	2178931	171843	1.15671e+06	1.44985e+06	1.41335e+06	1.45307e+06	1.71992e+06	1.29565e+06	1655392	1531722	934120	1.10655e+06	991797	673507	1.32637e+06	133456	1218148	1.41985e+06	1.47114e+06	1.38305e+06	3.83	338.057	C10 H16 N3 O6 S2	CPD-11281
D-6-P-GLUCONO-DELTA-LACTONE	6-phospho D-glucono-1,5-lactone	2821823	1.67206e+06	2.03441e+06	2.38526e+06	1.98334e+06	3.82001e+06	3.11318e+06	1	1	2.91815e+06	1	2.05944e+06	2.23444e+06	1	3.00096e+06	1	2029116	2.20162e+06	2.0961e+06	1	2.31	255.995	C6 H9 O9 P	D-6-P-GLUCONO-DELTA-LACTONE
CPD-14856	3,6,7,4'-tetramethylquercetagetin	494930	146501	505501	435453	305557	352568	225341	473810	317387	415722	180565	165688	138473	115594	318223	253008	320720	170655	229069	255053	8.04	374.097	C19 H18 O8	CPD-14856
CPD-8911	(3R,4R)-3,4-bis(4-hydroxy-3-methoxybenzyl)tetrahydro-2-furanol	379891	270321	294111	327649	329490	290258	438663	262479	648348	514238	239350	350307	646903	1	405436	281908	677298	545644	633256	553108	2.16	360.158	C20 H24 O6	CPD-8911
CPD-15044	diazepinone riboside	24825.7	23349.4	11179.2	11449.4	16856.3	19334.9	11966.5	16733.5	11007.3	11503.8	17288.5	16654.4	1	1	15749.6	1	11894.1	16960.8	1	1	9.932	244.104	C10 H16 N2 O5	CPD-15044
O-SINAPOYLGLUCARATE	O-sinapoylglucarate	1.58661e+06	1	202660	1.55939e+06	1.21677e+06	1.51028e+06	892964	1	1.38666e+06	1522683	1	586495	557441	428159	1.2902e+06	1.02019e+06	1.34069e+06	1	873384	955493	8.04	414.09	C17 H18 O12	O-SINAPOYLGLUCARATE
CPD-10413	(-)-epiafzelechin	160731	1	1	1	1	1	1	199890	1	378079	234989	288236	146668	1	1	349832	1	1	298437	1	14.57	274.089	C15 H14 O5	CPD-10413
CPD-17439	2-(glutathion-<i>S</i>-yl)-2-carboxypropane	56129.7	109575	275645	1	23146.7	1	1	521139	132320	226955	92965	84919.2	60243.3	58410.8	128447	1	132533	1	129250	1	7.36	391.095	C14 H21 N3 O8 S	CPD-17439
4-HYDROXYBENZALDEHYDE	4-hydroxybenzaldehyde	918810	904714	703113	1.05102e+06	758976	1.75481e+06	1.10407e+06	610366	1175028	1.21518e+06	992296	1.01519e+06	665657	909515	876710	864092	796447	983051	1.00437e+06	962750	5.67	122.035	C7 H6 O2	4-HYDROXYBENZALDEHYDE
CPD-7088	(2<i>R</i>,3<i>S</i>,4<i>S</i>)-leucodelphinidin	304222	325841	337582	320403	322642	264321	287000	314386	347678	335065	297880	368567	290496	230737	316903	402247	293248	332883	310257	308345	5.59	322.065	C15 H14 O8	CPD-7088
CPD-9502	3,5-dimethoxytoluene	56990.2	46412.6	49504.6	55671.3	62995.5	76634.5	73364.4	66716.5	85290.7	47334.7	46869.3	28686.6	62004.9	67351.2	54343.4	25990.5	31088.4	62411.3	46792.2	33698.2	7.13	152.083	C9 H12 O2	CPD-9502
CPD-7234	8'-hydroxyabscisate	1	26605.7	36367.7	79244.7	11674.5	77427.9	56599.6	50547.9	69270.4	69667.6	79871.2	67204.9	57340.4	87069.8	71614.2	82041.9	53735.6	66204.8	57331.6	62662.1	3.55368	279.13	C15 H19 O5	CPD-7234
CPD-14652	(+)-5-deoxystrigol	891877	727613	740218	733903	754749	1.17147e+06	1	875899	944979	1.13996e+06	770943	692396	711235	1	1	552598	779924	637574	685309	727871	6.13	330.143	C19 H22 O5	CPD-14652
CPD-7415	3-hydroxy-&epsilon;,&epsilon;-carotene	1	48492.1	35437.2	1	42840	67691.5	65764.2	70640	69558.2	69952.2	61294.4	1	52071	53981.9	62990.5	1	50287.3	50261	54743	50670.2	24.97	552.431	C40 H56 O	CPD-7415
LEUCOPELARGONIDIN-CMPD	(2<i>R</i>,3<i>S</i>,4<i>S</i>)-leucopelargonidin	491845	1	1	215816	590266	1	1	1	495253	390545	164998	1	1	1	539776	1	568590	1	484797	514258	8.04	290.077	C15 H14 O6	LEUCOPELARGONIDIN-CMPD
CPD-19606	2-keto-4-hydroxybutyrolactone	3.41974e+06	3646541	2.69835e+06	3.9145e+06	1.26571e+06	4.05591e+06	4.37716e+06	2.82258e+06	3.93508e+06	4260367	5.50499e+06	4642023	4.06773e+06	6.55248e+06	3.96749e+06	3214102	4.31343e+06	2.5105e+06	2.92121e+06	2.93107e+06	2.5	116.011	C4 H4 O4	CPD-19606
CPD-3570	methyl &beta;-D-glucoside	80914.3	59627.8	59820.1	116699	77906.8	147422	133249	97719.2	193903	138485	122980	76031	113810	150028	91154.9	86555.2	131170	89581.4	106257	119852	1.26	194.076	C7 H14 O6	CPD-3570
ENT-KAUR-16-EN-19-OL	<i>ent</i>-kaurenol	68353.3	1	1	1	1	37081.6	44672	32746.1	12338.4	37139.2	42557	35660.6	36234.4	32008.5	53229.8	47730.5	31893.5	39967.7	42624.8	40772.6	20.89	288.243	C20 H32 O	ENT-KAUR-16-EN-19-OL
CPD-9384	&gamma;-glutamyl-ethylamide	173750	44639.2	28829.9	110381	77655.7	366134	188016	245752	138729	233347	172541	197721	175264	97649	225738	159839	107485	155722	187592	173953	11.02	174.102	C7 H14 N2 O3	CPD-9384
CPD-14501	steviol	1.25888e+06	699058	774061	724861	1	732285	839347	1.07288e+06	858305	969122	1092928	1.10463e+06	1.03483e+06	762734	1.06203e+06	1606559	957480	1.10824e+06	1051882	1.1412e+06	11.18	318.217	C20 H30 O3	CPD-14501
CPD-12575	UDP-&alpha;-D-glucose	19439.7	32841.7	32910	43453.7	43475.5	1	1	20891.2	21955	32259.6	38644.1	39867	35733.9	47056.6	30684.3	35431.8	35911.8	28170.4	17450.8	30136.6	18.6	564.043	C15 H22 N2 O17 P2	CPD-12575
VITEXIN	vitexin	262412	1.23105e+06	615930	886215	984974	872996	938678	1.81833e+06	745904	860790	917810	384063	328125	732124	361074	1181005	658583	1159547	1.04609e+06	1.04035e+06	7.36	431.088	C21 H19 O10	VITEXIN
SINEFUNGIN	sinefungin	1	155646	140219	132982	134517	194376	170863	167390	218075	188040	144395	138125	170777	146664	155156	1	161338	127875	204739	161214	5.57	382.185	C15 H24 N7 O5	SINEFUNGIN
CPD-7420	hydroxy-&beta;-zeacarotene	245746	189893	181242	181913	197030	206873	218383	223349	240305	233749	205778	208650	195968	1	213866	192899	174745	174687	199974	188822	25.52	554.448	C40 H58 O	CPD-7420
CPD-251	gibberellin A<sub>29</sub>-catabolite	492796	210340	350126	393743	318412	297934	428382	434948	420747	413369	1	330839	352376	1	406792	415248	358112	336529	370826	354027	3.35	344.126	C19 H20 O6	CPD-251
CPD-8924	(<i>S</i>)-laudanine	1	87636.2	105341	1	87913.9	118839	135411	127979	129208	174989	1	78139.1	85270	1	76563.9	97690.2	94939.4	78729	102503	95353	7.61	344.18	C20 H26 N O4	CPD-8924
CPD-6979	caffeoyl-4'-hydroxyphenyllactate	154502	282012	242096	232655	237857	542461	321904	292541	321136	396029	277217	236428	210525	360112	194414	326258	230508	323715	294512	285964	1.78	343.079	C18 H15 O7	CPD-6979
CPD-79	sinapaldehyde glucoside	125159	60477.7	129119	66582	117665	199820	109665	107638	195457	219670	98384.3	117771	59853	67014.3	99964.1	103026	67532.4	90821.4	111849	86427.8	6.721	370.12	C17 H22 O9	CPD-79
CPD-8164	1-16:0-2-18:3-digalactosyldiacylglycerol	8940054	2679988	4784991	3.73397e+06	3879674	8.15371e+06	8.10714e+06	8851233	3726283	8617253	8620761	7919754	8286177	8.08038e+06	8698071	9126918	8498566	7.57173e+06	8493898	7.93405e+06	20.86	914.589	C49 H86 O15	CPD-8164
CPD-6623	curcumin diglucoside	55730.4	19117.2	46800	12061.8	48656	31500.3	17468.4	52459.5	10757.2	45955.7	41407.6	18850.3	17325.7	35681.7	12760.8	44561	13248.7	10469.1	48016.6	47591.8	9.65	692.246	C33 H40 O16	CPD-6623
CPD-332	dihydrozeatin	1	1	1	1	1	51710.1	1	10922.8	1	11147.6	1	1	1	1	1	1	1	1	1	1	1.78	221.125	C10 H15 N5 O	CPD-332
CPD-12546	3'-azido-3'-deoxythymidine 5'-phosphate	286361	126014	151926	205040	187945	98452.4	82644.6	107763	104170	100625	182247	203998	215290	116804	250573	159687	209253	134642	139665	138584	2.88	345.043	C10 H12 N5 O7 P	CPD-12546
CPD-17597	(-)-pluviatolide	1.51057e+06	1.24037e+06	1.07007e+06	1.45917e+06	1.31177e+06	2.7186e+06	1.70281e+06	1.12672e+06	2.0176e+06	2.09022e+06	1.38208e+06	1.54896e+06	1.06843e+06	1.31867e+06	1.42791e+06	1.36643e+06	1.42106e+06	1.40155e+06	1.36981e+06	1.33182e+06	5.67	356.127	C20 H20 O6	CPD-17597
CPD-7051	trifluoperazine	2.00436e+06	2.2683e+06	2.73394e+06	2.18297e+06	2221083	2.15706e+06	1.88562e+06	2.07635e+06	2.49769e+06	2265693	1.82554e+06	1.36748e+06	1.95909e+06	2.23695e+06	1.81747e+06	2.04823e+06	1.67719e+06	1.64214e+06	1.68636e+06	1.78702e+06	4.63	408.171	C21 H25 F3 N3 S	CPD-7051
2-HYDROXYFORMONONETIN	2-hydroxyformononetin	27775.5	1	1	23557.5	16921.1	18249	35571	1	22720.5	24243.4	1	1	1	1	21871.7	22875.4	1	32531.5	28169.3	22067.4	3.82	284.066	C16 H12 O5	2-HYDROXYFORMONONETIN
CPD-14502	steviolmonoside	75944.3	11097.7	20217.2	1	12106.4	75013.1	18772.6	31791.7	1	69658.7	73766.3	91497.8	66743.1	11283.2	89566.2	29885.8	12059	66715.9	22817.1	24560.7	10.5433	480.272	C26 H40 O8	CPD-14502
2-HYDROXY-4-CARBOXYPYRIMIDINE	2-hydroxy-4-carboxypyrimidine	149747	173144	149280	189762	131396	102857	105243	80976.9	97839.1	89286.4	130623	114484	97807.8	132771	125285	98957	118519	117025	111801	121671	0.98	139.016	C5 H3 N2 O3	2-HYDROXY-4-CARBOXYPYRIMIDINE
CPD-81	coniferaldehyde glucoside	215799	237876	231614	234041	237991	258832	241153	1	249921	297704	304589	226392	213197	340102	200572	276246	210983	240641	226335	213688	5.42	340.113	C16 H20 O8	CPD-81
CPD-13227	<i>N,N',N''</i>-triacetylchitotriose	351086	360962	387915	331296	346105	410657	465205	492539	460254	454493	307177	276275	371227	294805	323503	313634	307332	250349	410699	362157	7.62	627.245	C24 H41 N3 O16	CPD-13227
CPD-6562	DIMBOA-&beta;-D-glucoside	255970	225223	173960	262133	223654	482725	297109	187084	333683	348382	238430	263580	194693	233480	240894	225104	232764	230760	237650	223890	5.67	373.104	C15 H19 N O10	CPD-6562
GALACTITOL	galactitol	62210	48002.9	42548	56812.2	48901.7	114007	85983.3	68895.1	1	78883.7	75803.1	70000.9	68484.1	68945.2	59270.1	40050.5	66745.7	36642.6	60685.8	54820.4	1.78	182.074	C6 H14 O6	GALACTITOL
CMP-KDO	CMP-3-deoxy-&beta;-D-<i>manno</i>-octulosonate	37635.4	1	1	81010.7	26096.9	199283	241741	10686.6	20262.5	148073	18486	19919.5	20671.2	27721.5	41387.8	134093	20359.2	133377	93361.2	127310	15.77	541.093	C17 H24 N3 O15 P	CMP-KDO
ENT-KAUR-16-EN-19-AL	<i>ent</i>-kaurenal	100458	23555.2	18804.7	24454.3	25645.4	1	31698.3	19050.5	20059.3	24909.5	10803.6	34514.9	37761.3	38316.4	16489.6	35030.5	23300.3	28313.1	30632	17766.2	16.54	286.228	C20 H30 O	ENT-KAUR-16-EN-19-AL
CPD-19812	(+)-7-<i>epi</i>-12-hydroxy-12-oxojasmonoyl-L-isoleucine	849823	785165	602168	890907	694930	1.87867e+06	1.07199e+06	655292	1.16004e+06	1.14152e+06	848678	861023	711205	922295	871759	737551	669576	708367	940255	830546	5.67	351.172	C18 H25 N O6	CPD-19812
CPD-7988	Triton X-100	157482	17964.3	11941.8	156431	27465.9	663386	241361	164669	211817	316691	166003	159776	169216	168463	157197	236123	174184	180911	135368	1	11.0716	250.187	C16 H26 O2	CPD-7988
CPD-16622	12,13&beta;-epoxy-16&beta;-hydroxy-&beta;-amyrin	127623	116802	136202	1	1	166709	142170	122321	1	133093	142923	122349	90031.4	223460	97870.1	139575	97217.1	1	108516	105606	15.11	458.374	C30 H50 O3	CPD-16622
2-PROPENYL-GLUCOSINOLATE	sinigrin	1	1	1	1	1	54085.2	55595.9	1	1	25382.3	1	1	1	1	1	24186.9	1	1	11724.2	18344.6	11.06	358.029	C10 H16 N O9 S2	2-PROPENYL-GLUCOSINOLATE
CPD-6959	pterostilbene	17745.5	18500	17473.3	24421.6	25248.6	12810.4	22908.7	31737.9	26711.3	23893.3	23381.4	24233.5	25273	18923.2	13292.2	23524.8	20110.2	24332.1	19596.7	18612.3	13.61	256.104	C16 H16 O3	CPD-6959
CPD-548	<i>S</i>-formylglutathione	12482.8	1	1	30792.7	1	179372	115280	1	1	97192.1	46903	1	33933.5	24243.6	22586	91243.6	18182.7	20539.1	27462	27180.6	19.74	334.074	C11 H16 N3 O7 S	CPD-548
CPDQT-277	L-hexahomomethionine	1	1	1	1	1	171811	60861.8	10772.8	1	55466.4	1	16890.9	1	1	30477.5	17249.1	1	24714.8	10072.6	1	6.59	233.138	C11 H23 N O2 S	CPDQT-277
3-CARBOXY-4-METHOXY-N-METHYL-2-PYRIDONE	3-carboxy-4-methoxy-N-methyl-2-pyridone	32618.2	66985.1	59740.7	34417.4	45752.4	1	11036.4	25370.6	1	12842.5	28944.2	22411	12815.8	40150.8	22686.1	20417.1	20912.5	23208	1	24802.7	1.26	182.04	C8 H8 N O4	3-CARBOXY-4-METHOXY-N-METHYL-2-PYRIDONE
CPD-14495	ursolic aldehyde	1	1	1	1	1	1	11678	11130.5	1	10737	1	1	1	1	1	1	1	1	12729.1	1	20.94	440.38	C30 H48 O2	CPD-14495
CPD-7561	artemisinin	138034	1	1	351168	120136	325318	1	243775	1	234527	221041	220259	175231	265554	198882	493767	302016	376545	1	401923	1.62	282.141	C15 H22 O5	CPD-7561
OCTAPRENYL-DIPHOSPHATE	all-<i>trans</i>-octaprenyl diphosphate	202884	126255	111439	156176	146578	332206	326048	343903	295165	346188	1	273277	267709	150655	306643	367857	239121	319555	305518	308798	16.92	719.422	C40 H65 O7 P2	OCTAPRENYL-DIPHOSPHATE
CPD-15374	<i>aldehydo</i>-D-glucose	663634	486133	507206	431395	448924	125735	102357	77432.8	660937	533722	430646	76994.9	78394.6	77383	341907	90695.4	88852	77692.9	69951.6	72495.8	1.497	180.061	C6 H12 O6	CPD-15374
CINNAMYL-ALC	cinnamyl alcohol	1	81357.5	97484.6	116030	95539.2	115516	122540	86378.1	139791	124356	105717	90027.1	1	123989	85894.7	140088	1	92532.2	1	93702.9	6.86	134.071	C9 H10 O	CINNAMYL-ALC
INDOLE-3-ACETYL-BETA-4-D-GLUCOSE	4-<i>O</i>-(indol-3-ylacetyl)-&beta;-D-glucose	1	1	1	1	1	18889.4	23215.5	1	25858.2	17700	1	1	1	1	1	1	1	1	1	1	3.97	337.126	C16 H19 N O7	INDOLE-3-ACETYL-BETA-4-D-GLUCOSE
CPD-6996	6,7,4'-trihydroxyflavanone	145434	151843	165344	85614.1	110015	36404.4	27634.8	35425.6	20369.1	24386.7	88555.2	88610	56666.3	85587.6	58696.2	43561.5	62941.8	55735	41711.8	60825.9	1.27	272.07	C15 H12 O5	CPD-6996
CPD-12748	manoyl oxide	44146	44675.3	43080.3	36147.4	33521.5	1	30671.6	33816.8	37237.3	30199.9	41334.1	36647.2	35678.9	30590.8	34616.3	11295.5	29662.2	45945.2	12060.9	16538.3	11.64	290.262	C20 H34 O	CPD-12748
CPD-12601	&beta;-D-mannopyranose	663634	486133	507206	431395	448924	125735	102357	77432.8	660937	533722	430646	76994.9	78394.6	77383	341907	90695.4	88852	77692.9	69951.6	72495.8	1.497	180.061	C6 H12 O6	CPD-12601
CPD-7158	3-demethylubiquinol-9	281432	287428	277595	342926	273170	247260	156222	309292	386687	350638	283376	264625	270976	338066	233546	327414	346121	222829	172152	280586	19.84	782.624	C53 H82 O4	CPD-7158
CARBOXYMETHOXYLAMINE	carboxymethoxylamine	51261	75159.3	65558.1	52981.7	59525.3	46311.6	52954.5	48415.2	1	52687.1	49409	49383.6	45206.9	57531.8	55959.5	61175.9	1	56082.4	23875.7	1	0.99	90.0188	C2 H4 N O3	CARBOXYMETHOXYLAMINE
CPD0-1028	2-<i>cis</i>,6-<i>trans</i>,10-<i>trans</i>-geranylgeranyl diphosphate	87071.3	62817.6	86633.8	1	70512.5	1.71958e+06	1.32257e+06	1.21196e+06	1.24494e+06	1.45764e+06	1	1	86356.1	45612.9	874306	1	70737.5	1	1.02385e+06	1.07313e+06	3.95533	447.18	C20 H33 O7 P2	CPD0-1028
CPD-12726	scutellarein	144749	368415	311216	249760	242981	1	303322	421868	217711	322075	319725	377097	327547	1	208002	405501	232529	549555	397714	376439	7.08	286.044	C15 H10 O6	CPD-12726
CPDQT-422	4-pentenyl-glucosinolate	122796	106846	25816.7	18983.4	10922.8	42559.5	19783.7	67724.7	32281.5	55345.2	56784.5	61795.4	65436.9	68683.9	17245.7	37170.3	26115.9	47968.8	12293.5	18251.8	7.588	386.058	C12 H20 N O9 S2	CPDQT-422
GLYCERALD	D-glyceraldehyde	51978.6	5766.76	115534	67642.3	58102.5	92900	139249	177424	35854	132352	111205	21397.3	31274.2	50514.7	78324.5	48013.1	27435.2	37226.1	115595	46078.4	2.0085	90.0317	C3 H6 O3	GLYCERALD
CPD-15233	brocresine	2.00948e+06	5964737	4741041	4.20769e+06	4.14089e+06	4.22864e+06	3.28057e+06	357586	4.87336e+06	4256196	4414713	4.32899e+06	3.8057e+06	3721921	3.98477e+06	4561395	4.3181e+06	5.59768e+06	4909906	5002095	1	216.974	C7 H8 Br N O2	CPD-15233
CPD-9567	<i>N</i>-&beta;-D-glucosyl-(indol-3-yl)acetate	33102.7	30616.5	31215.9	32588.6	12063.1	57248.2	13219.8	33259.7	16853.7	26700.4	1	11620.7	20862.6	11633.1	21148.5	11953.5	19789.7	22232.7	23284.2	22061.6	4.70579	336.118	C16 H18 N O7	CPD-9567
CPD-8655	gomphrenin I	693418	493342	621178	504063	540896	211324	372765	338078	480091	326930	489807	471774	565625	483292	644693	283105	612337	240161	535571	401064	11.24	548.123	C24 H24 N2 O13	CPD-8655
CPD-9025	1-methylxanthine	11442.1	1	1	22045.8	1	1	71430.8	28129.9	1	52830.6	38583.5	36361.1	13205.1	11525.8	12572.6	53427.8	34979.7	33051	46387.4	47279.8	17.554	166.046	C6 H6 N4 O2	CPD-9025
CPD-14886	3,7,4'-trimethylquercetagetin 3'-<i>O</i>-&beta;-<i>D</i>-glucoside	34978.1	34749.7	43243.7	40873.7	41578.3	1	27538.2	36627.3	20730.3	24325.4	24827.4	24964.4	26416.5	1	22290.5	1	27228.7	25979	25762.9	1	1.26	522.141	C24 H26 O13	CPD-14886
7-O-BETA-D-APIOFURANOSYL-12-BETA-D-GLU	apigenin 7-O-[&beta;-D-apiosyl-(1&rarr;2)-&beta;-D-glucoside]	16609818	17040504	17643022	18626540	17775146	17200208	15772401	15664429	15861212	15756284	15809001	15663435	16485115	14681779	16267953	18061838	15899050	16273875	15523053	13633011	5.56	564.143	C26 H28 O14	7-O-BETA-D-APIOFURANOSYL-12-BETA-D-GLU
CPD-4742	2-dehydrolubimin	248750	133585	79162.9	252180	194785	163549	189983	153702	109777	154106	173680	1	39647.6	231236	184504	162528	151905	154211	127371	171873	11.7911	234.159	C15 H22 O2	CPD-4742
CPD-12907	4&alpha;-hydroxymethyl-ergosta-7,24(24<sup>1</sup>)-dien-3&beta;-ol	5297351	3.38306e+06	4718704	3.71507e+06	3.3307e+06	8669166	7184503	7.53147e+06	4507062	8195961	7.34732e+06	6853177	6.24958e+06	9129496	6.16634e+06	7976230	5585632	6.34342e+06	6.94574e+06	6.77539e+06	23.52	428.361	C29 H48 O2	CPD-12907
OCTANOL	1-octanol	241973	152164	29755.2	29844.8	18754.5	13759.7	26643.5	23969.1	12933.5	188937	46165.8	19679.1	27121.5	58801.8	41605.9	144772	11395	19448.3	31048.4	112342	9.078	130.136	C8 H18 O	OCTANOL
DUDP	dUDP	58160.3	74872.9	62175.9	65391.2	66067.2	53177.6	63642.8	44371.5	27415.1	49433.4	49499.3	41694.6	40461.8	59499.4	45706.6	51746	40326.2	39816.6	39228.1	48172.1	0.99	384.986	C9 H11 N2 O11 P2	DUDP
CPD-17594	<i>O</i>4,<i>O</i>5--dimethylthujaplicatin	139747	144600	162722	144853	147977	154201	158801	151051	163854	176871	1	120369	137414	158442	125755	141559	119506	118998	134551	128572	4.63	402.162	C22 H26 O7	CPD-17594
CPD-7003	tetrahydrogeranylgeranyl diphosphate	155834	138930	159919	134717	141632	60723.2	67892.6	140759	112331	100550	141472	121412	164243	89426.2	206382	97650.6	134599	103692	108389	103926	1.31	451.207	C20 H37 O7 P2	CPD-7003
CPD66-34	1,2-dipalmitoyl-<i>sn</i>-glycerol	2.19211e+06	469914	815192	640770	632763	1.86911e+06	1.69209e+06	1665462	660370	1.88378e+06	1949889	1.89912e+06	1.81473e+06	1.75365e+06	1.85234e+06	1.98001e+06	2.21071e+06	1.73091e+06	1.73656e+06	1.86493e+06	20.86	568.503	C35 H68 O5	CPD66-34
DUMP	dUMP	1	18408	130771	156015	140406	112806	137436	136063	181891	137422	182678	208720	214167	124096	1	187952	185569	166145	180563	171781	1.64	306.031	C9 H11 N2 O8 P	DUMP
CPD-10157	Fe(II)-nicotianamine	1.73225e+06	1.51624e+06	1387183	1.67817e+06	1.56466e+06	2.23704e+06	2.15874e+06	1.60789e+06	1.92354e+06	1.97486e+06	1.67003e+06	1.71204e+06	1.46954e+06	1.90404e+06	1.38123e+06	1.57461e+06	1551276	1.38187e+06	1.56324e+06	1.54717e+06	1.26	357.094	C12 H21 Fe N3 O6	CPD-10157
SCOPOLETIN	scopoletin	11719.8	13569.2	1	1	19807.7	33830.3	13479.8	1	26599.7	13390.2	1	1	1	1	1	11028	1	1	1	1	1.84	192.042	C10 H8 O4	SCOPOLETIN
L-ASPARTATE-SEMIALDEHYDE	L-aspartate 4-semialdehyde	23593.9	81954.3	73731.5	76518.7	71654.1	129650	234556	26262.2	34549.2	226759	64966.9	74086	12072.5	118468	189316	309395	23352.7	194238	198629	24751.5	1.86	117.043	C4 H7 N O3	L-ASPARTATE-SEMIALDEHYDE
CPD-4575	4&alpha;-hydroxymethyl-4&beta;-methyl-5&alpha;-cholesta-8,24-dien-3&beta;-ol	5297351	3.38306e+06	4718704	3.71507e+06	3.3307e+06	8669166	7184503	7.53147e+06	4507062	8195961	7.34732e+06	6853177	6.24958e+06	9129496	6.16634e+06	7976230	5585632	6.34342e+06	6.94574e+06	6.77539e+06	23.52	428.361	C29 H48 O2	CPD-4575
CPD-8715	palustradiene-diol	200898	76017.4	71352.9	18881.5	17101.4	88970.6	97206.5	48566	49315.7	80101.6	85724.4	101541	79990	29398.9	18850.4	67758.2	61304.7	61958.1	11574.6	58794.6	16.12	304.238	C20 H32 O2	CPD-8715
CPD-8714	palustradienol	68353.3	1	1	1	1	37081.6	44672	32746.1	12338.4	37139.2	42557	35660.6	36234.4	32008.5	53229.8	47730.5	31893.5	39967.7	42624.8	40772.6	20.89	288.243	C20 H32 O	CPD-8714
CPD-9948	epoxypseudoisoeugenol-2-methylbutanoate	1	68977	1	51044.2	55232	389926	254451	94259.3	168750	274887	299923	106082	1	461277	58722.8	102157	73087.9	91511.5	101722	106213	4.55059	264.137	C15 H20 O4	CPD-9948
CPD-13572	zealexin B1	18906.4	26609.1	31699.6	57243.6	44946.9	179812	111350	83169.4	83584.1	128490	55744.3	51928	45731.9	50646.5	51416.4	81317.4	58557.1	85797.9	67420.8	77272	1.78	231.131	C15 H19 O2	CPD-13572
CPD-4617	dihydrozeatin-<i>O</i>-glucoside	1	1.35163e+06	1.79232e+06	2.99853e+06	31999.8	8830914	35555.8	6042442	3.67709e+06	6.53118e+06	20183.1	11401.7	15420.9	2.3167e+06	5.6018e+06	31998.2	13105.5	32191	4.31545e+06	3.76991e+06	4.32737	383.17	C16 H25 N5 O6	CPD-4617
CPD-17600	arctigenin	131323	191916	163644	147100	159009	206509	152206	128701	233199	210227	159816	138250	132764	187159	125998	130550	145996	145285	169536	149139	4.45	372.158	C21 H24 O6	CPD-17600
CIS-3-HEXENAL	(Z)-3-hexanal	136648	49936.4	87854.8	151036	104475	588728	222913	241291	243538	290917	265044	201396	161322	430964	207642	166371	204761	1	178155	1	1.72	98.0732	C6 H10 O	CIS-3-HEXENAL
INDOLE-3-ACETYL-GLN	(indol-3-yl)acetyl-L-glutamine	276966	42042.2	47453.4	42971.9	41169.8	111044	135715	51238.7	206839	158942	39682.6	1	49746.3	25455.6	35780.8	154904	49098.3	41805.8	50370.7	37092.6	3.62474	302.114	C15 H16 N3 O4	INDOLE-3-ACETYL-GLN
2-ALPHA-HYDROXYETHYL-THPP	2-(&alpha;-hydroxyethyl)thiamine diphosphate	10389.2	1	1	21866.9	1	58491.6	62125.8	11198.3	1	31875.1	17394.3	24924.9	1	1	1	19757.2	19021.8	41616.4	20529.3	16372.8	17.1762	466.06	C14 H20 N4 O8 P2 S	2-ALPHA-HYDROXYETHYL-THPP
MALEATE	maleate	1	1	1	1	1	17277.6	1	34537.7	16482.6	52306.2	1	28666	18184.9	1	34209.3	16038.1	29020.5	10622.4	1	10850.9	1.98	113.995	C4 H2 O4	MALEATE
CPD-9833	cinchonidinone	1	18356.7	11136.6	10825.3	10408.3	43426.6	60778.1	23907.8	47863.5	38619	24977.1	12405.8	12018.9	39424.9	1	20602	1	11948.7	16070.7	22753	5.37471	292.161	C19 H20 N2 O	CPD-9833
CPD-16627	7&beta;-hydroxy-<i>ent</i>-sandaracopimaradiene	68353.3	1	1	1	1	37081.6	44672	32746.1	12338.4	37139.2	42557	35660.6	36234.4	32008.5	53229.8	47730.5	31893.5	39967.7	42624.8	40772.6	20.89	288.243	C20 H32 O	CPD-16627
CPD-8477	petroselinate	72166	66837.3	69828.2	66051.6	47049.1	34752.3	29047.8	28196.7	30888.3	24166.6	57975.2	51197	47716.5	43482.1	58443.3	17747.6	19878.5	1	18344.6	12163	17.89	281.255	C18 H33 O2	CPD-8477
CPD-8080	1-18:2-2-16:3-monogalactosyldiacylglycerol	1.34906e+06	215383	229834	508227	430517	1.4301e+06	1.33222e+06	1.26925e+06	546244	1.53398e+06	638926	809928	701912	245628	955858	1.02927e+06	797814	2.11646e+06	1.09017e+06	656114	17.02	748.506	C43 H72 O10	CPD-8080
S-N-METHYLCANADINE	(<i>S</i>)-<i>N</i>-methylcanadine	321621	354476	261719	491031	358503	407858	307953	418685	450115	441465	386077	428691	347751	306261	486728	483054	486915	389879	460987	452255	5.71	354.165	C21 H24 N O4	S-N-METHYLCANADINE
L-CITRULLINE	L-citrulline	51680	52235.2	31280.4	57354.1	42241.5	91059.7	54021.6	25625.2	57025.1	63163.4	49871.3	56944	36348.8	49833.2	47592.7	1	28011.1	42197.5	41177.5	32788.7	5.67	175.093	C6 H13 N3 O3	L-CITRULLINE
PANTOYL-LACTONE	(<i>R</i>)-pantolactone	520269	226632	1	447989	324017	578698	376674	306871	493181	490353	192432	1	1	1	1	1	357646	378542	374352	337908	5.16	130.063	C6 H10 O3	PANTOYL-LACTONE
CPD-17601	isoarctigenin	131323	191916	163644	147100	159009	206509	152206	128701	233199	210227	159816	138250	132764	187159	125998	130550	145996	145285	169536	149139	4.45	372.158	C21 H24 O6	CPD-17601
CPD-9623	1,5,7-trihydroxy-6-methoxy-2-methylanthraquinone	1	36070.6	1	1	1	1	52203	1	48638.2	52687.1	255692	1	1	455541	138795	1	1	42694.7	45440.2	44335.8	8.662	300.059	C16 H12 O6	CPD-9623
CPD-15619	<i>aldehydo</i>-L-fucose	99670	1	1	69847.6	1	42750.2	1	141612	82364.9	111664	94038.6	98069.9	104994	70250.1	51067.1	68248.1	101226	52910.5	1	89315.4	2.31	164.069	C6 H12 O5	CPD-15619
CHLOROPHYLL-B	chlorophyll <i>b</i>	469891	1	39446.6	1	1	504804	510142	414169	16293.5	475107	450849	405633	374997	468389	391126	454689	416988	382267	514748	406456	28.17	906.517	C55 H70 Mg N4 O6	CHLOROPHYLL-B
CODEINE	codeine	11037	1	1	74813.9	27900.4	119543	114838	1	1	71001.7	16622.1	27074.1	16370.3	1	45442.8	1	1	33663.7	1	16828.2	2.28	300.164	C18 H22 N O3	CODEINE
CPD-5602	<i>N</i>-dimethylethanolamine	59668.7	30846.1	42539.1	72060.4	58722.2	76028.4	55912.2	27932.3	39690.1	50409.5	61557.1	50836.5	52207.4	54570	52984.1	61424.8	45231.2	32680.2	31453.5	38690.9	1.63	90.0892	C4 H12 N O	CPD-5602
DIPYRROMETHANE	dipyrromethane	140071	45696.6	225651	181125	144356	122553	12547.2	219780	90899.5	150174	37838	49654.5	43036.6	37073.6	159350	37588.1	152381	59847.7	33782.3	26968.1	8.47	416.132	C20 H20 N2 O8	DIPYRROMETHANE
CPD-12871	3-methoxy-4',5-dihydroxy-<i>trans</i>-stilbene	1	1	16721	11057.3	1	11182.5	1	13199.6	11863	13146.1	12304.1	1	18193.5	11307.3	1	1	1	1	18836.2	17753.9	1.77	242.099	C15 H14 O3	CPD-12871
CPD-229	gibberellin A<sub>8</sub>-catabolite	36262.6	1	10930.8	47193	29175.6	20200.6	1	24191.7	11736.6	45333.2	1	1	1	1	26683.9	13202.4	27090.8	1	11011.9	19145.1	8.60692	360.118	C19 H20 O7	CPD-229
CPD-4884	(-)-phaseollin	1	48624.6	1	75083.8	66270.6	1	1	110946	177372	144558	89312.7	1	1	1	1	1	80703.3	27278	1	28338.8	5.055	322.121	C20 H18 O4	CPD-4884
DIHYDROMACARPINE	dihydromacarpine	1	1.34149e+06	354771	288870	254819	852552	1	467778	1	345363	935566	994992	840734	746826	275363	194563	267664	1.19281e+06	184981	1.06961e+06	7.74588	393.114	C22 H19 N O6	DIHYDROMACARPINE
CPD-9038	precorrin-1	1.84881e+06	595586	768163	1.88595e+06	604069	560479	1079447	1779947	1.09148e+06	1.15011e+06	1.65205e+06	1654746	1.44216e+06	1274007	1.9976e+06	1.47882e+06	1.4477e+06	1.15586e+06	1.36114e+06	1.36756e+06	11.029	842.216	C41 H38 N4 O16	CPD-9038
CPD-8084	1-18:3-2-18:2-digalactosyldiacylglycerol	2.77455e+06	348235	359176	443397	420122	842421	796484	679161	510778	792657	2.16062e+06	1.7474e+06	1.76713e+06	2.72871e+06	1.95867e+06	1.67778e+06	2.2348e+06	591747	555408	553467	18.79	938.596	C51 H86 O15	CPD-8084
CONIFERYL-ALCOHOL	coniferyl alcohol	1.4012e+06	1308438	1.22436e+06	1.44749e+06	1.25862e+06	1	666141	717498	958488	715010	1.41373e+06	1.05107e+06	1178304	1.27869e+06	1.11211e+06	663584	1.06815e+06	657097	856586	764764	2.46	180.082	C10 H12 O3	CONIFERYL-ALCOHOL
CPD-8913	3-(aminomethyl)indole	1	1	1	1	1	1	16137.9	1	1	13141.6	11672.1	1	1	1	1	17765.2	1	14654.1	13200.1	19186.7	1.26	147.095	C9 H11 N2	CPD-8913
CPD-8843	(3<i>R</i>,6<i>E</i>)-nerolidol	294378	158045	152390	143872	121883	53392.7	48543.3	46225	68690.3	72237.8	115352	161646	116680	71344.9	37187.2	99917	142768	73963.3	87603.9	16543.4	3.55	222.193	C15 H26 O	CPD-8843
CPD-7416	lactucaxanthin	372136	1	1	289007	155543	164639	260490	270458	98167.9	183391	556527	277202	182729	1.04629e+06	285713	192540	164866	219304	173931	187969	15.67	568.427	C40 H56 O2	CPD-7416
CPD-8155	pheophytin a	1	1	1	25847.6	10995.3	12303.5	373992	196880	129847	19830.8	31194.6	28693.9	1	32259.8	101166	1	234626	371670	357105	316585	17.9967	870.544	C55 H74 N4 O5	CPD-8155
CPDQT-331	raphanusamate	51321.9	230902	186649	93480.8	192249	237423	201553	261496	224480	260148	145339	202119	204757	160735	139413	291767	152282	240989	176566	159661	0.99	161.972	C4 H4 N O2 S2	CPDQT-331
BUTYRIC_ACID	butanoate	1	1	1	1	1	16497.8	10661.7	23430.7	12365.7	17968.2	1	11429.1	1	1	1	24581.8	1	11374.4	1	17103.3	1.8	87.0425	C4 H7 O2	BUTYRIC_ACID
CPDQT-520	phosphatidylglycerophosphate (1-octadecenoyl(9Z), 2-palmitoyl)	188100	1	1	1	1	1	1	1	1351779	443890	2.37484e+06	2.31453e+06	2.2752e+06	555966	364032	409183	239858	414149	1	1	18.9045	825.465	C40 H75 O13 P2	CPDQT-520
CPD-2186	1-&alpha;-linolenoyl-2-(3E)-hexadecenoyl-phosphatidylglycerol	1.06427e+06	956405	819924	1.07864e+06	847736	1.86223e+06	760040	919245	769854	776914	951227	1.08785e+06	1.04028e+06	637664	1.04026e+06	1.31932e+06	352509	662492	297560	527302	16.969	741.46	C40 H70 O10 P	CPD-2186
CPD-9583	(6-hydroxy-indol-3-yl)acetyl-L-valine	1	77206.8	26001.6	17938.1	22550.9	43332.9	1	30188.6	1	59264.7	57530	67956.2	56732.2	1	1	86957.6	1	69634.2	63207.8	66773.6	6.97	289.122	C15 H17 N2 O4	CPD-9583
CPD0-1139	vidarabine phosphate	286361	126014	151926	205040	187945	98452.4	82644.6	107763	104170	100625	182247	203998	215290	116804	250573	159687	209253	134642	139665	138584	2.88	345.043	C10 H12 N5 O7 P	CPD0-1139
CPD-10258	dihydrosorgoleone	1.49662e+06	1.51052e+06	1.16723e+06	1.26029e+06	1.33067e+06	1.12798e+06	1.16115e+06	1.16662e+06	1.51344e+06	1.12957e+06	1.19524e+06	1.33683e+06	1.1585e+06	1.14841e+06	1.32396e+06	1167491	1.20744e+06	1.33417e+06	1146283	1362016	17.04	344.236	C22 H32 O3	CPD-10258
N-NITROARGININE	<i>N</i>-nitro-L-arginine	125775	1	139125	115724	128346	1	1	143214	159192	150517	145927	136301	140313	130672	142207	119657	150752	152550	171535	147146	6.78	219.095	C6 H13 N5 O4	N-NITROARGININE
CPD-10450	2-amino-4,6-dinitrotoluene	329715	295251	351652	355230	323135	243090	340299	346791	381527	97030.7	261056	295136	341498	151004	324483	244235	342937	278587	341809	318301	3.36	198.05	C7 H8 N3 O4	CPD-10450
CPD-10077	afrormosin-7-O-glucoside	1.50078e+06	7312637	1.82984e+06	1.70964e+06	3.06228e+06	1.25442e+06	5.8362e+06	1.66896e+06	1.0481e+06	2.21186e+06	6156924	7.16358e+06	7.90865e+06	5.52829e+06	1.23282e+06	11472289	1288465	6973523	5.03297e+06	5.98734e+06	7.88	460.132	C23 H24 O10	CPD-10077
CPD-4405	glyceollin I	1	339382	312923	301180	249833	1	488763	494245	328823	332102	295119	232547	259540	392642	210088	185321	250240	1	239817	1	4.76	338.117	C20 H18 O5	CPD-4405
CPD-12328	3-phenylpropionaldoxime	43725.5	1	34723.2	17566.2	23387.6	41043.7	11936.8	1	1	17400.9	19011	10469.9	1	31438.3	11389.5	1	11705.7	1	1	16535.5	1.9	149.089	C9 H11 N O	CPD-12328
CPD-9524	desoxyhemigossypol	24825.7	23349.4	11179.2	11449.4	16856.3	19334.9	11966.5	16733.5	11007.3	11503.8	17288.5	16654.4	1	1	15749.6	1	11894.1	16960.8	1	1	9.932	244.104	C15 H16 O3	CPD-9524
CPD-9926	BPH-652	27254.9	39513.1	34683.3	43320.4	39319.2	18157.6	10301.6	29085	29011.3	39014.1	32165.2	24071	22819.1	38145.5	27350.9	31679.3	29652.8	26149.3	11055.5	26400.2	18.21	499.912	C16 H16 K3 O7 P S	CPD-9926
#NAME?	#N/A	396835	149108	1	245522	202332	375594	450719	301087	450929	447631	392286	475878	266101	378920	418252	492802	312563	345823	319248	337664	10.38	156.151	C10 H20 O	#NAME?
CPD-8699	(+)-isopimara-7,15-diene	253582	98601.3	127019	237137	153855	73636.7	1	95875	87042.4	90213.9	156154	1	1	327546	140506	84982.1	139846	60911.5	105547	80252.9	10.5947	272.255	C20 H32	CPD-8699
CPD0-1815	1,3-dioctanoylglycerol	3.79947e+06	1.52856e+06	2.21341e+06	2.55896e+06	2.53739e+06	927274	1.23779e+06	1.59009e+06	1.23829e+06	1.26251e+06	1682660	1.56201e+06	1.72223e+06	1.48063e+06	2336740	1.07224e+06	2.17963e+06	700407	1.47333e+06	1355071	10.24	330.236	C18 H34 O5	CPD0-1815
4-FLUOROBENZOATE	4-fluorobenzoate	149747	173144	149280	189762	131396	1	105243	80976.9	1	89286.4	130623	114484	97807.8	132771	125285	98957	118519	117025	1	121671	0.98	139.016	C7 H4 F O2	4-FLUOROBENZOATE
CPD-8676	celosianin II	226728	244077	265928	220803	254210	142264	191478	204878	245187	213347	188215	183116	168281	214999	171555	170425	187607	85884.6	162526	159581	12.53	900.199	C40 H40 N2 O22	CPD-8676
CPD-9367	(-)-sativan	1	68977	1	51044.2	55232	1	1	56535.7	95690.2	80803.5	1	56881.9	1	65107.1	58722.8	69678.6	1	62670.2	1	66836	7	286.117	C17 H18 O4	CPD-9367
CPD-19387	allosamidin	1.68137e+06	1.02201e+06	1.39367e+06	1.16136e+06	1.25835e+06	5.73529e+06	3589210	3.86303e+06	2.46673e+06	5148068	2.49203e+06	1.97153e+06	1.92993e+06	2.19662e+06	2.32708e+06	1.07598e+06	2.33494e+06	3.32278e+06	2.95179e+06	3.45421e+06	21.75	622.272	C25 H42 N4 O14	CPD-19387
RHAMNOSE	&alpha;-L-rhamnopyranose	99670	1	1	69847.6	1	42750.2	1	141612	82364.9	111664	94038.6	98069.9	104994	70250.1	51067.1	68248.1	101226	52910.5	1	89315.4	2.31	164.069	C6 H12 O5	RHAMNOSE
CPD-8662	crocetin	98154.5	144204	125193	112741	121750	160647	142524	185418	169819	175811	174906	184903	151540	150508	144766	136385	176376	195264	203385	156422	6.63	326.149	C20 H22 O4	CPD-8662
CPD-15004	(3E)-phytochromobilin	1.55941e+06	1458147	1.33656e+06	1.48239e+06	1.4858e+06	1.92545e+06	2.32468e+06	1.82373e+06	2345010	2.09967e+06	1.49927e+06	1.51954e+06	1.5483e+06	1.36777e+06	1.52611e+06	1.21222e+06	1.67111e+06	1.27672e+06	1.65321e+06	1.55163e+06	6.14	582.246	C33 H34 N4 O6	CPD-15004
CPD-7196	9-<i>cis</i>-violaxanthin	1.18055e+06	1	511252	358563	223031	420008	580373	537240	294152	625140	441869	598304	417128	480354	860934	1	723959	378821	653326	575101	20.375	600.41	C40 H56 O4	CPD-7196
PHYTOALEXIN-CMPD	psoralen	1.09163e+06	1.481e+06	1.27795e+06	1.20068e+06	1.31032e+06	25956.9	990624	1.08655e+06	18252.3	362596	1.1031e+06	1.0848e+06	1.00581e+06	1.16848e+06	1.02288e+06	1.22714e+06	966706	1.06604e+06	20302.2	922540	0.99	186.034	C11 H6 O3	PHYTOALEXIN-CMPD
PELARGONIDIN-3-GLUCOSIDE-CMPD	pelargonidin-3-<i>O</i>-&beta;-D-glucoside	262412	1.23105e+06	615930	886215	984974	872996	938678	1.81833e+06	745904	860790	917810	384063	328125	732124	361074	1181005	658583	1159547	1.04609e+06	1.04035e+06	7.36	431.088	C21 H19 O10	PELARGONIDIN-3-GLUCOSIDE-CMPD
DEACETYLISOIPECOSIDE	deacetylisoipecoside	1.09759e+06	633771	509421	726408	684697	1.17554e+06	1.4072e+06	639685	1.03764e+06	996969	711759	680091	697054	757531	682100	1.007e+06	583634	606652	620833	696668	8.16	524.212	C25 H34 N O11	DEACETYLISOIPECOSIDE
CPD-9895	3,4-dihydroxy-5-<i>all-trans</i>-decaprenylbenzoate	21301.1	19450.3	19233.1	34256.5	21856.5	28601.7	1	35128.4	34251.2	33465.3	26026.9	20286.4	20705.7	29795.7	20882.1	24211.1	26360.8	17982.5	11490.6	18854.7	18.58	833.625	C57 H85 O4	CPD-9895
4-METHYLPENTANAL	4-methylpentanal	20029.7	28626.5	244909	24500.8	187856	218176	129922	206779	164407	223704	72204.6	1	23784.2	1	44659.6	206163	141154	177440	170600	175150	5.535	100.089	C6 H12 O	4-METHYLPENTANAL
INDOLE-3-ACETALDOXIME	(<i>E</i>)-(indol-3-yl)acetaldehyde oxime	25217.8	127202	60611.8	84018.6	69180.7	94266.6	32843.1	34085.7	21750.3	46808.7	58321.7	68291.6	10439.3	51250.4	62217.4	25922.9	54065.8	18406.4	12260	24361.4	3.89	174.076	C10 H10 N2 O	INDOLE-3-ACETALDOXIME
VELLOSIMINE	vellosimine	1	18356.7	11136.6	10825.3	10408.3	43426.6	60778.1	23907.8	47863.5	38619	24977.1	12405.8	12018.9	39424.9	1	20602	1	11948.7	16070.7	22753	5.37471	292.161	C19 H20 N2 O	VELLOSIMINE
17-O-ACETYLNORAJMALINE	17-<i>O</i>-acetylnorajmaline	218571	94675.5	130228	189216	135383	404180	368164	423370	245716	395976	199079	180172	161306	206174	178971	356225	144571	223369	166802	217437	4.92	354.197	C21 H26 N2 O3	17-O-ACETYLNORAJMALINE
CPD-6122	1,5-diazabicyclononane	8.30252e+06	5920052	5596077	6825550	6087519	13451935	8652873	5.74341e+06	6.63096e+06	8489827	7466942	7209727	6.21405e+06	6.21726e+06	6.93682e+06	5178903	6.0467e+06	5.34636e+06	6184144	6052846	2.1	127.121	C7 H15 N2	CPD-6122
CPD-15269	luteolinidin 5-<i>O</i>-glucoside	1.42151e+06	2.99459e+06	1.74908e+06	1.39235e+06	1.85543e+06	1.42595e+06	1921039	1.65362e+06	1.54176e+06	1.91425e+06	2.43943e+06	2.80718e+06	2.14738e+06	2.35399e+06	1.32435e+06	3.33618e+06	1.03284e+06	3.68703e+06	2.53067e+06	2532882	7.04	432.101	C21 H20 O10	CPD-15269
CPD-1125	(R)-amygdalin	73507.8	1	30531.9	117990	38886.1	370175	259923	118351	47397	190455	125581	148790	92611.6	80092.7	74957.9	174119	123594	161605	166798	163295	18.64	457.161	C20 H27 N O11	CPD-1125
CPD-9736	3-hydroxy-3-carboxy-4,5-cyclopropylhex-5-enoate	16428.5	11149.2	11217.1	17462.4	11162.2	17065.6	15917.7	1	1	11307.1	1	1	1	10892.3	1	10735.3	1	1	1	1	1.7	184.035	C8 H8 O5	CPD-9736
CPD-4202	<i>trans</i>-zeatin riboside triphosphate	1	1	1	1	1	12309.8	34821.2	1	1	10460.2	1	1	1	1	1	1	1	1	1	1	3.31	588.045	C15 H21 N5 O14 P3	CPD-4202
CPD-8082	1-18:2-2-18:2-digalactosyldiacylglycerol	1.40586e+06	82067.6	260235	159032	167690	639422	731827	772042	124100	745858	891351	779957	898008	696942	957630	660153	1.21959e+06	636210	859015	737856	21.01	940.602	C51 H88 O15	CPD-8082
TREHALOSE	&alpha;,&alpha;-trehalose	16693166	14791072	13987886	16367187	15421267	20101364	19571294	15008860	18042656	17482620	16160182	16606975	14099182	17482976	13395734	15189355	14942176	13762096	14723276	15125662	1.26	342.112	C12 H22 O11	TREHALOSE
CPD-13717	L-selenocystathionine	350423	215058	263691	310694	278306	173728	402848	422997	1	353622	279241	269021	305078	265836	259206	337994	300881	246725	303179	316382	3	264.017	C7 H14 N2 O4 Se	CPD-13717
CPD-12918	4&alpha;-formyl,4&beta;,14&alpha;-dimethyl-9&beta;,19-cyclo-5&alpha;-cholest-24-en-3&beta;-ol	1	1	1	1	1	1	11678	11130.5	1	10737	1	1	1	1	1	1	1	1	12729.1	1	20.94	440.38	C30 H48 O2	CPD-12918
CPD1F-129	&beta;-carotene	31526.2	1	1	1	1	1	18713	50338.4	65994.3	76259.5	75179.8	74601.3	66435.9	1	54499.1	1	1	1	12496.2	61954.6	19.27	536.441	C40 H56	CPD1F-129
CPD-8077	1-18:1-2-16:2-monogalactosyldiacylglycerol	2.73892e+06	1	479108	404963	358275	2.72254e+06	2.08228e+06	1.89588e+06	523207	2499424	3530677	3584309	3655810	2869273	3.68236e+06	3.9913e+06	3.63109e+06	3.39002e+06	3.65854e+06	3291834	22.51	752.536	C43 H76 O10	CPD-8077
CPD-5661	zeinoxanthin	1	48492.1	35437.2	1	42840	67691.5	65764.2	70640	69558.2	69952.2	61294.4	1	52071	53981.9	62990.5	1	50287.3	50261	54743	50670.2	24.97	552.431	C40 H56 O	CPD-5661
2-FLUOROBENZOATE	2-fluorobenzoate	149747	173144	149280	189762	131396	1	105243	80976.9	1	89286.4	130623	114484	97807.8	132771	125285	98957	118519	117025	1	121671	0.98	139.016	C7 H4 F O2	2-FLUOROBENZOATE
2-HYDROXYISOFLAVANONE	2,4',7-trihydroxyisoflavanone	145434	151843	165344	85614.1	110015	36404.4	27634.8	35425.6	20369.1	24386.7	88555.2	88610	56666.3	85587.6	58696.2	43561.5	62941.8	55735	41711.8	60825.9	1.27	272.07	C15 H12 O5	2-HYDROXYISOFLAVANONE
CPD0-967	hexanediol 1,6-bisphosphate	164349	173604	189201	11479.4	239647	11009.9	31952.9	104555	90644	36178	53854.9	339855	103102	38049.1	79812.5	61496.1	91536.7	38413.3	359813	74107.6	1.49	274.005	C6 H12 O8 P2	CPD0-967
CPD-16719	<i>ent</i>-cassa-12,15-dien-2&beta;-ol	68353.3	1	1	1	1	37081.6	44672	32746.1	12338.4	37139.2	42557	35660.6	36234.4	32008.5	53229.8	47730.5	31893.5	39967.7	42624.8	40772.6	20.89	288.243	C20 H32 O	CPD-16719
CPD-11714	2-methyl-6-farnesyl-1,4-benzoquinol	173933	28047.5	41034.9	44210.6	24260.7	76235.9	140206	24239.9	109286	67781.5	38665.2	17073.7	19307	80187.8	17348.2	17171.2	81160.5	11596.1	22968.6	25805.1	10.245	328.24	C22 H32 O2	CPD-11714
CREPENYNATE	crepenynate	563438	41640.1	45984.1	458577	38658.3	1	1	24183.2	34277.1	23397.3	452581	383135	50501.8	609048	366394	143568	17438.1	1	25158.2	17999.6	13.7494	277.223	C18 H29 O2	CREPENYNATE
ASN	L-asparagine	528351	695252	621813	850314	713043	2.03358e+06	1.31701e+06	806492	1228538	1.4584e+06	726474	847921	709695	630584	637055	1.0992e+06	750706	1114334	1.01123e+06	976092	4.13	132.055	C4 H8 N2 O3	ASN
CPD-8121	icosatetraenoate	72166	66837.3	69828.2	66051.6	47049.1	34752.3	29047.8	28196.7	30888.3	24166.6	57975.2	51197	47716.5	43482.1	58443.3	17747.6	19878.5	1	18344.6	12163	17.89	303.237	C20 H31 O2	CPD-8121
HYPOXANTHINE	hypoxanthine	1314712	940347	792358	997038	973399	2.23848e+06	1.76781e+06	1567599	1.4594e+06	1.83963e+06	1.40211e+06	1.36849e+06	1.18428e+06	1.28929e+06	1.26758e+06	2.16417e+06	1.39844e+06	1.82082e+06	1.71752e+06	1.81241e+06	1.8	136.036	C5 H4 N4 O	HYPOXANTHINE
CPD-13084	brassicasterol 3-O-&beta;-D-glucoside	1	626997	696188	937480	581730	1.31474e+06	1.11821e+06	1.26677e+06	692314	1.05625e+06	1.08522e+06	195966	696164	990920	1.34205e+06	1.13817e+06	1	1.16355e+06	1.15671e+06	1.20844e+06	18.65	560.418	C34 H56 O6	CPD-13084
LUTEOLIN-7-O-BETA-D-GLUCOSIDE	luteolin 7-<i>O</i>-&beta;-D-glucoside	951312	7567870	3.00898e+06	2274665	3782844	2.07323e+06	6433527	3.34412e+06	1.92887e+06	3512745	6695238	7164819	6.53909e+06	6.53042e+06	1.70819e+06	7.77335e+06	1.6426e+06	10524751	6596948	6096918	5.7	448.096	C21 H20 O11	LUTEOLIN-7-O-BETA-D-GLUCOSIDE
#NAME?	#N/A	252952	44639.2	28829.9	170098	108689	392376	228052	280893	1	245655	258767	238693	180790	248609	278853	183715	118880	167389	212930	215615	11.01	152.119	C10 H16 O	#NAME?
CPD-14963	C-13<sup>2</sup>-carboxypyropheophorbide <i>a</i>	1	12026.7	17174.6	19612.6	11506.6	1	27698.6	17134.6	10641.5	17898	1	10844.2	11487.8	1	1	25098.7	1	1	11313.7	12445.7	10.25	577.247	C34 H33 N4 O5	CPD-14963
CPD-10507	4-(indol-3-yl)butanoate	1	92705.4	17986.1	86251.1	57451.5	246206	151527	69052.4	189431	208927	172054	132869	61992.2	278006	41694.5	105195	64487.2	121621	111629	111500	2.37	202.087	C12 H12 N O2	CPD-10507
CPD-3706	adenosine 3'-monophosphate	286361	126014	151926	205040	187945	98452.4	82644.6	107763	104170	100625	182247	203998	215290	116804	250573	159687	209253	134642	139665	138584	2.88	345.043	C10 H12 N5 O7 P	CPD-3706
HYDRPHENYLAC-CPD	(4-hydroxyphenyl)acetaldehyde	1	1.00741e+06	850386	126611	1079257	1.577e+06	1	1	642638	634758	1	1	895762	85507.5	357795	190023	868390	741812	736077	800680	2.02667	136.054	C8 H8 O2	HYDRPHENYLAC-CPD
CPD-14999	cyanidin 3-<i>O</i>-(6-<i>O</i>-&beta;-D-glucosyl-2-<i>O</i>-&beta;-D-xylosyl-&beta;-D-galactoside)	1	115283	145215	247370	176502	614913	419670	233753	232521	385055	272987	292961	255994	226203	191738	395097	289930	364921	318551	405988	23.72	742.216	C32 H38 O20	CPD-14999
INDOLE-3-ACETYL-LEU	(indol-3-yl)acetyl-L-leucine	237551	174036	1	148825	139887	90966.3	90777.8	70100.8	109670	92415	85966.3	90023.9	77965.9	70354.1	111155	93364.3	84784.3	66297.5	98227.2	84091.4	4.17	287.133	C16 H19 N2 O3	INDOLE-3-ACETYL-LEU
CPD-13085	3,5-didehydroshikimate	395542	730487	437184	385880	454905	373134	558069	408600	376657	386203	435258	410512	420553	492347	418486	409673	351763	425395	260320	324510	0.28	169.019	C7 H5 O5	CPD-13085
SQUALENE	squalene	69627.2	16296	12260.8	1	16187	61514.5	64247.7	72483.4	10812	73395.7	54384.6	41999.1	36583.6	75059.8	37009.9	64498.5	34387	47138.2	45759.6	47132.8	23.75	410.391	C30 H50	SQUALENE
CPDQT-436	4-methoxy-3-indolylmethylamine	491183	1.58245e+06	1.29951e+06	1.17182e+06	1.17039e+06	1.75356e+06	1.10074e+06	933188	1.35746e+06	1486626	1.54116e+06	1.06108e+06	964797	2593119	604314	1.51435e+06	700548	1.09381e+06	860936	999746	2.45	177.1	C10 H13 N2 O	CPDQT-436
CPD-511	pantetheine	789431	820972	455526	1.2641e+06	881632	5350701	2.01834e+06	749495	1.33116e+06	2.15707e+06	673470	1.61499e+06	999886	170175	1.30157e+06	2.32171e+06	953642	1.95403e+06	1.23931e+06	1.29819e+06	2.21	278.132	C11 H22 N2 O4 S	CPD-511
CPD-15742	papaverine	16928.6	42251.1	1	25802.1	26951	41366.2	30931.7	1	1	38488.6	21780.7	1	19265	17735.9	11173.5	24787.7	1	10098.9	23570.2	1	4.51	339.149	C20 H21 N O4	CPD-15742
CPD-263	(-)-trans-isopiperitenol	252952	44639.2	28829.9	170098	108689	392376	228052	280893	1	245655	258767	238693	180790	248609	278853	183715	118880	167389	212930	215615	11.01	152.119	C10 H16 O	CPD-263
CPD-4616	dihydrozeatin-9-<i>N</i>-glucoside	1	1.35163e+06	1.79232e+06	2.99853e+06	31999.8	8830914	35555.8	6042442	3.67709e+06	6.53118e+06	20183.1	11401.7	15420.9	2.3167e+06	5.6018e+06	31998.2	13105.5	32191	4.31545e+06	3.76991e+06	4.32737	383.17	C16 H25 N5 O6	CPD-4616
MALTOTRIOSE	maltotriose	798900	623492	649238	775517	710251	509849	678485	774213	652857	626029	571783	535167	584914	561233	493602	838102	646206	1	661298	745752	1.27	504.163	C18 H32 O16	MALTOTRIOSE
CPD-3942	(+)-6a-hydroxymaackiain	1	36070.6	1	1	1	1	52203	1	48638.2	52687.1	255692	1	1	455541	138795	1	1	42694.7	45440.2	44335.8	8.662	300.059	C16 H12 O6	CPD-3942
CPD-6484	methylchavicol	302119	417522	500869	387263	405952	505358	413372	460413	476926	513673	323439	271609	348346	394266	282107	441832	294283	369357	337279	353896	4.63	148.087	C10 H12 O	CPD-6484
CPD0-1245	D,L- &gamma;-hydroxyphosphinothricin	983953	1	1	790071	779609	703395	1.19961e+06	1.32791e+06	906750	1.07548e+06	917540	926349	990586	640254	750722	912234	1.11001e+06	728140	987699	1.02096e+06	2.31	196.035	C5 H11 N O5 P	CPD0-1245
CPD-9275	allicin	2.39577e+06	3.90698e+06	2455987	3.89109e+06	1.94965e+06	1788126	2329313	2.93957e+06	2.51064e+06	1.95704e+06	2362260	1.54458e+06	3.41753e+06	5605473	4374138	2.7088e+06	2.59509e+06	3.18661e+06	1.92641e+06	1.68926e+06	4.145	162.016	C6 H10 O S2	CPD-9275
5-HYDROXY-FERULIC-ACID	5-hydroxyferulate	1	225709	113160	105638	1	1	29434.8	1	106800	48397.3	208443	107626	91783.1	1	64337.2	28274.7	1	35294.7	95294	71339.2	2.54	209.05	C10 H9 O5	5-HYDROXY-FERULIC-ACID
CPD0-1467	gabaculine	72991.6	249571	208360	158983	155600	122529	129300	194318	1	171075	123406	115062	96059.8	130959	77573.8	177828	134986	1	1	175723	3.48	139.063	C7 H9 N O2	CPD0-1467
CPD-8851	dopamine quinone	176963	488251	376343	90945.8	306520	250809	142478	63360.8	296707	208788	234770	87816.2	226358	219874	80146.1	224538	231210	273398	232545	67190.5	1.26	152.073	C8 H10 N O2	CPD-8851
CPD-15476	8-hydroxy-salvigenin	130501	934868	231696	198593	294510	317885	1.01514e+06	818624	142274	367830	895670	981274	845206	627413	122347	1.39799e+06	119789	1.36307e+06	1.02394e+06	1.0308e+06	6.89	344.087	C18 H16 O7	CPD-15476
CPD-12165	tephrosin	1.07969e+06	7010535	3.10402e+06	2.58946e+06	4781953	2314099	2.53837e+06	3.7492e+06	2.16035e+06	4.00824e+06	3.97869e+06	5271551	4165197	3253495	1908510	5.50005e+06	2.16588e+06	5346324	3237573	3.52471e+06	6.569	410.139	C23 H22 O7	CPD-12165
INDOXYL	indoxyl	3.11379e+06	1.88719e+06	1.60296e+06	3.85836e+06	2.72995e+06	8308147	6.13272e+06	3.99999e+06	4.70864e+06	5.34124e+06	4857886	3.52269e+06	4150758	6517777	4.15357e+06	4315838	4.17613e+06	4073855	4.3886e+06	4623815	1.27	133.051	C8 H7 N O	INDOXYL
PYRROLINE-HYDROXY-CARBOXYLATE	(3<i>R</i>,5<i>S</i>)-3-hydroxy-1-pyrroline-5-carboxylate	1	1	1	31047.2	1	61142.3	51459.8	39219.3	16750.7	38658.8	39143.6	17452.6	18502.5	1	11954.9	33595.1	17540.2	52801	45119.3	22556.6	17.6747	128.033	C5 H6 N O3	PYRROLINE-HYDROXY-CARBOXYLATE
IMINOASPARTATE	2-iminosuccinate	176954	206584	191961	188933	222155	156828	187430	150384	126567	154223	164676	149527	144517	167489	159898	176483	163076	192935	170408	176765	0.97	129.006	C4 H3 N O4	IMINOASPARTATE
CPD1F-2	(-)-methyl jasmonate	285283	385643	411028	344552	314581	1	1	276794	303968	304845	317784	227915	269490	449219	251599	269142	209653	232717	247100	241641	4.64	224.138	C13 H20 O3	CPD1F-2
CPD-12207	(1E,6E)-1-(4-hydroxyphenyl)-7-phenylhepta-1,6-diene-3,5-dione	1	1	222417	1	156698	516770	321725	1	1	404745	1	1	1	1	207041	370868	1	220776	1	1	2.57	292.111	C19 H16 O3	CPD-12207
CPD-19432	<i>N</i>-demethylnarwedine	1	25737.1	1	1	1	34532.3	16321.3	1	32122.1	27843.1	1	1	1	10209.9	1	1	1	17102.7	1	1	7.13	271.122	C16 H17 N O3	CPD-19432
CPD-12404	1-(methylsulfanyl)-9-<i>aci</i>-nitrononane	44725.7	24264.5	11014.3	79671.6	43784	110320	195150	47482.6	38316.1	46971.6	98896.5	118020	70514.9	51775.4	98946.1	193470	66773	213646	157538	167577	1.812	219.13	C10 H21 N O2 S	CPD-12404
CPD-10540	digitoxigenin 3-O-&beta;-D-quinovoside	158905	40026.7	147236	300161	321606	615996	475682	1	528746	515080	153672	57744.7	129054	380592	24772.4	355309	77413.1	1	289332	331092	7.92	520.318	C29 H44 O8	CPD-10540
AMP	AMP	286361	126014	151926	205040	187945	98452.4	82644.6	107763	104170	100625	182247	203998	215290	116804	250573	159687	209253	134642	139665	138584	2.88	345.043	C10 H12 N5 O7 P	AMP
CPD-14428	daphnetin-8-glucoside	1	1	1	1	1	58480.7	1	1	26665.9	59596.4	1	1	1	1	1	1	1	1	24861	1	9.41	340.089	C15 H16 O9	CPD-14428
CPD-14687	3,5-dioxodecanoyl-CoA	1	1	23147.5	29043	19097.8	91902.8	53101.1	24373.8	25260.2	59942	59556.3	48826.6	44950.7	50487.6	35925.5	67077.6	52360.2	62386.3	52990.4	66550.3	25.4	945.182	C31 H46 N7 O19 P3 S	CPD-14687
CPD0-889	<i>N</i>-(4-aminobenzoyl)-L-glutamate	164142	233105	264750	260259	266856	1	119227	188300	224447	144613	191891	208713	222071	166607	198557	271546	207049	244181	202020	221711	1.34	264.077	C12 H12 N2 O5	CPD0-889
CPD-14080	CDTA	45589.3	1	1	39610	1	128114	67377.6	75212.7	88057.2	72365.9	82281.6	1	51148.7	45778.2	54260.1	1	39814.4	1	79539.6	1	4.91154	346.143	C14 H22 N2 O8	CPD-14080
CPD-16497	3-oxo-palmitate	1	1	1	53192.8	18088.1	67381.5	87050.8	70189.1	27426.1	60482.2	73182.9	50601.1	43474	103187	78286.1	1	18347	91921.3	77181.4	85653.8	12.16	269.206	C16 H29 O3	CPD-16497
CPD1F-137	gibberellin A<sub>4</sub>	180920	142639	101900	143391	1	165110	148329	112980	138703	172314	153852	103864	81493.8	1	82331.5	141012	78136.8	115815	85382.6	95344.8	5.94	331.153	C19 H23 O5	CPD1F-137
ALLYSINE	(<i>S</i>)-2-amino-6-oxohexanoate	35144.1	136238	113573	73336.5	88958.4	133449	116643	102414	136754	126169	89135.2	83555.9	22534.9	115865	23104.6	112208	78844.5	110900	114841	103821	1.77	145.072	C6 H11 N O3	ALLYSINE
CPD-16578	<i>trans</i>-coutarate	697043	974182	1.06603e+06	855580	971942	13832.6	227341	404272	357197	180381	356156	363311	328258	355348	301663	282973	231696	191508	152434	201211	1.83	294.033	C13 H10 O8	CPD-16578
CPD-14048	<i>N</i>,<i>N</i>-dihydroxy-L-dihomomethionine	1	391199	1	896689	1	229453	222629	1	243924	221166	692857	685452	1	822913	454518	923076	1	808123	1	832684	5.91846	208.058	C7 H14 N O4 S	CPD-14048
CPD-9848	quinidinone	199060	272939	242271	217930	210194	194728	170620	175271	242048	214221	232970	232903	206456	238888	225658	198403	214097	184617	212034	198308	7.01	322.176	C20 H22 N2 O2	CPD-9848
CPD-18099	pelargonidin 3-<i>O</i>-&beta;-<i>D</i>-(p-coumaroyl)-sambubioside	187278	128720	1	1	115829	24976	1	1	62786.1	56931.3	68781.2	1	69804.8	1	55563.5	34119.5	1	27146.6	47559.4	42210.3	9.39	709.183	C35 H33 O16	CPD-18099
CPD-8049	ciceritol	156089	142865	290724	184062	215560	1.98873e+06	2.79821e+06	153048	3.67095e+06	3.30454e+06	116147	47252.2	45186.1	12577.1	40675.5	14715.4	10765.1	42271.8	2.96352e+06	11760.9	9.665	518.195	C19 H34 O16	CPD-8049
CPD0-1811	1-monopalmitoylethylene glycol	1	1	1	11208.8	1	19996.6	18208.9	10092	12574.2	18536.3	1	1	1	1	1	16848.7	1	1	1	1	7.74	300.264	C18 H36 O3	CPD0-1811
CPD-7661	nordihydroguaiaretate	61247.7	52597	55720.6	41893.3	54229.9	51241.6	58517.8	48606.6	55373.9	57797.2	49255.8	50567	50441.6	50867.5	39483.5	41438.9	54063.1	51818.1	52422.5	39188.3	7.17	302.15	C18 H22 O4	CPD-7661
CPD-10206	(2E)-2-ethylidene-4-hydroxy-5-methyl-3(2H)-furanone	593675	1884173	1.70192e+06	1.68415e+06	1.40221e+06	1.18516e+06	3.03052e+06	3.09409e+06	2.04962e+06	2.01925e+06	1.68801e+06	1.31246e+06	1.53926e+06	2.47378e+06	1.17101e+06	1.4573e+06	1.36774e+06	1.46026e+06	1.42582e+06	1.27614e+06	4.77	140.048	C7 H8 O3	CPD-10206
CPD-12572	tricin	12428.9	26589.7	1	56785.7	48646.8	88257	1	1	71955.2	106782	34123.7	26517.8	26275	25042.4	57468.8	50605.1	67099.4	46163.7	45944	1	7.36	329.058	C17 H13 O7	CPD-12572
CPD-9483	medicagenate	1	1	1	1	1	1	1	1	1	17405.2	1	1	1	1	1	1	1	121452	32542.5	18222.4	20.93	500.327	C30 H44 O6	CPD-9483
CPD-8727	isopimaradiene-diol	200898	76017.4	71352.9	18881.5	17101.4	88970.6	97206.5	48566	49315.7	80101.6	85724.4	101541	79990	29398.9	18850.4	67758.2	61304.7	61958.1	11574.6	58794.6	16.12	304.238	C20 H32 O2	CPD-8727
CPD-8141	7-hydroxyflavone	43752.7	68789.6	79927.8	65122.7	80669.7	70447.4	70297.3	61912.2	62163.4	61688.2	58239	58831.3	57347.9	75371.6	31627.4	70034	66129.3	63807.6	143125	66757.5	1.3	238.064	C15 H10 O3	CPD-8141
CPD-14816	cephaeline	1	1	782984	676803	1.02529e+06	1.0527e+06	1.44493e+06	840821	794635	992686	1.54698e+06	1.37011e+06	1.29118e+06	1	1.16751e+06	1.01351e+06	1	710539	840896	780001	18.28	468.302	C28 H40 N2 O4	CPD-14816
CPD-1961	(+)-catechin	491845	1	1	215816	590266	1	1	1	495253	390545	164998	1	1	1	539776	1	568590	1	484797	514258	8.04	290.077	C15 H14 O6	CPD-1961
CPD-173	salicyl alcohol	884347	2.25595e+06	1	1	800604	1	1.21399e+06	2.20187e+06	1.30532e+06	1.1825e+06	1894347	1.77495e+06	823561	1	964432	1	1.81072e+06	1.6057e+06	989703	1	4.53	124.053	C7 H8 O2	CPD-173
PREGNENOLONE	pregnenolone	218571	94675.5	130228	189216	135383	451732	405388	471142	257296	440047	199079	180172	161306	206174	178971	393910	144571	223369	166802	228253	4.92	316.241	C21 H32 O2	PREGNENOLONE
CPD-9017	8-hydroxypurine	1314712	940347	792358	997038	973399	2.23848e+06	1.76781e+06	1567599	1.4594e+06	1.83963e+06	1.40211e+06	1.36849e+06	1.18428e+06	1.28929e+06	1.26758e+06	2.16417e+06	1.39844e+06	1.82082e+06	1.71752e+06	1.81241e+06	1.8	136.036	C5 H4 N4 O	CPD-9017
CPD0-1252	dihydro-10-thiopteroate	1	1.95443e+06	4221665	4.26296e+06	1	1.62553e+06	2626065	3066973	1	2.82558e+06	2.53359e+06	1.90864e+06	1	2.30853e+06	1	1.67234e+06	4.21105e+06	2322523	2.93813e+06	1	9.135	330.07	C14 H12 N5 O3 S	CPD0-1252
CPD-7119	xanthohumol	60013.4	81969.1	84813.9	64030.4	17100.8	1	1	64299.6	11471	67020.5	51677.4	62097.4	53776.5	17494.8	55331.1	1	67405.9	74418.2	49550.8	56667.9	4.88	353.135	C21 H21 O5	CPD-7119
DIVINYLCHLOROPHYLLIDE-A	3,8-divinyl chlorophyllide <i>a</i>	117285	99146.2	94399.4	77580.7	93976.6	87605.4	125750	105524	119121	112476	89230.5	87548.6	101418	76417.5	81134.3	73071.9	1	83390.1	89674.2	92729.6	7.62	610.219	C35 H30 Mg N4 O5	DIVINYLCHLOROPHYLLIDE-A
CPD-16681	9&beta;-stemod-13(17)-en-19-oate	1	1	1	1	1	276476	60306.4	10863	1	87380.3	18738.5	24530.1	41813.2	1	57782.7	1	1	21720.2	1	1	4.42	302.218	C20 H30 O2	CPD-16681
CPD0-1267	isophthalate	1	1	1	1	1	26765.7	34923.5	33153.7	1	25546.4	1	1	17134.5	1	1	40354.9	1	10783	1	1	0.99	164.005	C8 H4 O4	CPD0-1267
CPD-14039	<i>N</i>-hydroxypentahomomethionine	1	102209	102988	54200.7	65479.7	143842	105189	119681	13504	127491	1	1	1	47875.2	33087.3	23318.8	113027	94487	28051.8	101757	1.515	234.115	C10 H20 N O3 S	CPD-14039
EHNA	EHNA	20935.4	12132.2	27868.1	19948.3	20888.1	47781.5	40765.8	56596.3	39549.7	56687.3	108107	53934	114114	63519.2	120479	39042.4	36267.9	55542.1	151005	157535	1.4545	277.198	C14 H23 N5 O	EHNA
CPD-4941	(+)-<i>cis</i>-isopulegone	252952	44639.2	28829.9	170098	108689	392376	228052	280893	1	245655	258767	238693	180790	248609	278853	183715	118880	167389	212930	215615	11.01	152.119	C10 H16 O	CPD-4941
CPD-8228	calendate	563438	41640.1	45984.1	458577	38658.3	1	1	24183.2	34277.1	23397.3	452581	383135	50501.8	609048	366394	143568	17438.1	1	25158.2	17999.6	13.7494	277.223	C18 H29 O2	CPD-8228
CPD-9035	L-methionine-D,L-sulphoximine	663634	486133	507206	431395	448924	284468	102357	167244	115710	106313	430646	76994.9	380728	77383	341907	218800	88852	165984	183359	254182	1.26	180.06	C5 H12 N2 O3 S	CPD-9035
CPD-9639	hydratedusnate	1.15392e+06	1.02689e+06	964808	1.10613e+06	1.03772e+06	1.45588e+06	1463535	1.09749e+06	1.28216e+06	1.3267e+06	1.16295e+06	1.16291e+06	1.00189e+06	1.26187e+06	945137	1.06495e+06	1.02537e+06	931501	1.03357e+06	1.07e+06	1.26	360.086	C18 H16 O8	CPD-9639
CPD-5821	(<i>S</i>)-2-oxo-4-hydroxy-4-carboxy-5-ureidoimidazoline	1	1	1	1	1	121424	46256	49319	59923.2	57019.5	37441.4	1	1	55922	33528.2	58069.2	36892.3	61689.3	59584.8	63542.1	1.26	201.028	C5 H5 N4 O5	CPD-5821
CPD-7842	cyanidin 3-<i>O</i>-sophoroside	857174	1	782242	122218	793794	329531	265906	88611.1	105679	200276	96673.6	121792	769625	71490.8	785423	172343	146528	148000	101370	207260	22.6547	610.153	C27 H30 O16	CPD-7842
CPD-15000	cyanidin <i>O</i>-O-[6-<i>O</i>-(6-<i>O</i>-4-hydroxycinnamoyl-&beta;-D-glucosyl)-2-<i>O</i>-&beta;-D-xylosyl-&beta;-D-galactoside]	120954	126838	131491	109002	124532	68238.4	92655.6	109161	117953	111515	95924.8	93097.2	95897.7	102915	91947.8	81387	93401.8	59447.1	90120.5	88782.8	12.53	887.234	C41 H43 O22	CPD-15000
MYO-INOSITOL	<I>myo</I>-inositol	663634	486133	507206	431395	448924	125735	102357	77432.8	660937	533722	430646	76994.9	78394.6	77383	341907	90695.4	88852	77692.9	69951.6	72495.8	1.497	180.061	C6 H12 O6	MYO-INOSITOL
CPD-466	(S)-3-amino-2-methylpropanoate	204672	71511.6	75667.2	67257.6	49906	17541.5	11937.4	17492.9	19129.4	11730.9	88761.7	39695.2	46325.4	29851.9	130229	1	62592.4	1	29396.3	50490.2	1.27	103.061	C4 H9 N O2	CPD-466
CPD-10536	3-O-&beta;-D-glucoside digitoxigenin	5588186	5103912	4952383	8351682	6.55124e+06	10830651	11445746	11206661	9283027	10901185	7.35082e+06	7.66752e+06	3596117	7762876	7313632	8.08541e+06	6.97611e+06	7659965	7.72856e+06	7.6463e+06	14.56	536.291	C29 H44 O9	CPD-10536
CPD-669	lupinate	1	25873	1	11722.8	11107.8	1	1	26447.8	19079.5	18663.7	1	1	1	1	1	42167.9	1	1	1	1	4.5	306.149	C13 H18 N6 O3	CPD-669
LINAMARIN	linamarin	39587.3	46815.3	48059.2	98507.7	71819.8	268073	156639	118033	116597	184994	73827.9	69479.1	56810.9	73932	69263.5	112733	71177.8	105336	91658.9	98087.2	1.78	247.105	C10 H17 N O6	LINAMARIN
CPD-10539	glucodigifucoside	25007.9	43167.2	47195.5	94149.3	60768.2	1	109194	93510.9	202490	140510	59739.5	77293.8	46846.6	57215.5	50774.1	82046.8	45833.2	60274.8	65713.7	65575.3	11.4884	682.346	C35 H54 O13	CPD-10539
CPD-10460	4-hydroxylamino-2,6-dinitrotoluene-O-glucoside	57663	11256.9	63005.2	1	1	63656	35442.8	82690.4	51662.5	67658.9	18398	17122.1	1	1	50151.3	1	57768	11232.7	36438.5	42415.5	8.04	375.1	C13 H17 N3 O10	CPD-10460
CPD-10273	(1E,2S)-2-methylbutanal oxime	128485	118603	135364	136041	134389	112546	174497	159645	167971	155132	100375	18162.9	18094.5	1	1	31709.2	10793.1	27323.6	19114.6	19518.7	2.545	101.082	C5 H11 N O	CPD-10273
CPD-7411	(<i>S</i>)-usnate	1	1065861	358767	303746	459228	358555	1.1692e+06	590850	1	571829	1115732	1245710	984530	1.11114e+06	229953	1.57366e+06	286677	1.84086e+06	1.2017e+06	1.18013e+06	6.89	342.069	C18 H14 O7	CPD-7411
CPDQT-340	L-dihomomethionine	43274.2	17030.7	17195.5	31387.2	30480.6	98693	82310.3	86062.9	114906	103279	90185.4	91407.4	81366.6	94944.4	90661.8	94692.4	99910.4	87894.9	94802.7	96111.6	6.0025	177.085	C7 H15 N O2 S	CPDQT-340
CPD-4573	30-oxolanosterol	1	1	1	1	1	1	11678	11130.5	1	10737	1	1	1	1	1	1	1	1	12729.1	1	20.94	440.38	C30 H48 O2	CPD-4573
BETAINE_ALDEHYDE	betaine aldehyde	1	1	10886.5	1	1	1	23682.2	57107	1	48618.7	36302.6	11062.4	1	66077.6	10337.8	1	1	43504.1	22949.2	44804.2	4.36	102.09	C5 H12 N O	BETAINE_ALDEHYDE
CPD-11234	(-)-jasmonoyl-L-leucine	140892	127068	138892	153946	141015	110459	130175	120731	140099	132398	115785	127451	138643	1	125978	128422	125128	110886	111895	109552	6.28	322.197	C18 H28 N O4	CPD-11234
CPD-9710	dalpatein	1	1065861	358767	303746	459228	358555	1.1692e+06	590850	1	571829	1115732	1245710	984530	1.11114e+06	229953	1.57366e+06	286677	1.84086e+06	1.2017e+06	1.18013e+06	6.89	342.069	C18 H14 O7	CPD-9710
CPD-4902	tricyclene	82152.8	34791.5	43945.9	80091.5	64732.3	46167.4	69994.1	1	38896.5	109384	67593.5	1	35680	1	50734.4	47146.3	29528.4	66453.5	39159.6	36664.3	9.63	136.125	C10 H16	CPD-4902
CPD-16665	oryzalide A	81466.3	115378	112014	117645	101142	172954	92309.2	90515.6	93327.8	123702	93099.3	99456.4	80129.8	90646.4	80534.4	113508	66324.9	95779.2	83686.7	84490.6	5.36	320.201	C19 H28 O4	CPD-16665
CPD-15977	1,2-dioleoylglycerol	81620.3	64737.4	74943.7	74893.1	53345.2	437985	479895	487561	471493	450777	82936.9	78423.9	75879.7	78450.7	79761	93784.3	125615	89933.6	77217.9	111311	22.045	620.536	C39 H72 O5	CPD-15977
CPD-6646	dalbergioidin	1	39052.8	26347.6	18505.4	25167.1	12862.9	1	48767.5	1	34171.6	1	48277.5	36073.8	1	11291.9	51312.9	16794.9	68331	1	1	7.08	287.047	C15 H11 O6	CPD-6646
CPD-12635	(L-cysteinylglycin-<i>S</i>-yl)(1<i>H</i>-indol-3-yl)acetonitrile	3.84948e+06	9441166	5.22334e+06	5.10015e+06	9416048	4.248e+06	4.62373e+06	4964515	5.6905e+06	5046580	4721880	4477126	5.07133e+06	4644816	8761034	8838305	3381157	4523854	9758832	9762998	10.35	332.092	C15 H16 N4 O3 S	CPD-12635
CPD-15473	pilosin	3.92611e+06	3554413	4.77636e+06	4.38129e+06	3.14925e+06	4.12879e+06	3.30436e+06	3.55208e+06	4.31192e+06	3.95285e+06	3817494	3.65787e+06	3.78922e+06	4.08933e+06	4092459	2.35276e+06	4.47103e+06	2535462	3227272	2.60588e+06	8.93	330.07	C17 H14 O7	CPD-15473
CPD-19463	caranine	1	25737.1	1	1	1	34532.3	16321.3	1	32122.1	27843.1	1	1	1	10209.9	1	1	1	17102.7	1	1	7.13	271.122	C16 H17 N O3	CPD-19463
CPD-7852	adonixanthin	245663	1	1	3.53949e+06	3.06334e+06	4.99804e+06	5.07038e+06	5234247	1	4.59337e+06	6310600	8088773	4793556	5978972	5198299	6369313	3.75802e+06	6.33572e+06	5.83268e+06	5688933	20.04	582.401	C40 H54 O3	CPD-7852
3-HEXAPRENYL-4-HYDROXY-5-METHOXYBENZOATE	3-<i>all trans</i>-hexaprenyl-4-hydroxy-5-methoxybenzoate	21069760	23090190	9636791	23429584	18211214	16005674	21251916	30740408	18469176	22287510	18679344	26347046	26040994	19976832	29265024	35401400	24107162	30504218	22366366	29393850	18.65	575.408	C38 H55 O4	3-HEXAPRENYL-4-HYDROXY-5-METHOXYBENZOATE
CPD-3631	(-)-maackiain	27775.5	1	1	23557.5	16921.1	18249	35571	1	22720.5	24243.4	1	1	1	1	21871.7	22875.4	1	32531.5	28169.3	22067.4	3.82	284.066	C16 H12 O5	CPD-3631
ATPGAMMAS	ATP&gamma;S	235516	320539	273695	403838	339937	323811	222177	318440	285346	359483	333727	301944	300522	351161	275035	340871	304020	251920	239455	252223	18.15	518.946	C10 H12 N5 O12 P3 S	ATPGAMMAS
510-methenyl-thf	5,10-methenyl-THF	90050	22991.1	91420.7	90909.9	57893.8	74551.9	54169.3	69341.9	90011.4	77488	55403.4	34764.6	54648.9	66249	87326.3	31908.2	79159.5	28967.2	42003.9	41484	6.97	456.17	C20 H22 N7 O6	510-methenyl-thf
CPD-12172	sumatrol	1.07969e+06	7010535	3.10402e+06	2.58946e+06	4781953	2314099	2.53837e+06	3.7492e+06	2.16035e+06	4.00824e+06	3.97869e+06	5271551	4165197	3253495	1908510	5.50005e+06	2.16588e+06	5346324	3237573	3.52471e+06	6.569	410.139	C23 H22 O7	CPD-12172
CPDQT-18	3-nonaprenyl-4-hydroxybenzoate	25122.5	1	1	1	1	27217.8	24223.5	25430.9	1	54515.6	26283.9	18300.4	12469.3	27709.3	12685.4	19087.7	17460.3	19001.5	20889.8	13087.3	25.44	750.589	C52 H78 O3	CPDQT-18
DOPAMINE	dopamine	11719.8	13569.2	1	1	19807.7	33830.3	13479.8	1	26599.7	13390.2	1	1	1	1	1	11028	1	1	1	1	1.84	154.086	C8 H12 N O2	DOPAMINE
CPD-14831	3-<i>O</i>-acetyl-4'-<i>O</i>-demethylpapaveroxine	28082	11603.8	1	1	53448	1	110627	81966.6	114136	117243	1	22925.7	47980.5	30310.3	49849.6	11667.2	18200.4	27747.2	69132.6	25360.6	5.7475	401.15	C21 H23 N O7	CPD-14831
CPD-14998	cyanidin-3-<i>O</i>-&beta;-D-galactoside	951312	7567870	3.00898e+06	2274665	3782844	2.07323e+06	6433527	3.34412e+06	1.92887e+06	3512745	6695238	7164819	6.53909e+06	6.53042e+06	1.70819e+06	7.77335e+06	1.6426e+06	10524751	6596948	6096918	5.7	448.096	C21 H20 O11	CPD-14998
N5-METHYLGLUTAMINE	<i>N</i><sup>5</sup>-methyl-L-glutamine	563751	441383	414818	480200	401416	418700	438498	359479	557110	437957	545404	441498	474456	545786	515702	322843	336988	273326	393135	326048	7.27	160.086	C6 H12 N2 O3	N5-METHYLGLUTAMINE
CPD-16534	ferruginol	100458	23555.2	18804.7	24454.3	25645.4	1	31698.3	19050.5	20059.3	24909.5	10803.6	34514.9	37761.3	38316.4	16489.6	35030.5	23300.3	28313.1	30632	17766.2	16.54	286.228	C20 H30 O	CPD-16534
CPD-18262	geranyl &beta;-<i>D</i>-glucopyranoside	1.95556e+06	1	1.12897e+06	1658799	1.39781e+06	1.35779e+06	1	1.33202e+06	980134	1307952	1.88387e+06	1.53693e+06	1.27484e+06	1	1.68705e+06	1	1.55932e+06	849804	1.20745e+06	1.24849e+06	14.89	316.197	C16 H28 O6	CPD-18262
CPD-10358	(+)-gallocatechin	208772	530976	961140	774845	258771	731881	539833	233267	605086	1.24897e+06	474792	511403	415578	524986	618887	627123	573768	837902	581736	489572	6.364	306.072	C15 H14 O7	CPD-10358
CPD-9536	5'-hydroxy-rot-2'-enonate	203229	1.72944e+06	664782	495978	939960	455081	1686509	763694	430522	830354	1.51036e+06	1.63992e+06	1.48579e+06	1.6978e+06	369414	2.02548e+06	353372	2433477	1556645	1555001	5.7	411.142	C23 H23 O7	CPD-9536
CPD1F-136	<i>ent</i>-7&alpha;-hydroxykaur-16-en-19-oate	174980	99181.1	102633	124583	121564	152843	154009	119517	149802	154990	83621.7	96270.8	96518.7	57302.9	120761	136392	1	106185	95338.5	117198	5.08	317.208	C20 H29 O3	CPD1F-136
ADENOSINE	adenosine	653179	770650	470276	1.22295e+06	790163	3.18806e+06	2.39546e+06	1.69458e+06	1.45864e+06	2.14207e+06	1.18784e+06	1.22707e+06	1.10031e+06	1.34334e+06	861035	1.1969e+06	940950	1.19899e+06	1.18661e+06	1.03369e+06	1.77	267.094	C10 H13 N5 O4	ADENOSINE
FOLATE	folate	1	1.17656e+06	569947	464132	672330	581618	1.1568e+06	755963	513423	720583	1.00033e+06	991591	989615	1.15018e+06	323392	1.17448e+06	347783	1798970	1.17285e+06	1.04397e+06	5.82	441.132	C19 H19 N7 O6	FOLATE
CPD-17372	1-(18-hydroxyoleoyl)-<i>sn</i>-glycrol 3-phosphate	321109	178005	151521	317925	237448	762871	849714	719044	1.44814e+06	960828	469058	463907	280952	466371	685679	415627	530820	532563	684955	574236	7.85	450.241	C21 H39 O8 P	CPD-17372
CAMP	cyclic-AMP	1	530976	1	243022	258771	324217	539833	1	92637.1	452645	1	1	427469	1	118023	1	115632	1	69958.3	489572	5.69	328.053	C10 H11 N5 O6 P	CAMP
CPD-8050	<i>scyllo</i>-inositol	663634	486133	507206	431395	448924	125735	102357	77432.8	660937	533722	430646	76994.9	78394.6	77383	341907	90695.4	88852	77692.9	69951.6	72495.8	1.497	180.061	C6 H12 O6	CPD-8050
PROTOPORPHYRIN_IX	protoporphyrin IX	1	44703.4	1	12350.2	11038.6	61122.9	90679.3	18423	72343.4	78783.7	23557.6	29590.8	1	22407.8	1	39944.4	1	40509.3	23351.2	6264.03	4.57	560.253	C34 H32 N4 O4	PROTOPORPHYRIN_IX
CPD-10537	digitoxigenin	695886	717560	614571	1.18929e+06	915604	278934	420744	662978	322704	906553	298622	251878	614765	371389	661662	606076	622660	434411	488172	526441	16.83	374.238	C23 H34 O4	CPD-10537
CPD0-1406	9-[6(S),9-diamino-5,6,7,8,9-pentadeoxy-&beta;-D-ribo-nonafuranosyl]-9H-purin-6-amine	60382.9	69019.8	47042.4	91721.9	69100.2	77952.6	53862.6	89541	88008.4	92281.3	79631.6	85016.9	66528.9	53923.7	95766.4	90580	98108.1	77170.6	93485.1	88630	5.71	339.194	C14 H25 N7 O3	CPD0-1406
CPD-9300	<i>S</i>-ethyl-L-cysteine	107228	93934.7	97392	110760	92234.7	1	37901.7	27828.5	22483.4	31975.3	51050.1	61325.5	44861	39562	59634.4	44362	50746.8	40266.9	29905	44266.4	1.62	149.048	C5 H11 N O2 S	CPD-9300
ADIPATE	adipate	1.55959e+06	45895.7	19392	19242.3	11285.8	497303	110653	280753	57712.3	686102	167247	76784.7	15305.5	56524.5	12940.4	122834	118395	73455.9	77328.7	98990	1.7	144.04	C6 H8 O4	ADIPATE
METHYL-BETA-D-GALACTOSIDE	methyl-&beta;-D-galactoside	80914.3	59627.8	59820.1	116699	77906.8	147422	133249	97719.2	193903	138485	122980	76031	113810	150028	91154.9	86555.2	131170	89581.4	106257	119852	1.26	194.076	C7 H14 O6	METHYL-BETA-D-GALACTOSIDE
CPD-17688	7'-hydroxyabscisate	1	26605.7	36367.7	79244.7	11674.5	77427.9	56599.6	50547.9	69270.4	69667.6	79871.2	67204.9	57340.4	87069.8	71614.2	82041.9	53735.6	66204.8	57331.6	62662.1	3.55368	279.13	C15 H19 O5	CPD-17688
CPD-7409	&beta;-cryptoxanthin	1	48492.1	35437.2	1	42840	67691.5	65764.2	70640	69558.2	69952.2	61294.4	1	52071	53981.9	62990.5	1	50287.3	50261	54743	50670.2	24.97	552.431	C40 H56 O	CPD-7409
CPD-9949	1-phenylpropane-1,2-dione	133485	121718	109398	137154	112027	311395	231719	166344	1	210974	1	148773	155800	1	140683	1	1	1	164819	162239	2.11	148.05	C9 H8 O2	CPD-9949
CPD0-1662	&alpha;-monofluoromethylarginine	565516	593940	582553	509353	562565	344365	438670	492197	510342	423708	517632	510394	594545	522163	549452	449288	517206	231855	344082	365112	12.93	206.112	C7 H15 F N4 O2	CPD0-1662
CPD-14852	3,7,3',4'-tetramethylquercetin	91932.5	208799	91932.7	169934	113034	270876	253380	126863	213055	229311	175657	204212	223368	161488	101156	360459	106277	214534	119422	189467	5.546	358.106	C19 H18 O7	CPD-14852
CPDQT-458	2-<i>R</i>-hydroperoxy-linolenate	2.41305e+06	672940	809353	1.06664e+06	970344	2.74346e+06	3.24924e+06	1886300	1.59457e+06	2186644	1.21932e+06	1.94696e+06	704732	1707367	2.3462e+06	2.75748e+06	2325329	1.78814e+06	2.18317e+06	2.26511e+06	13.08	310.21	C18 H30 O4	CPDQT-458
CPD-4887	(-)-(4<i>S</i>)-&alpha;-terpineol	363929	55375	64161.1	68121.4	63698.3	395759	223413	327711	194866	306272	270128	320712	279692	1	365097	218810	45901.3	229539	264087	237626	9.89	154.136	C10 H18 O	CPD-4887
CPD0-1343	5-bromo-dCTP	31224.5	46188.5	38280.7	44624.6	46838.8	28423.3	12589.1	32709.8	35755.7	47551	44331	38865.9	41467.1	50028.7	27319.7	46035.7	57579.5	25594.5	1	40349.9	19.34	540.87	C9 H11 Br N3 O13 P3	CPD0-1343
CPD-11845	<i>N</i>-vanillate-L-glutamate	32409.9	60826.1	57314.9	44772.6	51536.3	1	1	14826.9	80403.7	80001.8	30944	43870.9	59157.3	30191.2	17863.6	40638.9	46354.7	41492.3	24653.4	37906.9	1.29	295.064	C13 H13 N O7	CPD-11845
CPD-9595	oxindole-3-acetyl-L-phenylalanine	1	1	1	33045.5	10746.4	18889.4	23215.5	1	25858.2	17700	1	1	1	1	1	1	1	1	1	1	3.97	337.127	C19 H17 N2 O4	CPD-9595
CPD-14843	myricetin 3-<i>O</i>-&beta;-D-glucoside	1	29618.9	1	30120.7	18299.3	92349.6	79381.7	11000.7	65299.2	68471.9	47475.5	1	27998.1	73716.7	12156.4	1	17889.7	30988.6	32131.9	39540	8.45	480.096	C21 H20 O13	CPD-14843
CPD-14533	adhyperforin	560391	18557.7	122501	1	1	1	521623	382251	18260.2	435639	634326	511893	432040	528499	683163	508959	690220	399527	598102	449672	21.77	550.411	C36 H54 O4	CPD-14533
CPD-8254	fagopyritol B2	798900	623492	649238	775517	710251	509849	678485	774213	652857	626029	571783	535167	584914	561233	493602	838102	646206	1	661298	745752	1.27	504.163	C18 H32 O16	CPD-8254
CPD-8264	1-18:1-2-16:0-phosphatidate	1	95660.6	80779.3	101161	92176.6	89177.2	67100.9	71266.5	73013.1	91005.3	91856.5	88458.4	84063.4	111092	75298.5	91956.7	82165.9	80008.5	51219.5	79522.3	18.95	672.47	C37 H69 O8 P	CPD-8264
CDP-CHOLINE	CDP-choline	1	1	1	26389.7	1	44059.1	41629.4	17691	1	35378.7	19538.8	24912.1	11322.9	10747.4	1	36598.2	27134.8	20781.5	25522.1	30562.6	18.64	487.098	C14 H25 N4 O11 P2	CDP-CHOLINE
ARACHIDIC_ACID	arachidate	1	1	1	1	1	1	24125	1	1	24962	27994.2	24104.3	28429.5	28857.6	19200.3	17434.6	34096.7	1	11660.8	32273.2	18.16	311.29	C20 H39 O2	ARACHIDIC_ACID
CPD-16781	dihydrochelerythrine	375785	323594	310682	389528	320428	108727	249406	200611	249999	185183	272417	252808	231397	358029	152015	207502	198484	157050	164377	231966	1.79	349.132	C21 H19 N O4	CPD-16781
CPD-8754	(+)-&alpha;-pinene	82152.8	34791.5	43945.9	80091.5	64732.3	46167.4	69994.1	1	38896.5	109384	67593.5	1	35680	1	50734.4	47146.3	29528.4	66453.5	39159.6	36664.3	9.63	136.125	C10 H16	CPD-8754
CPD-8231	&alpha;-eleostearate	563438	41640.1	45984.1	458577	38658.3	1	1	24183.2	34277.1	23397.3	452581	383135	50501.8	609048	366394	143568	17438.1	1	25158.2	17999.6	13.7494	277.223	C18 H29 O2	CPD-8231
CODEINONE	codeinone	1	24566.3	27068.6	227069	19893.3	839854	348709	320720	29106.2	474809	28629.8	28922.8	20979.2	238936	39744.6	713341	396907	625924	18147.2	558531	8.09526	298.137	C18 H20 N O3	CODEINONE
CPD-4462	(+)-maackiain	27775.5	1	1	23557.5	16921.1	18249	35571	1	22720.5	24243.4	1	1	1	1	21871.7	22875.4	1	32531.5	28169.3	22067.4	3.82	284.066	C16 H12 O5	CPD-4462
CH33ADO	5'-deoxyadenosine	291143	231114	202895	282731	250132	268381	253578	118468	295242	246967	294823	319225	302179	260991	245117	318671	237618	252968	254495	264611	1.78	251.099	C10 H13 N5 O3	CH33ADO
ISOWILLARDIINE	L-isowillardiine	69480.8	84909.8	83610.6	75390.3	65595.1	11026.7	30280.7	80388.2	36173.2	60446.8	29728.6	35475.5	51755.2	1	90161.4	80804	47436.8	69402.9	31998.1	46791	2.25	199.057	C7 H9 N3 O4	ISOWILLARDIINE
3-HYDROXYPROPYL-GLUCOSINOLATE	3-hydroxypropyl-glucosinolate	1	1	1	1	1	73905.6	80214	1	45948.8	71194.9	1	1	1	1	1	1	1	55926.8	62407.1	54589.2	3.34	376.049	C10 H18 N O10 S2	3-HYDROXYPROPYL-GLUCOSINOLATE
CPD-2181	1-oleoyl-2-oleoyl-phosphatidylcholine	3775751	1070669	1.14206e+06	254449	1.47907e+06	4381806	2.99081e+06	2.85207e+06	1.66621e+06	3.48159e+06	2.08923e+06	2414777	2.31661e+06	1.62441e+06	2.55049e+06	2950969	2.13883e+06	2.99376e+06	2.81424e+06	2.42189e+06	18.37	785.58	C44 H84 N O8 P	CPD-2181
BENZYL-DESULFOGLUCOSINOLATE	desulfoglucotropaeolin	1	55820.7	20235.9	11985.3	18712.9	1	43337.7	1	1	11854	50962.7	55577	51715.5	38096.9	1	97869.6	1	54955.8	43266.4	55141.1	7.69	329.096	C14 H19 N O6 S	BENZYL-DESULFOGLUCOSINOLATE
CPDQT-411	(<i>E</i>)-&omega;-(methylsulfanyl)pentyl-thiohydroximate	1	1	1	1	1	121424	46256	49319	59923.2	57019.5	37441.4	31943	1	55922	33528.2	58069.2	36892.3	61689.3	59584.8	63542.1	1.26	179.046	C6 H13 N O S2	CPDQT-411
CPD-13225	<i>p</i>-nitrophenyl-chitobiose	110318	107067	91047.6	94537.6	93183.2	106379	83369.6	90226.9	160322	116047	93462.6	94964.5	87799.3	1	115904	77579.8	121589	77824.4	109125	11107.7	7.01	545.189	C22 H31 N3 O13	CPD-13225
CPD-19728	(-)-jasmonoyl-1-aminocyclopropane-1 carboxylate	1	18356.7	11136.6	10825.3	10408.3	43426.6	60778.1	23907.8	47863.5	38619	24977.1	12405.8	12018.9	39424.9	1	20602	1	11948.7	16070.7	22753	5.37471	292.161	C16 H22 N O4	CPD-19728
CPD-13614	isoprenyl alcohol	374068	377884	332412	432613	299329	280944	309201	234373	273099	261789	338770	273696	242898	304631	304832	252542	326026	348539	354890	379011	0.98	86.0728	C5 H10 O	CPD-13614
CPD0-1717	2-amino-6-carboxamido-7,8-dihydropteridin-4-one	408510	639560	481635	879985	479241	1.26693e+06	1.19753e+06	431413	1.23766e+06	1.19691e+06	805790	666672	661705	803126	448967	898484	622662	790890	389672	832684	6.14	208.071	C7 H8 N6 O2	CPD0-1717
CPD-7725	phaseic acid	1	26605.7	36367.7	79244.7	11674.5	77427.9	56599.6	50547.9	69270.4	69667.6	79871.2	67204.9	57340.4	87069.8	71614.2	82041.9	53735.6	66204.8	57331.6	62662.1	3.55368	279.13	C15 H19 O5	CPD-7725
RETINOATE	<i>all-trans</i>-retinoate	43783.6	41640.1	45984.1	50603	38658.3	28293	27618	24183.2	34277.1	23397.3	45886.6	38762.3	50501.8	34169.2	57223.1	10978.1	17438.1	1	25158.2	17999.6	13	299.205	C20 H27 O2	RETINOATE
CPD-16173	anthranil	330348	9113.75	140935	366353	156033	2583416	1	86024.4	1	1.72792e+06	1	1268547	123364	380763	280174	1	1	3.16031e+06	5661541	1	0.47	119.037	C7 H5 N O	CPD-16173
CPD-12355	16,17-dihydro-16&alpha;,17-dihydroxy gibberellin A<sub>4</sub>	12712.7	20121.2	18764.6	18379.4	17531.8	500521	298866	289401	253785	340476	255151	297182	18988.1	11282.4	253236	285138	14766.5	222412	267577	244862	6.402	365.163	C19 H25 O7	CPD-12355
CPD-482	gibberellin A<sub>51</sub>	180920	142639	101900	143391	1	165110	148329	112980	138703	172314	153852	103864	81493.8	1	82331.5	141012	78136.8	115815	85382.6	95344.8	5.94	331.153	C19 H23 O5	CPD-482
CPD-7851	canthaxanthin	322588	231394	251773	252481	191477	358697	365788	347791	182036	387887	281778	281911	266148	263720	374843	293163	287606	307358	308007	336563	18.65	564.389	C40 H52 O2	CPD-7851
GLUTAMIDE	D-glutamine	328279	343193	301489	251496	248326	8203.92	76807.5	111760	110211	121391	516068	13554.4	364450	119391	1	81751.2	361086	120808	168338	184353	1.31	146.067	C5 H10 N2 O3	GLUTAMIDE
2-DEHYDROPANTOYL-LACTONE	2-dehydropantolactone	5647569	6.12966e+06	5314457	7.13393e+06	1	3.44848e+06	3.66195e+06	2.72565e+06	3.47898e+06	3.16687e+06	5332271	4.09674e+06	3404292	4777610	4.6276e+06	3246138	4369622	4408356	4489572	5.11685e+06	0.98	128.044	C6 H8 O3	2-DEHYDROPANTOYL-LACTONE
18-OXOOLEATE	18-oxo-oleate	1	125651	1	1	1	198893	241901	198602	1	173675	280007	1	1	354059	244831	1	1	1	1	154266	14.87	295.218	C18 H31 O3	18-OXOOLEATE
CPD-7969	sulcatone	302119	417522	500869	387263	405952	505358	413372	460413	476926	513673	323439	271609	348346	377725	264988	441832	294283	369357	359432	353896	4.63	126.105	C8 H14 O	CPD-7969
CPD-13222	<i>trans</i>-4-hexen-3-one	136648	49936.4	87854.8	151036	104475	588728	222913	241291	243538	290917	265044	201396	161322	430964	207642	166371	204761	1	178155	1	1.72	98.0732	C6 H10 O	CPD-13222
CPD0-954	1,4-naphthoquinone	1.41774e+06	1.13182e+06	952829	1.31753e+06	1.07019e+06	3.09646e+06	2.20458e+06	1.02581e+06	1.40185e+06	2.01054e+06	1521243	1.71464e+06	1.45487e+06	1.54984e+06	2.11143e+06	1.63113e+06	1.58251e+06	1.25636e+06	1.36013e+06	1.28436e+06	2.53	158.04	C10 H6 O2	CPD0-954
CPD-8159	1-palmitoyl-2-&alpha;-linolenoyl-phosphatidylcholine	1.03406e+06	1	53237	38773.3	16404	401963	385105	375870	129230	1.17752e+06	945156	786294	703270	281329	796860	406485	948889	888036	370529	880343	22.1189	755.538	C42 H78 N O8 P	CPD-8159
CPDQT-31	2-[(3'-methylsulfanyl)propyl]malate	289900	120355	173254	189123	155117	28344.8	252382	119595	74172.1	97829.2	40819.9	34599.6	154821	61920.7	300419	107617	88313.4	28752.1	77141.7	55141.6	2.046	220.041	C8 H12 O5 S	CPDQT-31
CPD-9872	6-methoxy-3-methyl-2-<i>all-trans</i>-nonaprenyl-1,4-benzoquinol	46838.9	96022.2	91918.2	164866	113171	28203.5	35428.8	49571.5	166944	51539.1	19299.2	10942.2	49948.9	17418	52099.3	19305.7	17656.2	18432.2	86501.9	57999.1	23.3025	766.629	C53 H82 O3	CPD-9872
CPD-1099	raffinose	798900	623492	649238	775517	710251	509849	678485	774213	652857	626029	571783	535167	584914	561233	493602	838102	646206	1	661298	745752	1.27	504.163	C18 H32 O16	CPD-1099
2-HYDROXY-23-DIHYDRODAIDZEIN	(3R)-2'-hydroxydihydrodaidzein	145434	151843	165344	85614.1	110015	36404.4	27634.8	35425.6	20369.1	24386.7	88555.2	88610	56666.3	85587.6	58696.2	43561.5	62941.8	55735	41711.8	60825.9	1.27	272.07	C15 H12 O5	2-HYDROXY-23-DIHYDRODAIDZEIN
CPD-8766	2-mercaptobenzothiazole	45074	65952	57335.4	53814.8	56723.9	60081.1	62597.5	55613.4	42309.4	57638.9	54265.9	53592.9	50343.6	56354.5	50942	62164.8	54560.1	52852.7	47261	52991	0.98	166.99	C7 H5 N S2	CPD-8766
CPD-14454	4-<i>O</i>-&beta;-D-glucosyl-esculetin	1	1	1	1	1	58480.7	1	1	26665.9	59596.4	1	1	1	1	1	1	1	1	24861	1	9.41	340.089	C15 H16 O9	CPD-14454
CPD-7849	adonirubin	421106	1	1	216093	146636	324841	316442	299608	330872	364017	704280	730474	633361	547918	150752	682008	132268	770768	136049	658014	18.2211	580.388	C40 H52 O3	CPD-7849
DTDP-D-GLUCOSE	dTDP-&alpha;-D-glucose	30824.6	58407.3	49104	76735.6	73760.4	1	56822.1	50960.8	39859.7	50027	57390.7	61494.3	62365.6	68010	55143.9	64155.8	60607	44016	44916.2	51375	18.6	562.056	C16 H24 N2 O16 P2	DTDP-D-GLUCOSE
S-NORCOCLAURINE	(S)-norcoclaurine	147058	92441.1	233942	193846	159597	1	83590.7	207361	99315.6	152598	104518	1	88588	76278.3	162233	190869	158795	103910	111809	134310	9.24	272.124	C16 H18 N O3	S-NORCOCLAURINE
GAMMA-LINOLENOYL-COA	&gamma;-linolenoyl-CoA	14621.4	99682.1	1	1	1	1	24262.5	1	34652.7	19022.2	12599.1	1	11594.8	1	1	1	1	21180	17389.5	11901.1	1.3	1023.33	C39 H60 N7 O17 P3 S	GAMMA-LINOLENOYL-COA
LINOLENOYL-COA	&alpha;-linolenoyl-CoA	14621.4	99682.1	1	1	1	1	24262.5	1	34652.7	19022.2	12599.1	1	11594.8	1	1	1	1	21180	17389.5	11901.1	1.3	1023.33	C39 H60 N7 O17 P3 S	LINOLENOYL-COA
CPD-8936	p-coumaroylserotonin	1	1	1	1.19879e+06	77114.7	552070	1	66837.1	47672.3	58411.4	1	1	1	1	67128.8	1	1	536503	405284	407981	2.104	322.133	C19 H18 N2 O3	CPD-8936
CPD-14946	3,3'-dimethylquercetin	3.92611e+06	3554413	4.77636e+06	4.38129e+06	3.14925e+06	4.12879e+06	3.30436e+06	3.55208e+06	4.31192e+06	3.95285e+06	3817494	3.65787e+06	3.78922e+06	4.08933e+06	4092459	2.35276e+06	4.47103e+06	2535462	3227272	2.60588e+06	8.93	330.07	C17 H14 O7	CPD-14946
S-STYLOPINE	(<i>S</i>)-stylopine	1	1	1	1	1	1	12620.1	19835	40118.7	18094.5	11217.2	1	1	18243.8	1	24000.7	1	18726.4	22724.5	19341.4	2	323.117	C19 H17 N O4	S-STYLOPINE
CPD4FS-5	&beta;-L-gulose 1-phosphate	546833	787263	580415	650719	563704	992827	895516	718835	873924	934870	890717	816073	805680	865322	1.26285e+06	760769	802524	835870	746427	747339	2.52	258.013	C6 H11 O9 P	CPD4FS-5
CPD-13370	(2E,4E,6E)-4-methylocta-2,4,6-trienedial	1	57696.9	1	50140.6	1	1	55940.3	51181.3	57865	61863.7	1	1	1	1	1	59771.1	1	46944.5	1	1	4.63	150.066	C9 H10 O2	CPD-13370
CPD-4888	&beta;-myrcene	82152.8	34791.5	43945.9	80091.5	64732.3	46167.4	69994.1	1	38896.5	109384	67593.5	1	35680	1	50734.4	47146.3	29528.4	66453.5	39159.6	36664.3	9.63	136.125	C10 H16	CPD-4888
5-METHYL-THF	5-methyltetrahydropteroyl mono-L-glutamate	73507.8	1	30531.9	117990	38886.1	109639	86933.9	34489.3	12556.1	80665.9	46272	82091.1	66563.4	80092.7	63539.4	174119	55753.7	161605	29968.6	19521.7	7.69474	457.173	C20 H23 N7 O6	5-METHYL-THF
6-O-METHYLNORLAUDANOSOLINE	(<i>S</i>)-6-<i>O</i>-methylnorlaudanosoline	1	223060	190414	169684	175061	1	1	167768	198375	166203	164812	156561	163797	1	151435	1	165644	121890	125683	137181	17.26	302.136	C17 H20 N O4	6-O-METHYLNORLAUDANOSOLINE
CPD-13173	salicortin	2758298	21577198	7.75346e+06	6798308	10000880	7139973	4987825	11467058	3.33124e+06	11086086	21671024	24508798	20189710	4.62756e+06	5.33378e+06	31566936	6187560	5.23816e+06	20912634	21437566	6.89	424.135	C20 H24 O10	CPD-13173
CPDQT-262	(<i>E</i>)-9-(methylsulfanyl)nonanal oxime	114296	53102.5	121634	42894.8	68006.7	147837	85941.4	84563.2	31709.2	99709.4	1	1	11351.6	1	131438	74621.8	22358.4	11516.4	45065	44817.5	2.47	203.133	C10 H21 N O S	CPDQT-262
CPD-15319	4-hydroxy-4-methyl-L-glutamate	11184.4	876463	611089	457768	1	1.058e+06	815639	694950	1.02022e+06	787047	663277	823810	35931.5	713239	38109.9	894674	1	731825	671056	800518	1.89	176.05	C6 H10 N O5	CPD-15319
CPD0-1465	adenosine 5'[&beta;,&gamma;-methylene]triphosphate	862722	1207243	1.05981e+06	1.6319e+06	1.31535e+06	1.16603e+06	794002	1.18013e+06	1.17186e+06	1.30911e+06	1.24771e+06	1.1957e+06	1.17371e+06	1421658	1.1212e+06	1238674	922099	979130	901084	950513	19.27	532.962	C11 H14 N5 O14 P3	CPD0-1465
CPD-16560	delphinidin 3-<i>O</i>-rutinoside-7-<i>O</i>-(6-<i>O</i>-(4-<i>O</i>-(glucosyl)-oxybenzoyl)-glucoside)	1	1	21892.7	23252.5	1	125050	40344.1	29774	1	59198.4	69788.1	53012.7	68095.3	72874.1	74348.3	86506.8	77585.6	58827.1	59523.9	92518.7	26.96	1054.26	C46 H54 O28	CPD-16560
CPD-16717	1-stearoyl-<i>sn</i>-glycerol	9494978	9297527	10098028	8789733	9270858	5153499	6444336	6.60777e+06	6433826	6.11545e+06	8764323	8887989	8764625	9581271	8.32856e+06	6.65864e+06	6210756	4.6872e+06	7.02198e+06	5486237	19.51	358.304	C21 H42 O4	CPD-16717
CPD-4702	4&alpha;-carboxy-5&alpha;-cholesta-8,24-dien-3&beta;-ol	126445	105431	124122	117991	108807	1	1	1	12335.3	10863.5	132437	126846	122805	127262	121909	136735	149790	139715	130378	161110	18.87	427.33	C28 H43 O3	CPD-4702
CPD-11852	dehydroscoulerine	33300.7	1	1	47582.9	36019.1	96718.2	71193.3	48528.5	46106	77283	54484.6	70440.4	48555.5	41603.6	41888.9	95954.2	37072.4	89881.2	66553.8	76360.2	4.66	324.128	C19 H18 N O4	CPD-11852
CPD0-1265	azelate	434656	374889	481635	400763	491395	1.26693e+06	1.19753e+06	642114	1.23766e+06	1.19691e+06	805790	666672	661705	803126	448967	898484	622662	790890	387078	832684	6.14	186.089	C9 H14 O4	CPD0-1265
CPD-14976	kaempferol 3-<i>O</i>-(6"-<i>O</i>-<i>p</i>-coumaroyl)-glucoside	2.10195e+06	1.06884e+06	1	3.71389e+06	3.16037e+06	2.23139e+06	2.52868e+06	1	3094954	3691670	1.57512e+06	6895833	1	5621080	6638257	7.44728e+06	1	7.35808e+06	1.89306e+06	1.67297e+06	6.45938	594.152	C30 H26 O13	CPD-14976
CPD0-1661	&alpha;-monofluoromethylagmatine	1	130995	100740	35044.2	100216	145890	1	1	86328.2	42031	52495.1	26506.1	1	224976	1	129011	1	17303.8	48384.2	60396	2.46	162.129	C6 H15 F N4	CPD0-1661
CPD-15087	6-<i>C</i>-glucosyl chrysin	119548	97718.3	1	125419	104373	1	119952	118940	1	86987.8	98922.4	95810.5	134204	84733.5	99776	92630	103812	97686.5	112774	107982	6.36	415.104	C21 H19 O9	CPD-15087
CPD-13920	<i>ent</i>-isokauren-2&alpha;-ol	68353.3	1	1	1	1	37081.6	44672	32746.1	12338.4	37139.2	42557	35660.6	36234.4	32008.5	53229.8	47730.5	31893.5	39967.7	42624.8	40772.6	20.89	288.243	C20 H32 O	CPD-13920
INOSINE	inosine	51031.4	331825	413007	23702.7	21353.5	27825.9	15921.3	340046	465330	37788.8	423525	508320	531056	39750.6	425137	504310	457373	458636	457443	442272	1.65	268.075	C10 H12 N4 O5	INOSINE
CPD-7015	7<sup>1</sup>-hydroxychlorophyllide <i>a</i>	23515.4	10894.8	26816.6	21244.1	27877.8	29519.2	11108.5	88544.7	17674.8	22721.6	36009.5	29017.9	28092.7	33968.8	19500.3	36629.8	27538.6	12536.5	34069.1	32399	10.958	628.214	C35 H32 Mg N4 O6	CPD-7015
CPD-8906	(-)-pinoresinol	87560.5	96803	87812.2	201015	89751.1	127341	97669	150132	117311	122646	90972.8	86156.2	1	1	200241	221907	1	1	182447	181775	5.44	358.139	C20 H22 O6	CPD-8906
CPD-14981	isorhamnetin 3-<i>O</i>-(6"-<i>O</i>-feruloyl)-glucoside	384026	285816	360784	248415	267780	113432	177056	270521	189015	201081	198593	241146	256231	116775	240092	140212	263704	115393	253938	204614	13.32	654.166	C32 H30 O15	CPD-14981
CPD-18091	pelargonidin 3-<i>O</i>-&beta;-<i>D</i>-sambubioside	1	1	1.22174e+06	1.20065e+06	1.49e+06	1	1	1.52476e+06	993693	1.21053e+06	1	1	1	1	1.23743e+06	1	1058165	1	1	1	7.41	563.132	C26 H27 O14	CPD-18091
MEVALONATE	(<i>R</i>)-mevalonate	68311.7	11529.7	1	69845.2	43251.6	424184	258734	71292.6	106120	227771	54385	62885.9	17820.3	58805.4	33322.6	1	44231.1	40723.4	41431.8	36152.7	3.35	147.068	C6 H11 O4	MEVALONATE
TEREPHTHALATE	terephthalate	1	1	1	1	1	26765.7	34923.5	33153.7	1	25546.4	1	1	17134.5	1	1	40354.9	1	10783	1	1	0.99	164.005	C8 H4 O4	TEREPHTHALATE
CPD-4750	(+)-copalyl diphosphate	87071.3	62817.6	86633.8	1	70512.5	1.71958e+06	1.32257e+06	1.21196e+06	1.24494e+06	1.45764e+06	1	1	86356.1	45612.9	874306	1	70737.5	1	1.02385e+06	1.07313e+06	3.95533	447.18	C20 H33 O7 P2	CPD-4750
D-TRYPTOPHAN	D-tryptophan	1.45817e+06	601753	541728	1.25094e+06	854705	4.18715e+06	2654341	930563	1.18289e+06	2.34751e+06	1.07463e+06	1.05274e+06	638404	1.11058e+06	800209	474822	734634	565218	625579	602599	3.36	204.087	C11 H12 N2 O2	D-TRYPTOPHAN
CPD-4208	<i>trans</i>-zeatin riboside	416967	565241	527856	427897	472431	518634	461751	740009	521107	582739	452966	307877	274515	716305	346789	467587	283117	335310	437812	412170	6.11	351.15	C15 H21 N5 O5	CPD-4208
CPD-4745	rishitin	105230	11793.4	16530	170571	98454	754099	262924	11362.6	232855	270201	10913.9	232811	10600.8	149541	41159.7	35171.9	130866	18687.9	11259.2	16588	5.6625	222.167	C14 H22 O2	CPD-4745
CPD-3061	(2<i>S</i>)-liquiritigenin	74791.4	74096.8	77060.6	64578.8	65594.7	38832.4	1	29765.7	33527.9	26557.8	50845.9	62959.5	42304.2	40973.2	43370.7	39845.5	39557	39929.2	36557.4	41205.1	1.62	256.074	C15 H12 O4	CPD-3061
CPD-9501	3-methoxy-5-hydroxytoluene	599878	808073	715515	975302	822962	2.12393e+06	1.36206e+06	912096	1.2856e+06	1.50035e+06	790912	952039	808380	695654	716049	1.2184e+06	795979	1.20448e+06	1.00697e+06	1.00919e+06	4.12	138.068	C8 H10 O2	CPD-9501
4-METHYL-MYO-INOSITOL	D-ononitol	80914.3	59627.8	59820.1	116699	77906.8	147422	133249	97719.2	193903	138485	122980	76031	113810	150028	91154.9	86555.2	131170	89581.4	106257	119852	1.26	194.076	C7 H14 O6	4-METHYL-MYO-INOSITOL
CPD-15217	gibberellin A<sub>5</sub>	229311	463014	425357	449991	400534	481201	351726	414294	379627	467450	309793	293276	1	331353	245566	399060	255704	356134	320660	298811	4.5	329.13	C19 H21 O5	CPD-15217
VINDOLINE	vindoline	212394	28809.8	32470.8	41898.6	26957.7	990337	970847	10966.5	1.03247e+06	977678	540540	498250	22136	682059	11158.7	819766	449474	16237.5	17914.1	18356	4.71	457.228	C25 H33 N2 O6	VINDOLINE
CPD-16765	cirsimaritin	27715.4	46044.1	46341.2	38799.5	37992.7	164146	158708	72080.2	1	119555	104378	120162	34456.4	1	1	128220	1	118758	110437	130351	11.4	314.081	C17 H14 O6	CPD-16765
DTDP-RHAMNOSE	dTDP-&beta;-L-rhamnose	1	1	1	26617.7	1	26605.3	13096	11492.1	1	29374.1	1	1	1	1	1	18619.7	1	1	10606.6	11455.8	19.77	546.063	C16 H24 N2 O15 P2	DTDP-RHAMNOSE
CPD-8725	dehydroabietate	43783.6	41640.1	45984.1	50603	38658.3	28293	27618	24183.2	34277.1	23397.3	45886.6	38762.3	50501.8	34169.2	57223.1	10978.1	17438.1	1	25158.2	17999.6	13	299.205	C20 H27 O2	CPD-8725
CPD-8160	1-18:1-2-16:0-digalactosyldiacylglycerol	179459	1	39362.6	11640.9	13002	10773	1	26122.6	1	37431.9	89761.6	87793	102519	61270.8	85483.9	47718.3	143098	22955.7	23935.8	48276.6	21.8988	918.617	C49 H90 O15	CPD-8160
2K-4CH3-PENTANOATE	4-methyl-2-oxopentanoate	31019.9	66388.6	60593.4	67529.4	60004.5	284160	131577	100247	107080	154864	57076.7	49868.9	21556.4	88207	40823.8	109203	68075	98909.7	87004.8	98117.9	2.138	129.055	C6 H9 O3	2K-4CH3-PENTANOATE
CPD-8928	(+)-sesamolin	34967.4	15950.2	20065.7	12504.7	12141.5	58104.2	56125.1	70753.7	32743.8	29945.3	132133	50726.9	124109	43796.3	11462	213630	1	201172	49639.9	142169	5.49632	370.102	C20 H18 O7	CPD-8928
5-O-METHYL-MYO-INOSITOL	sequoyitol	80914.3	59627.8	59820.1	116699	77906.8	147422	133249	97719.2	193903	138485	122980	76031	113810	150028	91154.9	86555.2	131170	89581.4	106257	119852	1.26	194.076	C7 H14 O6	5-O-METHYL-MYO-INOSITOL
HOMOMETHIONINE	L-homomethionine	17627.6	27880.5	27677.8	13494.4	25998.5	27953.7	17441.5	54511.3	65459.8	70161.2	49113.5	32491.7	19720.1	71629.4	23115.6	33290.1	27367.4	20793.6	26098.6	25478.5	5.5675	163.069	C6 H13 N O2 S	HOMOMETHIONINE
GUANINE	guanine	1125092	1.0789e+06	1033672	1.0153e+06	1691839	1.58407e+06	1.10223e+06	813682	1.25176e+06	1.02459e+06	990636	1.08786e+06	1.2911e+06	866696	1.10113e+06	1.40023e+06	874157	1.39066e+06	1.0503e+06	1326699	1.61	151.047	C5 H5 N5 O	GUANINE
BERBERINE	berberine	182697	182770	175110	359620	234209	335215	352250	173313	351196	336737	229807	143198	169893	356416	212343	283219	165193	11431	188289	188533	4.01	336.124	C20 H18 N O4	BERBERINE
CPD-9269	alliin	32857.6	1	82576.1	18006.5	61580.8	176855	59047.6	11210.1	11023.4	191105	142872	44768.1	36165.2	309383	1	74100.5	55824.8	96060	30123.5	32891	8.88	177.048	C6 H11 N O3 S	CPD-9269
CPD-14950	3-<i>O</i>-methylkaempferol	1	36070.6	1	1	1	1	52203	1	48638.2	52687.1	255692	1	1	455541	138795	1	1	42694.7	45440.2	44335.8	8.662	300.059	C16 H12 O6	CPD-14950
GAMA-TOCOPHEROL	&gamma;-tocopherol	20192.4	22524	21895.7	12756	25204.6	21680.8	21634.4	11216.5	1	12011.5	13066.2	16633.1	20066.6	16411.2	11829	13586.6	11805.6	11423.6	16850.1	1	17.3167	416.365	C28 H48 O2	GAMA-TOCOPHEROL
CPDQT-41	10-(methylsulfanyl)-2-oxodecanoate	938239	1.15607e+06	950565	1.03031e+06	1041236	954467	976701	792231	1.08125e+06	1.07184e+06	647232	802727	328250	553033	719852	801311	630203	599794	591278	662063	1.58	231.108	C11 H19 O3 S	CPDQT-41
CPD0-1405	9-[6(RS)-C-carboxamido-5,6,7-trideoxy-&beta;-D-ribo-octofuranosyl]-9H-purin-6-amine	63421.7	84065.5	79557.6	68314.8	74591.1	120552	33963.3	110188	73660.5	49397.5	73403.7	45512.2	42188.6	115594	48021.8	42588	41045.9	47668.1	62630.3	59026.5	5.406	352.154	C14 H20 N6 O5	CPD0-1405
L-ARGININO-SUCCINATE	L-arginino-succinate	1	77206.8	26001.6	17938.1	22550.9	43332.9	1	30188.6	1	59264.7	57530	67956.2	56732.2	1	1	1	1	69634.2	63207.8	66773.6	7.00077	289.122	C10 H17 N4 O6	L-ARGININO-SUCCINATE
CPD-7144	pelargonidin-3-<i>O</i>-rutinoside	2.01534e+06	2.99358e+06	2105509	1.72093e+06	3.81854e+06	7105949	1	12987734	1.04415e+06	8796906	3.68974e+06	3.459e+06	3.16909e+06	3.261e+06	1.60709e+06	5280437	6741520	4.09782e+06	1	1	7.07882	578.158	C27 H30 O14	CPD-7144
CPD-15544	<i>N</i><sup>7</sup>-methylguanosine	1.08068e+06	355350	431314	838946	639902	1.24138e+06	876709	746784	1.19166e+06	1.12058e+06	319535	432623	347980	144966	634222	513405	972475	884725	856943	777184	5.18	298.122	C11 H16 N5 O5	CPD-15544
INDOL-YLACETYL-MYO-INOSITOL-ARABINOSIDE	(indol-3-yl)acetyl-<i>myo</i>-inositol L-arabinoside	87071.3	62817.6	86633.8	69721	70512.5	25562.8	101433	76991.5	53216.2	37389.4	63692.1	73051.1	86356.1	45612.9	61906.3	72704.8	70737.5	59238.1	78859.8	70033.4	4.9325	469.158	C21 H27 N O11	INDOL-YLACETYL-MYO-INOSITOL-ARABINOSIDE
CPD-4661	capsidiol	64894.4	21761.7	16206.1	48613.4	30976.9	45784.1	1	1	23854.1	48465.4	1	10476.2	1	1	21679.1	28809.4	1	24058.7	22152.9	1	6.17	236.175	C15 H24 O2	CPD-4661
CPD-8710	neoabietadiene-diol	200898	76017.4	71352.9	18881.5	17101.4	88970.6	97206.5	48566	49315.7	80101.6	85724.4	101541	79990	29398.9	18850.4	67758.2	61304.7	61958.1	11574.6	58794.6	16.12	304.238	C20 H32 O2	CPD-8710
ALL-TRANS-HEXAPRENYL-DIPHOSPHATE	all-<i>trans</i>-hexaprenyl diphosphate	1.2452e+06	897595	1.11761e+06	940562	962027	3.44511e+06	2031111	2.16362e+06	1520630	2.94832e+06	1.41169e+06	19148	1.11616e+06	1.23493e+06	1.38269e+06	1.8948e+06	1.35742e+06	1.84879e+06	27288.8	1.90757e+06	21.77	583.304	C30 H49 O7 P2	ALL-TRANS-HEXAPRENYL-DIPHOSPHATE
CPD-15481	7,4'-dihydroxy, 8-methoxyflavone	27775.5	1	1	23557.5	16921.1	18249	35571	1	22720.5	24243.4	1	1	1	1	21871.7	22875.4	1	32531.5	28169.3	22067.4	3.82	284.066	C16 H12 O5	CPD-15481
CPD-7731	2-<i>trans</i>-abscisate	31748.7	29690	46221.1	33483.5	33692.7	244536	108633	71360.4	1	112703	12229.3	48690.7	47904.9	31200.7	11264.9	33400.6	32794.5	46871.5	54302.9	19745.7	1.82	263.132	C15 H19 O4	CPD-7731
CPD-8696	neoabietadiene	253582	98601.3	127019	237137	153855	73636.7	1	95875	87042.4	90213.9	156154	1	1	327546	140506	84982.1	139846	60911.5	105547	80252.9	10.5947	272.255	C20 H32	CPD-8696
CPD-12745	(13<i>E</i>)-8&alpha;-hydroxylabd-13-en-15-yl diphosphate	134505	201999	233808	158234	184049	255373	239208	215247	370646	273258	148861	121578	172888	114480	192078	131320	205953	169537	249069	202884	3.75	465.177	C20 H35 O8 P2	CPD-12745
PROTOHEME	protoheme	1	1	1	13767.5	1	1	1	10787.5	1	66081	1	10507.2	1	1	1	1	19578.8	34270	30397.9	1	18.65	612.157	C34 H30 Fe N4 O4	PROTOHEME
CPD-9677	dalcochinin-8'-O-&beta;-glucoside	127005	112512	118767	118770	114669	92999.8	113293	121040	120998	117939	116319	113435	118442	117089	116224	116674	103213	106174	115235	108920	25.85	574.212	C29 H34 O12	CPD-9677
CPD-182	4-methylumbelliferone	758105	919109	889446	978281	965569	2.34521e+06	1.39321e+06	1.30705e+06	1.89656e+06	1.89372e+06	1	945644	1.1719e+06	1	1.44848e+06	866277	949788	1	1.30421e+06	932063	4.93	176.045	C10 H8 O3	CPD-182
CPD-1142	salicin	1	13237.5	1	38353.8	24811.9	1	1	1	18237.1	26616.6	12252.1	36147.1	23679.1	34119.6	33678.3	32011.8	31238.7	44832.3	38658.3	1	4.68	286.103	C13 H18 O7	CPD-1142
CPD-4890	terpinolene	82152.8	34791.5	43945.9	80091.5	64732.3	46167.4	69994.1	1	38896.5	109384	67593.5	1	35680	1	50734.4	47146.3	29528.4	66453.5	39159.6	36664.3	9.63	136.125	C10 H16	CPD-4890
PHENYLACETALDOXIME	(<i>Z</i>)-phenylacetaldehyde oxime	298867	254006	243382	104874	93186.6	938374	659835	569713	306306	559251	131052	67740.3	85392.2	354690	12780.5	135722	477631	95417.4	436701	351451	2.08	135.065	C8 H9 N O	PHENYLACETALDOXIME
CPD-11608	&beta;-sitosterol 3-O-&beta;-D-glucoside	146158	189893	1	181913	197030	206873	274307	383950	236687	310334	205778	1	195968	212289	213866	480830	174745	384607	323967	300289	21.525	576.434	C35 H60 O6	CPD-11608
CPD-13248	artemisinate	33644.5	1	1	1	1	132211	77565.5	51113.7	1	68240.6	54856.4	63842.9	92710.6	1	115402	32835.6	34841.6	66755.4	35238.6	29868.3	2.21	233.16	C15 H21 O2	CPD-13248
CPD-4443	<i>cis</i>-zeatin riboside monophosphate	56671.1	361963	122601	101696	160051	125097	399155	203829	93117.4	216482	379748	433749	336900	366275	77792.6	616482	108467	597102	420527	414948	6.9	429.108	C15 H20 N5 O8 P	CPD-4443
D-SORBITOL-6-P	D-sorbitol 6-phosphate	1	412340	423152	286817	334181	100698	29423.3	98612.8	1	35839.4	123237	99547	73636.9	1	90066.8	63516.8	84841.6	50011.1	58812	64329.9	1.60471	260.027	C6 H13 O9 P	D-SORBITOL-6-P
CPDQT-428	indole-3-carbinol	68311.7	11529.7	1	69845.2	43251.6	424184	258734	71292.6	106120	227771	54385	62885.9	17820.3	58805.4	33322.6	31761.8	44231.1	40723.4	41431.8	36152.7	3.35	147.068	C9 H9 N O	CPDQT-428
CPD-15300	lampranthin I	62371.3	49206.3	53613.2	31609.3	42146.4	1	24819	34413.3	35854.6	32171	38498.7	43231.1	45652.2	17889.8	35766.6	10122.9	43364.2	1	35282.4	24375.4	13.07	695.162	C33 H31 N2 O15	CPD-15300
CPD-4206	<i>trans</i>-zeatin riboside monophosphate	56671.1	361963	122601	101696	160051	125097	399155	203829	93117.4	216482	379748	433749	336900	366275	77792.6	616482	108467	597102	420527	414948	6.9	429.108	C15 H20 N5 O8 P	CPD-4206
CPD-13037	(1,4)-&beta;-xylobiose	73529.4	93064.7	129955	197170	167228	94655.5	95639.9	102409	217241	164039	161027	108553	244533	89659	98812.1	285259	198658	165586	105497	156375	2.0445	282.091	C10 H18 O9	CPD-13037
CPD-14590	(R)-4-hydroxymandelonitrile	213753	201493	218948	245665	177348	368372	287131	27828.5	359127	333947	261134	61325.5	229929	39562	59634.4	323060	263665	343586	323793	338205	1.78	149.045	C8 H7 N O2	CPD-14590
CPD-9277	methiin	941621	1.00478e+06	864175	1.158e+06	754692	568811	623499	451037	580468	540796	860404	665461	546880	782970	751158	535219	681854	706130	727426	820028	0.98	151.028	C4 H9 N O3 S	CPD-9277
2-KETO-ISOVALERATE	3-methyl-2-oxobutanoate	1.2327e+06	1.38981e+06	1.21134e+06	1.52506e+06	1.04109e+06	911259	903040	688206	925310	829121	1.12235e+06	896026	755841	1060315	1.02069e+06	806453	980508	1.05109e+06	1.05065e+06	1138820	0.98	115.036	C5 H7 O3	2-KETO-ISOVALERATE
CPD-9192	9,10-phenanthroquinone	26023.2	33934	787167	996674	901166	459663	866312	787674	73838.5	887279	1.28726e+06	33340.9	1.02711e+06	33549.8	791861	69347.6	36109.4	541539	37208.9	857747	2.044	210.073	C14 H10 O2	CPD-9192
M-TOPOLIN	<i>m</i>-topolin	1	27897.6	23257.8	1	11161.4	29290.8	1	10922.8	1	11147.6	1	1	1	1	1	1	1	1	1	1	1.52	243.109	C12 H13 N5 O	M-TOPOLIN
CPD-5846	3&beta;-hydroxy-4&beta;-methyl-5&alpha;-cholest-7-ene-4&alpha;-carboxylate	17258.5	11181.8	11467.8	18559.6	11377.4	1	1	17616.3	18781.7	18570.6	13021.1	11091.6	11529.8	19591.2	1	17429.6	10943.9	1	1	1	19.58	443.356	C29 H47 O3	CPD-5846
3-METHYLXANTHINE	3-methylxanthine	11442.1	1	1	22045.8	1	1	71430.8	28129.9	1	52830.6	38583.5	36361.1	13205.1	11525.8	12572.6	53427.8	34979.7	33051	46387.4	47279.8	17.554	166.046	C6 H6 N4 O2	3-METHYLXANTHINE
L-CYSTATHIONINE	L-cystathionine	243476	300461	332403	268792	266285	20486.9	51023.6	156770	119406	70032.2	162937	127627	123664	141546	123779	125755	122863	107943	111654	117032	1.73	222.071	C7 H14 N2 O4 S	L-CYSTATHIONINE
CPD-14431	4-<i>O</i>- &beta; -D-glucosyl-daphnetin	1	1	1	1	1	58480.7	1	1	26665.9	59596.4	1	1	1	1	1	1	1	1	24861	1	9.41	340.089	C15 H16 O9	CPD-14431
CPD-15800	dihydropapaverine	163082	129675	139801	132355	135897	216030	154609	158136	159905	177696	132136	131112	155860	90228.5	155816	121208	121695	120457	170881	156800	2.97	341.164	C20 H23 N O4	CPD-15800
CPD-13228	(<i>E</i>)-2-pentenal	120874	82703.8	96595.5	101074	98366.6	259827	149952	109143	136934	157322	138106	118608	97505.1	104087	110054	111145	127469	87717.7	86030	83924	2.554	84.0579	C5 H8 O	CPD-13228
1-L-MYO-INOSITOL-1-P	1D-<i>myo</i>-inositol 3-monophosphate	546833	787263	580415	650719	563704	992827	895516	718835	873924	934870	890717	816073	805680	865322	1.26285e+06	760769	802524	835870	746427	747339	2.52	258.013	C6 H11 O9 P	1-L-MYO-INOSITOL-1-P
345-TRIHYDROXY-37-DIMETHOXYFLAVONE	3,7-dimethylquercetin	3.92611e+06	3554413	4.77636e+06	4.38129e+06	3.14925e+06	4.12879e+06	3.30436e+06	3.55208e+06	4.31192e+06	3.95285e+06	3817494	3.65787e+06	3.78922e+06	4.08933e+06	4092459	2.35276e+06	4.47103e+06	2535462	3227272	2.60588e+06	8.93	330.07	C17 H14 O7	345-TRIHYDROXY-37-DIMETHOXYFLAVONE
CPD-14989	quercetin 3-<i>O</i>-(3'-<i>O</i>-<i>p</i>-coumaroyl)-glucoside	1	144836	1	1	1	1	1	48636.7	1	24979.6	152857	1	1	450174	1	149341	1	284979	128532	118141	4.92	610.147	C30 H26 O14	CPD-14989
CPD-18170	isovitexin 2''-<i>O</i>-arabinosyl 7-<i>O</i>-galactoside	290543	310814	308065	305671	291691	295790	335501	291686	311628	330860	275678	299741	292544	260670	240661	358666	223745	326427	285228	280874	6.21	726.193	C32 H38 O19	CPD-18170
CPD-9851	corynantheal	1	1	1	1	1	47626.2	1	1	43369.9	30793.3	1	1	1	1	1	1	1	1	1	1	3.2	294.183	C19 H22 N2 O	CPD-9851
CPD-4622	<i>trans</i>-zeatin-<i>O</i>-glucoside-7-<i>N</i>-glucoside	36600.8	1	1	35123.4	17022.6	105545	95250.1	19663	40639.4	87619.5	1	10721	1	1	1	1	1	1	1	1	3.33	543.209	C22 H33 N5 O11	CPD-4622
CPD-1095	acacetin	34398.7	54161.7	10670.8	93949.6	62722	141629	131492	29769.6	138625	134702	23131.3	28042.1	68306.6	78357.6	11271.5	60317.8	72732.8	37176.6	68406	24547.8	2.6	283.067	C16 H11 O5	CPD-1095
TAXA-411-DIENE	taxa-4,11-diene	253582	98601.3	127019	237137	153855	73636.7	1	95875	87042.4	90213.9	156154	1	1	327546	140506	84982.1	139846	60911.5	105547	80252.9	10.5947	272.255	C20 H32	TAXA-411-DIENE
421-DEHYDROGEISSOSCHIZINE	4,21-dehydrogeissoschizine	974152	903169	695813	1.02853e+06	801731	2.18011e+06	1.24616e+06	755052	1.35121e+06	1.32751e+06	980682	993219	821174	1.06603e+06	1.0139e+06	853002	769199	818744	1.08863e+06	964096	5.67	351.172	C21 H23 N2 O3	421-DEHYDROGEISSOSCHIZINE
CPD-8918	13-[(<i>E</i>)-2-methylcrotonoyl]oxylupanine	280488	97802.9	171027	242771	182782	177391	210956	214278	131436	196938	131546	157974	152577	1	172420	147668	172939	84652	137968	132300	5.29	347.226	C20 H31 N2 O3	CPD-8918
CPD-7026	afrormosin	47762.1	29002.4	22218.3	36073.8	29811.2	78745.7	52017.5	1	49017.6	54895.6	22126.1	17925.2	17963.9	25484.4	24323.5	41409.7	28334.4	10664.6	22497.7	24454.4	3.70316	298.088	C17 H14 O5	CPD-7026
DIACETYL	diacetyl	611067	2310870	83605.5	1.51194e+06	1.47973e+06	189818	2406634	556159	679426	2.40743e+06	448822	2.28794e+06	87892.6	39328.8	44746.5	626720	497262	374839	265314	455187	1.9145	86.037	C4 H6 O2	DIACETYL
CPD-7850	echinenone	560391	1	122501	1	31251.3	326621	521623	382251	18260.2	435639	634326	511893	432040	528499	683163	508959	690220	399527	598102	449672	21.77	550.411	C40 H54 O	CPD-7850
CPD-14242	3-oxo-myristate	53661.1	31611.7	37500.7	31508.3	38773	26802	37231.9	57787.8	41824	39065.3	49526.8	49468.6	58856.9	30141.9	42128.1	80395.5	44250.4	63356.7	51008.8	56209.3	12.44	241.175	C14 H25 O3	CPD-14242
CPD-20040	7,2,2'-trihydroxy-4',5'-methylenedioxyisoflav-3-ene	1	356340	339365	401176	388720	446321	451371	346412	419029	443737	1	1	292269	225218	391704	398515	345980	449220	393736	373812	3.82	302.077	C16 H14 O6	CPD-20040
CPD0-1054	adenylyl-imidodiphosphate	16527.6	15182.9	18907.9	17569.8	16874.2	22659.9	26672.3	23720.8	30764.6	28939.6	25868.7	23331.1	20817.4	29078.7	13208.5	22588.3	16520.3	19407.6	15940.2	15990.6	1.23	501.979	C10 H13 N6 O12 P3	CPD0-1054
CPD-9596	oxindole-3-acetyl-L-valine	1	77206.8	26001.6	17938.1	22550.9	43332.9	1	30188.6	1	59264.7	57530	67956.2	56732.2	1	1	86957.6	1	69634.2	63207.8	66773.6	6.97	289.122	C15 H17 N2 O4	CPD-9596
CPD-4482	3-methyl-4-<i>cis</i>-hydroxy-2-butenal	905739	904714	703113	1.05102e+06	758976	1.75481e+06	1.10407e+06	610366	1175028	1.21518e+06	992296	1.01519e+06	665657	909515	876710	864092	796447	983051	1.00437e+06	962750	5.67	100.053	C5 H8 O2	CPD-4482
CPD-6421	methylcinnamate	302750	402356	395639	334855	298294	375291	355656	340987	474799	435747	355838	417758	338297	380497	304037	421196	394329	360079	365621	358237	7.01	162.066	C10 H10 O2	CPD-6421
CPD-8686	9-oxononanoate	1	203782	177265	244466	203181	436905	307175	201451	297260	340141	207347	233420	194445	160224	179553	246075	185627	259599	221757	226935	4.13	171.098	C9 H15 O3	CPD-8686
CPD-7063	red chlorophyll catabolite	40684.2	36526.5	33165.7	39617.2	36184.4	117183	76231.7	55688.5	66144.7	85878.1	33199.2	30686.3	32485.7	28664.1	37559.6	17744.3	44560.4	35624.8	40051.4	30409.8	8.9695	624.255	C35 H36 N4 O7	CPD-7063
DICOUMAROL	dicoumarol	90946.9	1	38600.8	106077	64642.6	143995	141263	72080.2	1	119555	104378	120162	74126.4	1	54268.9	128220	145462	118758	110437	130351	14.57	336.063	C19 H12 O6	DICOUMAROL
CPD-13687	1-naphthol 6'-O-malonylglucoside	56129.7	109575	275645	1	23146.7	1	1	521139	132320	226955	92965	84919.2	60243.3	58410.8	128447	1	132533	1	129250	1	7.36	391.095	C19 H19 O9	CPD-13687
MONO-VINYL-PROTOCHLOROPHYLLIDE-A	protochlorophyllide <i>a</i>	117285	99146.2	94399.4	77580.7	93976.6	87605.4	125750	105524	119121	112476	89230.5	87548.6	101418	76417.5	81134.3	73071.9	1	83390.1	89674.2	92729.6	7.62	610.219	C35 H30 Mg N4 O5	MONO-VINYL-PROTOCHLOROPHYLLIDE-A
CPD-8427	(4E,8E)-sphinga-4,8-dienine	107844	1	70264.5	1	63436.7	21150.4	25156	1	1	29298	60679.9	65573.3	76126.6	30964.8	1	27923.4	59992.6	1	32540.3	1	13.39	298.267	C18 H36 N O2	CPD-8427
CPD-10201	homofuraneol	46011.8	58386	65913.4	23791.2	43648	359701	257034	1	1	228211	10989.3	180970	173498	166918	147280	124513	181229	1	172839	163541	1.62059	142.063	C7 H10 O3	CPD-10201
7-DEOXYLOGANIN	7-deoxyloganin	564528	1	1.57442e+06	1.23308e+06	1.03752e+06	1.50399e+06	1	2.48612e+06	1.08657e+06	1.76331e+06	813929	808049	1	1	1.08539e+06	1	1.33439e+06	950446	1.22531e+06	1.16472e+06	8.26	374.155	C17 H26 O9	7-DEOXYLOGANIN
FARNESYL-PP	(2<i>E</i>,6<i>E</i>)-farnesyl diphosphate	1	1	10902.8	1	1	17047.8	1	1	45581.5	22033.9	1	1	1	1	1	1	1	1	1	1	2.48	379.119	C15 H25 O7 P2	FARNESYL-PP
CPD-11770	7,8-dihydromonapterin	69267.2	74724.7	24560.3	10742.4	16602.5	33151.2	27365	21284	16509.8	18955.2	42094	32598.2	25621.6	10571.7	10509.8	30315.4	40275.2	23506.5	20371.1	10370.5	2.061	255.099	C9 H13 N5 O4	CPD-11770
PHYTOSPINGOSINE	phytosphingosine (C18)	585366	474645	512564	476330	444517	1	719405	484989	1	682676	733701	539113	575702	1.07421e+06	504427	509356	492773	1	540406	1	13.64	318.292	C18 H40 N O3	PHYTOSPINGOSINE
CPD-15079	2-hydroxyeriodictyol	24886.5	1	1	79816.7	46388.2	1	1	29258.4	38481.3	30849.9	43817.8	46266.1	32323.1	1	48973.2	38209.4	34780.9	17477	10250.7	13978.4	1.61	304.052	C15 H12 O7	CPD-15079
CPD-7843	pelargonidin 3-<i>O</i>-sophoroside	7411375	7171825	7000676	7.46138e+06	7.2261e+06	7411881	8162041	6484653	7065956	7.76388e+06	6.7434e+06	6895833	6.99383e+06	5621080	6.73985e+06	1	6.58981e+06	7.35808e+06	6816703	6.37519e+06	4.93	594.153	C27 H30 O15	CPD-7843
CPD-556	cholesteryl-&beta;-D-glucoside	1	2.34263e+06	2.13466e+06	3136490	2.56154e+06	2.41694e+06	1.56486e+06	2536362	2.46384e+06	2.71207e+06	2.43251e+06	2325905	2.28368e+06	2.69902e+06	1	2.4391e+06	1745832	1.92889e+06	1.81072e+06	1.88367e+06	19.34	548.403	C33 H56 O6	CPD-556
CPD-7672	3-(methylsulfanyl)propanoate	1	743556	618422	1	713492	595149	175272	665812	1	669437	383654	1	282345	554187	729464	1	1	604727	1	1	0.22	119.014	C4 H7 O2 S	CPD-7672
CPD-12493	3-epi-6-deoxocathasterone	121548	107067	44324.4	112321	100354	1	17768.6	1	18021.2	11892.8	127011	126053	108197	123572	65414.3	120132	126321	74085.9	109384	82204.5	17.9	418.381	C28 H50 O2	CPD-12493
CPD-7145	delphinidin 3-<i>O</i>-rutinoside	857174	1	782242	122218	793794	329531	265906	88611.1	105679	200276	96673.6	121792	769625	71490.8	785423	172343	146528	148000	101370	207260	22.6547	610.153	C27 H30 O16	CPD-7145
CPD-16870	7,8-dihydroberberine	17291	1	11832.1	11225.3	10746.4	10897.6	23215.5	1	25858.2	17700	1	1	1	12776.5	1	1	1	1	1	1	2.75889	337.133	C20 H19 N O4	CPD-16870
INDOLE_ACETATE_AUXIN	(indol-3-yl)acetate	983953	1	677373	1	779609	1	1.19961e+06	1.32791e+06	906750	1.07548e+06	917540	926349	990586	1	750722	912234	1.11001e+06	1	987699	1.02096e+06	2.3	174.053	C10 H8 N O2	INDOLE_ACETATE_AUXIN
CPD-7252	kaempferide	1	1	30241	17463.3	17062.4	1	1	57658.9	1	27569.1	1	1	1	1	11269.9	1	11790	1	1	1	7.36	299.049	C16 H11 O6	CPD-7252
CPD-9101	2-<i>cis</i>,6-<i>cis</i>-farnesol	294378	158045	152390	143872	121883	53392.7	48543.3	46225	68690.3	72237.8	115352	161646	116680	71344.9	37187.2	99917	142768	73963.3	87603.9	16543.4	3.55	222.193	C15 H26 O	CPD-9101
CPD-9744	heliocide H4	91613.3	63485.6	70404.4	66402.6	69133.5	32750.6	32684.4	47498.6	44951.9	44358.5	61829.3	77922.4	64449.8	37595.1	98212.6	35707.1	57286.1	45945.7	47139.7	46387.2	1.3	409.197	C25 H29 O5	CPD-9744
CPD-7289	3-epihydroxymugineate	41769.5	265494	51302.5	50286	100292	57306	224745	108065	1	80761.6	217563	255060	276023	162390	27999.2	464721	55553.5	278954	185303	239166	7.9	334.103	C12 H18 N2 O9	CPD-7289
CPD-13812	TRIBOA-&beta;-D-glucoside	1.73225e+06	1.51624e+06	1387183	1.67817e+06	1.56466e+06	2.23704e+06	2.15874e+06	1.60789e+06	1.92354e+06	1.97486e+06	1.67003e+06	1.71204e+06	1.46954e+06	1.90404e+06	1.38123e+06	1.57461e+06	1551276	1.38187e+06	1.56324e+06	1.54717e+06	1.26	359.089	C14 H17 N O10	CPD-13812
16-HYDROXYTABERSONINE	16-hydroxytabersonine	1	1	1	1	1	19832.7	18092.2	1	31148.8	22767.9	1	1	1	19150.3	1	11428.8	1	1	17136.8	18559.4	1.96	353.186	C21 H25 N2 O3	16-HYDROXYTABERSONINE
23-dihydrodipicolinate	L-2,3-dihydrodipicolinate	50571.2	62661.5	60961.6	31625.7	54365.2	1	50007.3	48047.7	17555.6	44661	1	32356.8	43060.1	58619.5	33563.2	49974.3	35822.4	32912.1	42825.3	1	1.9	169.036	C7 H7 N O4	23-dihydrodipicolinate
GLC-1-P	&alpha;-D-glucopyranose 1-phosphate	546833	787263	580415	650719	563704	992827	895516	718835	873924	934870	890717	816073	805680	865322	1.26285e+06	760769	802524	835870	746427	747339	2.52	258.013	C6 H11 O9 P	GLC-1-P
CPD-8934	caffeoylserotonin	153110	395534	356740	331745	289387	1	513589	523466	355988	367533	323340	262530	295336	405257	238163	1	281760	249850	1	229891	4.76	338.119	C19 H18 N2 O4	CPD-8934
CPD-10209	2-butyl-4-hydroxy-5-methyl-3(2H)-furanone	1.50903e+06	2.0967e+06	1.88922e+06	2.56715e+06	2.07092e+06	4507367	3.20008e+06	1.8425e+06	3.14026e+06	3.34002e+06	1.92756e+06	2.46178e+06	2105123	1.81836e+06	1947263	2.60583e+06	1.8568e+06	2.5771e+06	2.37846e+06	2.37845e+06	4.12	170.094	C9 H14 O3	CPD-10209
ACETYLSERINE	<i>O</i>-acetyl-L-serine	626867	747298	871725	36791.2	59403.2	121063	133854	70343.6	17555.6	129973	531187	95863.3	618715	63766.8	755455	84411.6	68445.9	49648.2	66988.2	54997.2	1.6935	147.053	C5 H9 N O4	ACETYLSERINE
CPD-4743	lubimin	64894.4	21761.7	16206.1	48613.4	30976.9	45784.1	1	1	23854.1	48465.4	1	10476.2	1	1	21679.1	28809.4	1	24058.7	22152.9	1	6.17	236.175	C15 H24 O2	CPD-4743
CPD-7848	macarpine	1.58013e+06	551156	2.18795e+06	1291889	1.40768e+06	1.70758e+06	675352	2.55195e+06	1.56276e+06	1.95583e+06	709560	815555	600978	1	1.56425e+06	1.04859e+06	1.42065e+06	658979	688887	1.31716e+06	8.03	392.108	C22 H18 N O6	CPD-7848
N-ACETYL-SEROTONIN	<i>N</i>-acetyl-serotonin	92203.2	209049	160598	185080	172134	42956.5	275495	188959	15756.3	19154.7	208981	177501	167860	303486	93767.8	339125	133179	187110	161429	206409	2.022	218.11	C12 H14 N2 O2	N-ACETYL-SEROTONIN
BETAINE	glycine betaine	162994768	94254272	87364400	181474416	143986960	151809696	144464656	143044144	163555312	154455600	174238096	151816608	171099408	154910016	196976960	164744160	171750272	175598336	166445664	170916304	1.33	117.077	C5 H11 N O2	BETAINE
CPD-7151	pelargonidin-3,5-diglucoside-5-O-p-coumaroylglucoside	88534.3	226350	102509	75785.7	120182	53166	168816	98516.7	1	79015.3	175961	190941	247182	1	74906.9	314913	66230.8	179931	133545	163014	6.25	740.208	C36 H36 O17	CPD-7151
CPD-13135	indole-3-carboxylate	383536	1818656	2.10066e+06	2.3e+06	473594	200158	432330	634345	1.78798e+06	857843	1.67097e+06	510212	450067	1	343795	322266	413799	507005	311185	397233	1.82	160.037	C9 H6 N O2	CPD-13135
METHYLMETHANETHIOSULFONATE	methylmethanethiosulfonate	68039.2	209078	136357	153446	109838	108609	66920.7	72312.9	148165	103877	128355	116288	97301.2	104201	111891	97839.6	129143	149751	147418	153317	0.99	125.98	C2 H6 O2 S2	METHYLMETHANETHIOSULFONATE
BUTANEDIOL	(R,R)-2,3-butanediol	169179	70551.5	1	1	152788	59725.4	49785.3	180845	65362.1	148296	46789.5	132511	51406.6	63393.6	133755	164026	138134	51141.8	145845	146041	3.72555	90.0682	C4 H10 O2	BUTANEDIOL
CPD-10303	D-allothreonine	45494.9	50112.5	49990.1	31178.5	43982	72322.6	56360.2	50089.7	24787.3	41332.6	31840.5	25244.1	38254.4	45539.1	23464.8	56124.2	36248.8	41516.7	31332.8	45208.9	1.9	119.059	C4 H9 N O3	CPD-10303
CPD0-1403	5'-[(3-aminopropyl)methylamino]-5'-deoxyadenosine	60382.9	69019.8	47042.4	91721.9	69100.2	77952.6	53862.6	89541	88008.4	92281.3	79631.6	85016.9	66528.9	53923.7	95766.4	90580	98108.1	77170.6	93485.1	88630	5.71	339.194	C14 H25 N7 O3	CPD0-1403
DIHYDROFOLATE	7,8-dihydrofolate monoglutamate	1	1.17656e+06	569947	464132	672330	581618	1.1568e+06	755963	513423	720583	1.00033e+06	991591	989615	1.15018e+06	323392	1.17448e+06	347783	1798970	1.17285e+06	1.04397e+06	5.82	441.132	C19 H19 N7 O6	DIHYDROFOLATE
CPD-11776	camptothecin	271346	1	117111	387465	185957	331751	224747	104561	1	185229	92875.9	109587	1	1	1	157857	104991	161534	129904	1	21.13	348.106	C20 H16 N2 O4	CPD-11776
CPD-12170	lesquerolate	804561	422192	499345	588214	478074	194140	214257	231077	206297	207562	355148	343531	370133	353100	463700	182827	289113	112930	254202	229836	10.24	325.281	C20 H37 O3	CPD-12170
CPD0-1325	P1-uridyl-P2-methyl diphosphate	146910	94256.7	107542	105111	114841	55804	73579.9	111108	74432.6	68846.6	76318.8	96024.5	106143	17319.2	125769	108309	92635.8	107296	80036	94529.9	2.23	416.012	C10 H14 N2 O12 P2	CPD0-1325
CPD-9240	dammarenediol II	49663.1	62494.7	62869.5	90241.4	64419.1	806596	486265	148903	118074	841461	150276	60263.1	137697	775170	629358	187043	369688	44153	43992.9	49182.4	18.722	444.396	C30 H52 O2	CPD-9240
HOP-2229-ENE	hop-22(29)-ene	69627.2	16296	12260.8	1	16187	61514.5	64247.7	72483.4	10812	73395.7	54384.6	41999.1	36583.6	75059.8	37009.9	64498.5	34387	47138.2	45759.6	47132.8	23.75	410.391	C30 H50	HOP-2229-ENE
CPD-3944	(+)-pisatin	27715.4	46044.1	46341.2	38799.5	37992.7	164146	158708	72080.2	1	119555	104378	120162	34456.4	1	1	128220	1	118758	110437	130351	11.4	314.081	C17 H14 O6	CPD-3944
CPD-15005	cyanidin 3,7-di-<i>O</i>-&beta;-D-glucoside	857174	1	782242	122218	793794	329531	265906	88611.1	105679	200276	96673.6	121792	769625	71490.8	785423	172343	146528	148000	101370	207260	22.6547	610.153	C27 H30 O16	CPD-15005
CPD-9530	7-hydroxy-4'5'-dimethoxyisoflavone	47762.1	29002.4	22218.3	36073.8	29811.2	78745.7	52017.5	1	49017.6	54895.6	22126.1	17925.2	17963.9	25484.4	24323.5	41409.7	28334.4	10664.6	22497.7	24454.4	3.70316	298.088	C17 H14 O5	CPD-9530
CPD-10662	C30 botryococcene	69627.2	16296	12260.8	1	16187	61514.5	64247.7	72483.4	10812	73395.7	54384.6	41999.1	36583.6	75059.8	37009.9	64498.5	34387	47138.2	45759.6	47132.8	23.75	410.391	C30 H50	CPD-10662
CPD-4501	miconazole	1	11598.7	1	1	1	33563.3	24451.8	1	1	18175.1	1	1	1	1	1	18059.4	1	12084.3	1	16297.6	1.88	413.985	C18 H14 Cl4 N2 O	CPD-4501
L-CANALINE	L-canaline	73379.4	81357.5	97484.6	116030	95539.2	115516	122540	86378.1	139791	124356	105717	90027.1	90054.7	1	85894.7	140088	83780.5	92532.2	85227	93702.9	6.86	134.071	C4 H10 N2 O3	L-CANALINE
OCTADEC-9-ENE-118-DIOIC-ACID	&alpha;,&omega;-9<i>Z</i>-octadecenedioate	2.41305e+06	672940	809353	1.06664e+06	970344	2.74346e+06	3.24924e+06	1886300	1.59457e+06	2186644	1.21932e+06	1.94696e+06	704732	1707367	2.3462e+06	2.75748e+06	2325329	1.78814e+06	2.18317e+06	2.26511e+06	13.08	310.21	C18 H30 O4	OCTADEC-9-ENE-118-DIOIC-ACID
CPD-2187	1-18:1-2-16:0-monogalactosyldiacylglycerol	1	1	1	1	1	130296	1	138512	1	129120	1	1	1	1	1	1	1	113259	1	1	21.56	756.598	C43 H80 O10	CPD-2187
CPD-4122	(-)-medicarpin-3-<i>O</i>-glucoside	1	1	1	142059	1	1	1	37992.9	126344	115120	10677.9	10724.9	75097.3	16034	55132.5	238202	82169.6	157349	15321.3	12079.4	7.38	432.131	C22 H24 O9	CPD-4122
MALONATE	malonate	1	1	1	1	1	1	11004.2	1	32052.7	22936.6	11862.6	17110.3	31862.7	1	22329.4	1	1	23535	1	1	0.96	101.996	C3 H2 O4	MALONATE
CPD-10455	4-amino-2,6-dinitrotoluene	329715	295251	351652	355230	323135	243090	340299	346791	381527	97030.7	261056	295136	341498	151004	324483	244235	342937	278587	341809	318301	3.36	198.05	C7 H8 N3 O4	CPD-10455
CPD-8161	1-18:2-2-16:0-digalactosyldiacylglycerol	2.33331e+06	166728	464584	284553	305529	1.07733e+06	1	1.1868e+06	1	1.31409e+06	1.66781e+06	1.4258e+06	1.66222e+06	1.47362e+06	1.53691e+06	1.37224e+06	2.09126e+06	1.15947e+06	1.29071e+06	1.27109e+06	21.39	916.603	C49 H88 O15	CPD-8161
DEOXYGUANOSINE	2'-deoxyguanosine	653179	770650	470276	1.22295e+06	790163	3.18806e+06	2.39546e+06	1.69458e+06	1.45864e+06	2.14207e+06	1.18784e+06	1.22707e+06	1.10031e+06	1.34334e+06	861035	1.1969e+06	940950	1.19899e+06	1.18661e+06	1.03369e+06	1.77	267.094	C10 H13 N5 O4	DEOXYGUANOSINE
CPD-15468	nevadensin	130501	934868	231696	198593	294510	317885	1.01514e+06	818624	142274	367830	895670	981274	845206	627413	122347	1.39799e+06	119789	1.36307e+06	1.02394e+06	1.0308e+06	6.89	344.087	C18 H16 O7	CPD-15468
CPD-6994	(2S)-eriodictyol	1	39052.8	26347.6	18505.4	25167.1	12862.9	1	48767.5	1	34171.6	1	48277.5	36073.8	1	11291.9	51312.9	16794.9	68331	1	1	7.08	287.047	C15 H11 O6	CPD-6994
CPD0-1586	2,4-diamino-6-methyl-5,3'-(3-nitrophenoxy)prop-1'-yloxypyrimidine	81115.4	122508	137751	89826.4	95407	86739.5	52627.7	106158	55940.5	72669.1	74447.1	66720.5	76958.7	83058.2	80627.9	1	59243.5	102249	95337.2	88573.1	4.16	321.14	C14 H19 N5 O4	CPD0-1586
CPD-205	pimelate	252635	183362	220915	267645	219802	181347	207425	1	190089	207950	183122	190144	234193	130751	189968	169808	234879	167643	183362	1	6.36	158.058	C7 H10 O4	CPD-205
R-CANADINE	(R)-canadine	16928.6	42251.1	1	25802.1	26951	41366.2	30931.7	1	1	38488.6	21780.7	1	19265	17735.9	11173.5	24787.7	1	10098.9	23570.2	1	4.51	339.149	C20 H21 N O4	R-CANADINE
CPD-16680	9&beta;-stemod-13(17)-en-19-al	100458	23555.2	18804.7	24454.3	25645.4	1	31698.3	19050.5	20059.3	24909.5	10803.6	34514.9	37761.3	38316.4	16489.6	35030.5	23300.3	28313.1	30632	17766.2	16.54	286.228	C20 H30 O	CPD-16680
CPD-11557	aloenin	613641	2.94889e+06	1.22892e+06	1.0181e+06	1.59583e+06	694392	2.71448e+06	1.13407e+06	755216	1.20405e+06	2.4016e+06	2.76573e+06	2.13418e+06	2.34247e+06	1	3.29859e+06	570831	3.62718e+06	2496888	2.50591e+06	7.01579	410.118	C19 H22 O10	CPD-11557
INDOLE	indole	1	92509.2	71115.8	110475	381971	1.76447e+06	1.15946e+06	1	144572	1.04236e+06	101761	434763	82946	350733	368754	1	1	136406	393887	11228.4	4.505	117.056	C8 H7 N	INDOLE
CPDQT-523	brassinolide-23-O-glucoside	33400.5	25604.6	18062.1	23790.5	19526.8	19397.1	49643.1	12302.4	10986.8	20299	1	1	1	171174	1	1	1	1	11546	11798	14.7985	642.402	C34 H58 O11	CPDQT-523
CPD-15485	7,8-dimethoxy-flavone	73529.4	93064.7	1	197170	167228	98110.4	132355	1	111250	164039	161027	167612	244533	1	1	1	198658	90381.1	184444	156375	1.74	282.091	C17 H14 O4	CPD-15485
CPD-9526	gossypol	5.57399e+06	5758685	6.41783e+06	4.56028e+06	5318607	1.98873e+06	2.79821e+06	3.20866e+06	3.67095e+06	3.30454e+06	3.27565e+06	3.35515e+06	2.9507e+06	3.5467e+06	2.92595e+06	2727028	2.7854e+06	2.87209e+06	2.96352e+06	2.70159e+06	12.54	518.197	C30 H30 O8	CPD-9526
CPD-18094	cyanidin 5-<i>O</i>-&beta;-<i>D</i>-glucoside 3-<i>O</i>-&beta;-<i>D</i>-sambubioside	1	115283	145215	247370	176502	614913	419670	233753	232521	385055	272987	292961	255994	226203	191738	395097	289930	364921	318551	405988	23.72	742.216	C32 H38 O20	CPD-18094
CPD-15281	1-<i>O</i>-feruloyl-&beta;-<i>D</i>-glucose	124932	162172	1	126048	139752	150734	160452	257628	176899	205512	137298	102096	76287.6	1	101733	136975	98540.4	106238	107964	113527	6.1	356.106	C16 H20 O9	CPD-15281
ISOMETHYLEUGENOL	isomethyleugenol	20026.5	65515.3	19821.6	13873	58671.7	126785	82392.6	56848.3	76518.2	29035.2	30582.6	54957.8	48805	22362.4	28880.6	88288.8	32610	32473.2	38516.3	31490.1	6.21	178.099	C11 H14 O2	ISOMETHYLEUGENOL
TAXA-42011-DIEN-5A-OL	taxa-4(20),11-dien-5&alpha;-ol	68353.3	1	1	1	1	37081.6	44672	32746.1	12338.4	37139.2	42557	35660.6	36234.4	32008.5	53229.8	47730.5	31893.5	39967.7	42624.8	40772.6	20.89	288.243	C20 H32 O	TAXA-42011-DIEN-5A-OL
CPD-12389	1-(methylsulfanyl)-4-<i>aci</i>-nitrobutane	107228	93934.7	97392	110760	92234.7	1	37901.7	27828.5	22483.4	31975.3	51050.1	61325.5	44861	39562	59634.4	44362	50746.8	40266.9	29905	44266.4	1.62	149.048	C5 H11 N O2 S	CPD-12389
CPD-12394	(<i>E</i>)-1-(L-cysteinylglycin-<i>S</i>-yl)-<i>N</i>-hydroxy-&omega;-(methylsulfanyl)pentan-1-imine	50797	51434.2	71790.9	54000.9	25249.8	73405.1	39686.2	28398.5	82479.7	89216.5	64495.5	44197.3	72842.5	57596.4	72853.2	51276.1	132989	77319	62846.5	124849	2.47	323.097	C11 H21 N3 O4 S2	CPD-12394
12-DIHYDROVOMILENINE	1,2-dihydrovomilenine	129400	118004	93645.9	137623	106801	342363	191514	99760.3	211819	205859	137527	137370	109969	154353	153194	115452	99622.4	110377	159195	133550	5.67	352.174	C21 H24 N2 O3	12-DIHYDROVOMILENINE
CPD0-1143	azaguanine	520269	1	251448	447989	324017	578698	376674	306871	493181	490353	1	1	175463	1	284831	1	357646	378542	374352	337908	5.16	152.045	C4 H4 N6 O	CPD0-1143
CPD-11835	24-epibrassinolide	1	1	89935.9	121561	1	235899	143312	1	1	160606	106159	68280.2	79602.1	163096	1	103200	1	115638	80982.7	86384.2	17.36	480.352	C28 H48 O6	CPD-11835
91018-TRIHYDROXYSTEARATE	9,10,18-trihydroxystearate	77344.2	19961.8	47185.1	71886.6	52048.8	59845.6	77477.9	79667	44890.9	72455.6	40333.6	46833.2	50636.9	1	55949.6	44498.4	59403.8	25127.7	46356.7	47096.3	5.28	331.252	C18 H35 O5	91018-TRIHYDROXYSTEARATE
CPD-10037	(+)-carvone	1	56676.6	1	50095.3	45963.6	1.27528e+06	767301	40597.6	11269.8	686544	47010	50131.6	50871	57311.4	42169.4	70841.1	1	57616.7	55574.5	54231.4	6.15941	150.102	C10 H14 O	CPD-10037
CPD-14933	7-<i>O</i>-methylmyricetin	148177	46613.1	49989	88187.7	73994.9	55864.5	138493	76327.4	99624.1	199005	44412.8	68481.4	145404	131583	278164	61628	83103.4	192353	169590	77141.5	3.435	332.049	C16 H12 O8	CPD-14933
CPD-9711	dalcochinin	24781.6	260659	1	75072.9	1	64460.4	242723	1	67040.6	121705	222579	251736	1	230933	52256.3	272885	50156.6	374948	231768	208230	5.7	412.144	C23 H24 O7	CPD-9711
CPD-9477	16-alpha-hydroxygypsogenate-28-beta-D-glucoside	33655.6	42187.2	42591	35508.3	42078.2	20200.3	39470.8	34263	34337.9	34992.9	31510.4	39062.8	38614.3	25345.9	33385	31698.2	32097.4	22418	25606.3	25596.8	13.42	663.394	C36 H55 O11	CPD-9477
CPD-15741	(<i>S</i>)-laudanosine	1	1	1	1	1	1	16756.2	17672.6	1	10943.8	23446.4	1	1	47864.1	1	1	1	1	1	1	11.11	358.207	C21 H28 N O4	CPD-15741
CPD-12622	dimeric urushiol	1	1	1	1	28900.5	1	1	563440	1	779435	1	725842	1	548687	820803	632751	1	854245	807279	702758	22.42	626.445	C42 H58 O4	CPD-12622
RIBITOL	ribitol	176963	488251	376343	10413	306520	250809	142478	63360.8	296707	208788	1	87816.2	226358	1	80146.1	1	231210	1	232545	67190.5	1.26	152.073	C5 H12 O5	RIBITOL
9--OR-1016-DIHYDROXYPALMITATE	10,16-dihydroxypalmitate	60653.9	19455.9	21874.1	69276.1	42595.5	93724.7	25459.9	31348	40085.4	33628.3	109517	51418.1	17829.1	1	25090.5	43374.2	39943.8	30759.4	46434.1	43118.8	9.40737	287.216	C16 H31 O4	9--OR-1016-DIHYDROXYPALMITATE
CPD-4503	ketoconazole	1	1	212463	1	1	140948	1	312341	150375	209129	1	1	1	1	133944	1	1	1	1	1	5.81	530.148	C26 H28 Cl2 N4 O4	CPD-4503
CPD-9249	ginsenoside Rd	84333	1	1	16827.3	1	49090.4	57248.5	22823.2	57313.6	187990	101751	109655	99008.5	74432.9	101464	107342	108977	63979.1	114542	114677	17.87	946.576	C48 H82 O18	CPD-9249
CPD-4942	(+)-pulegone	252952	44639.2	28829.9	170098	108689	392376	228052	280893	1	245655	258767	238693	180790	248609	278853	183715	118880	167389	212930	215615	11.01	152.119	C10 H16 O	CPD-4942
CPD-5482	<i>N</i>-(2-methoxy-4-pyridyl)-<i>N'</i>-phenylurea	1	28240.6	1	35227.7	19090.2	58696.4	45951	28996.6	53331	58099.9	41579.8	38631	28043.6	39311.8	35529.7	36198.8	24156.8	47796	31772.3	54309.6	6.16	243.101	C13 H13 N3 O2	CPD-5482
O-SUCCINYLBENZOATE	2-succinylbenzoate	278788	54613.6	162604	189123	155117	347880	247356	119595	74172.1	229656	67713.9	89911.7	154821	13042.1	87729.9	100556	98434.8	95529.7	1	61191.8	2.77211	220.039	C11 H8 O5	O-SUCCINYLBENZOATE
CPD-1074	(4-hydroxyphenyl)acetonitrile	3.11379e+06	1.88719e+06	1.60296e+06	3.85836e+06	2.72995e+06	8308147	6.13272e+06	3.99999e+06	4.70864e+06	5.34124e+06	4857886	3.52269e+06	4150758	6517777	4.15357e+06	4315838	4.17613e+06	4073855	4.3886e+06	4623815	1.27	133.051	C8 H7 N O	CPD-1074
CPD-9981	7-deoxyloganate	769363	692772	658251	676715	718821	458095	401710	446547	623914	450660	543116	532665	523224	457410	590997	421973	435226	427839	559198	586583	1.39	359.138	C16 H23 O9	CPD-9981
CPD-1862	desulfoglucobrassicin	554197	943451	702010	866922	765140	1.08369e+06	1.01234e+06	798562	874461	1.05179e+06	749433	748008	586324	776869	614275	986546	599722	822012	614473	647813	5.94	368.106	C16 H20 N2 O6 S	CPD-1862
VINORINE	vinorine	18826.7	58316	26279.5	11533.6	21459	1	1	34936.5	1	33009.9	46775.7	58101.9	1	1	28440	50245.9	18650.5	72025.8	18765.5	37362.2	10.12	334.163	C21 H22 N2 O2	VINORINE
CPD-12189	gondoate	227211	77841.1	123842	177414	130734	117545	133478	139746	86545	124483	1	111141	101940	1	116471	103169	113535	59524.3	91611.5	85203.4	5.28	309.27	C20 H37 O2	CPD-12189
PURINE	purine	83282.6	12315.7	10612.3	89559.4	30756.5	15079.7	4084.07	8468.97	2.02077e+06	647466	229071	335668	348981	2578.83	16333.7	1	22174.2	28989.4	189355	64540.9	1.25474	120.045	C5 H4 N4	PURINE
ALL-TRANS-PENTAPRENYL-DIPHOSPHATE	geranylfarnesyl diphosphate	84509.9	403791	60157.3	54701.2	19006.6	1	260187	1	157690	134201	1	61165.9	81978	79965.9	72952.8	48262.4	56846.8	55661.1	92676.5	93208.6	7.47647	515.233	C25 H41 O7 P2	ALL-TRANS-PENTAPRENYL-DIPHOSPHATE
CPD1F-118	&alpha;-carotene	31526.2	1	1	1	1	1	18713	50338.4	65994.3	76259.5	75179.8	74601.3	66435.9	1	54499.1	1	1	1	12496.2	61954.6	19.27	536.441	C40 H56	CPD1F-118
CPD-14430	7-hydroxy-8-methoxycoumarin	11719.8	13569.2	1	1	19807.7	33830.3	13479.8	1	26599.7	13390.2	1	1	1	1	1	11028	1	1	1	1	1.84	192.042	C10 H8 O4	CPD-14430
CPD-7016	7<sup>1</sup>-hydroxychlorophyll <i>a</i>	194225	1	1	1	1	209472	208739	155549	1	195039	181307	166941	146150	191547	153760	180945	165944	152897	209437	160292	28.17	907.52	C55 H71 Mg N4 O6	CPD-7016
CPD-14040	<i>N</i>,<i>N</i>-dihydroxypentahomomethionine	126577	33656.1	42118.6	60783.6	49750.8	72103.9	87319.2	68865.3	64425.9	78959.7	75267.8	1	88577.8	57191	95966.3	79090.1	90379.1	100632	78348.8	80695	9.55	250.115	C10 H20 N O4 S	CPD-14040
CPDQT-22	decaprenyl diphosphate	11351.3	1	1	1	1	11886.3	12253.7	43250.6	19943.1	26026.3	1	1	13979.7	1	28260.5	11123.9	12931.9	11666.2	19093.5	17997.2	19.04	858.545	C50 H84 O7 P2	CPDQT-22
CPD-17611	calycosin 7-<i>O</i>-glucoside	2.89316e+06	21870158	3.81331e+06	6895478	10363711	7299156	22384608	11628908	3.60886e+06	11102520	21942486	24874270	20572662	22155528	5.43543e+06	31676986	6.29696e+06	31156556	22413416	22145914	6.89	446.116	C22 H22 O10	CPD-17611
PHE	L-phenylalanine	2.60174e+06	1154773	1.0588e+06	2.41343e+06	1768086	11862716	7.10744e+06	2653258	3.1014e+06	6322362	2.00702e+06	2220123	1.43795e+06	2.20938e+06	1.58243e+06	1.35214e+06	1.69909e+06	1623247	1600520	1.53627e+06	3.36	165.079	C9 H11 N O2	PHE
CPD-12167	rotenolone	1.07969e+06	7010535	3.10402e+06	2.58946e+06	4781953	2314099	2.53837e+06	3.7492e+06	2.16035e+06	4.00824e+06	3.97869e+06	5271551	4165197	3253495	1908510	5.50005e+06	2.16588e+06	5346324	3237573	3.52471e+06	6.569	410.139	C23 H22 O7	CPD-12167
COPROPORPHYRIN_III	coproporphyrin III	1	1.83356e+06	1.87576e+06	2112402	2.07301e+06	1.57508e+06	2.03506e+06	1.70672e+06	1.9798e+06	1.75509e+06	1.78326e+06	1.66411e+06	1	1.8365e+06	1.87529e+06	1.81701e+06	2.02301e+06	1.93223e+06	2171923	2.04356e+06	8.13	650.238	C36 H34 N4 O8	COPROPORPHYRIN_III
CPD-4610	kinetin-7-<i>N</i>-glucoside	1	95580.5	1	114228	103801	145100	103475	1	113620	128681	121663	117774	118049	1	145976	1	129075	128218	123709	1	4.56	377.136	C16 H19 N5 O6	CPD-4610
CPD1F-4	(3<i>S</i>,5<i>R</i>,6<i>R</i>)-3,5-dihydroxy-6,7-didehydro-5,6-dihydro-12'-apo-&beta;-caroten-12'-al	187703	22253.4	11056.6	16863.1	23646.7	11032	29720.8	32649.3	1	51970.7	50336.5	51760.5	55569.3	38189.9	11219.8	22922.3	35482.5	44947.5	43813.3	36663.3	17.02	382.246	C25 H34 O3	CPD1F-4
CPD-9594	urushiol quinone	1	1	1	1	28900.5	1	1	563440	1	779435	1	725842	1	548687	820803	632751	1	854245	807279	702758	22.42	626.445	C42 H58 O4	CPD-9594
GLC-6-P	&beta;-D-glucose 6-phosphate	546833	787263	580415	650719	563704	992827	895516	718835	873924	934870	890717	816073	805680	865322	1.26285e+06	760769	802524	835870	746427	747339	2.52	258.013	C6 H11 O9 P	GLC-6-P
ARACHIDONIC_ACID	arachidonate	72166	66837.3	69828.2	66051.6	47049.1	34752.3	29047.8	28196.7	30888.3	24166.6	57975.2	51197	47716.5	43482.1	58443.3	17747.6	19878.5	1	18344.6	12163	17.89	303.237	C20 H31 O2	ARACHIDONIC_ACID
CPD-7014	chlorophyllide <i>b</i>	1	16344.8	1	1	1	32697.5	17147.3	17923.6	30982.3	27141	11089.5	19541.7	1	1	1	27202.5	1	16136.6	17120.8	23442.6	5.05	626.189	C35 H30 Mg N4 O6	CPD-7014
CPD-11293	(2Z,6Z)-farnesyl diphosphate	1	1	10902.8	1	1	17047.8	1	1	45581.5	22033.9	1	1	1	1	1	1	1	1	1	1	2.48	379.119	C15 H25 O7 P2	CPD-11293
CPD0-1614	2-methylaspartate	2.39577e+06	3.90698e+06	2455987	3.89109e+06	1.94965e+06	1788126	2329313	2.93957e+06	2.01866e+06	1.95704e+06	2362260	1.54458e+06	3.41753e+06	5605473	4374138	2.7088e+06	2.59509e+06	3.18661e+06	1.92641e+06	1.68926e+06	4.2	146.042	C5 H8 N O4	CPD0-1614
CPD-8063	1-<i>O</i>-methyl-<i>scyllo</i>-inositol	80914.3	59627.8	59820.1	116699	77906.8	147422	133249	97719.2	193903	138485	122980	76031	113810	150028	91154.9	86555.2	131170	89581.4	106257	119852	1.26	194.076	C7 H14 O6	CPD-8063
CPD-884	6-aminohexanoate	2137466	1.47577e+06	1.44497e+06	1.74326e+06	1.39542e+06	1	1.9808e+06	797530	990678	1.40265e+06	1.6546e+06	1318786	1.14e+06	1.86284e+06	1.08657e+06	945565	1.19859e+06	806976	1073910	1.0745e+06	1.78	131.092	C6 H13 N O2	CPD-884
CPD0-1583	pyrimethamine	1	39052.8	26347.6	18505.4	1	12862.9	28626.6	48767.5	1	34171.6	35552.4	48277.5	36073.8	24230.3	11291.9	51312.9	16794.9	68331	45482.5	39168.1	7.08	249.091	C12 H14 Cl N4	CPD0-1583
CPD-7414	&epsilon;-carotene	31526.2	1	1	1	1	1	18713	50338.4	65994.3	76259.5	75179.8	74601.3	66435.9	1	54499.1	1	1	1	12496.2	61954.6	19.27	536.441	C40 H56	CPD-7414
CPD-1002	4-isopropylbenzyl alcohol	1	56676.6	1	50095.3	45963.6	1.27528e+06	767301	40597.6	11269.8	686544	47010	50131.6	50871	57311.4	42169.4	70841.1	1	57616.7	55574.5	54231.4	6.15941	150.102	C10 H14 O	CPD-1002
UBIQUINONE-8	ubiquinone-<i>8</i>	55746.8	48315.8	47086.6	67366.1	48033.3	40257.3	1	51306.3	68958.6	67094.7	54675.2	45691.9	47992.9	66279.6	48246	54184.9	1	42516.7	27268.2	44587.4	18.75	726.541	C49 H74 O4	UBIQUINONE-8
CPD-12331	methyl gibberellin A<sub>9</sub>	284376	98172	117185	273668	194796	366297	563565	554669	312782	461378	367186	198299	146619	650420	506732	244065	199651	233263	568197	219888	13.803	330.176	C20 H26 O4	CPD-12331
CPD-4222	(-)-maackiain-3-<i>O</i>-glucoside	2.89316e+06	21870158	3.81331e+06	6895478	10363711	7299156	22384608	11628908	3.60886e+06	11102520	21942486	24874270	20572662	22155528	5.43543e+06	31676986	6.29696e+06	31156556	22413416	22145914	6.89	446.116	C22 H22 O10	CPD-4222
CPD-14649	carlactone	52493	1	67610.1	53535.5	51476.9	40533.7	46134	76962.1	51507	59684.2	62309.2	67426.3	62866.8	43901.2	60223.3	127648	58354.3	116730	75761	89244.4	15.37	302.184	C19 H26 O3	CPD-14649
CPD-17375	1-[18-hydroxyoeoyl]-2-[18-hydroxy-linoleoyl]-<i>sn</i>-glycerol	176444	278723	231571	331400	293109	305028	235003	250562	202751	305800	282832	282716	278437	306119	254388	288063	278234	240451	209950	242884	17.82	650.522	C39 H70 O7	CPD-17375
CPD-14503	steviolbioside	1	1	1	1	1	61053.8	1	17628.5	16622.5	33591.4	18048.3	32881.2	33221.9	1	1	18507.2	1	17070.7	16866.4	1	12.71	642.317	C32 H50 O13	CPD-14503
CPD0-1712	5-mercuriocytidine	289809	222253	220989	286596	248481	321927	407047	289716	329968	345035	315531	284451	244809	404596	218427	260029	243436	219753	251560	260710	1.24	438.039	C9 H12 Hg N3 O5	CPD0-1712
CPD-707	campesterol	38459.8	26535.6	53565.8	142505	74509.7	79512.5	16820.3	78095.7	85491.8	99999.4	70741.1	41673.1	65233.6	119594	1	135403	69368.4	1	1	10488.5	18.54	400.373	C28 H48 O	CPD-707
CPD-9629	1,7-dihydroxy-6,8-dimethoxy-2-methylanthraquinone	27715.4	46044.1	46341.2	38799.5	37992.7	164146	158708	72080.2	1	119555	104378	120162	34456.4	1	1	128220	1	118758	110437	130351	11.4	314.081	C17 H14 O6	CPD-9629
CPD-14751	ajmaline	1.63409e+06	415760	521276	1.27619e+06	919286	1.4195e+06	1.86899e+06	1.51277e+06	1172791	1.45416e+06	2171721	1645426	1.25051e+06	3.10947e+06	1.59468e+06	1.70414e+06	1783120	1.5875e+06	1.86997e+06	2.07128e+06	10.91	326.205	C20 H26 N2 O2	CPD-14751
SIROHYDROCHLORIN	sirohydrochlorin	619417	356828	557509	437350	469614	26738	74272	191149	94269.3	92152.7	119305	1	185764	68605.2	164671	1	141583	1	90962.5	83311.8	12.37	854.215	C42 H38 N4 O16	SIROHYDROCHLORIN
5-10-METHENYL-THF	5,10-methenyltetrahydrofolate mono-L-glutamate	654000	166429	107758	423713	466787	586704	660688	405308	555439	558636	155431	179488	159597	148481	288391	219688	267572	236028	158832	151891	8.075	454.141	C20 H20 N7 O6	5-10-METHENYL-THF
CPD-9055	L-sorbosone 1,4-lactone	1.51051e+06	1.36961e+06	2.85016e+06	1.83696e+06	2.91458e+06	1.15119e+06	1.90146e+06	2250653	1.86078e+06	2207854	1.10117e+06	1163634	1.24069e+06	2.34126e+06	2668121	1.68029e+06	1.00047e+06	1.78407e+06	2.04158e+06	1.89286e+06	2.2235	178.047	C6 H10 O6	CPD-9055
DIAMINONONANOATE	7,8-diaminopelargonate	1	92232.1	90213.1	70218.2	52970.7	75410.1	26774.1	1	63674.1	41995.6	98516.4	10847.6	16484.5	190842	1	69447.7	1	11461.8	1	1	2.69	189.157	C9 H21 N2 O2	DIAMINONONANOATE
CPD-17592	(-)-thujaplicatin	268109	172485	431008	344880	283658	232345	1	378260	179835	291528	1	197593	171485	1	297401	346747	291146	190671	221799	247846	9.25	374.134	C20 H22 O7	CPD-17592
CPD-19487	3-carboxy-10-(methylsulfanyl)-2-oxodecanoate	160731	28340.8	104438	233849	181124	586400	888650	324476	128486	378079	271360	447899	260388	167821	162802	349832	297322	348487	414801	339779	16.475	274.089	C12 H18 O5 S	CPD-19487
L-HISTIDINOL-P	L-histidinol phosphate	112649	49333.2	63268.7	56349.9	49775.6	1	64471.9	17338.3	1	78414.6	1	10995.4	44719.3	1	114020	97606	11323	34237.9	1	1	2.35	220.044	C6 H11 N3 O4 P	L-HISTIDINOL-P
CPD-8671	dopaxanthin	1	11001.6	1	27012	23983.1	68460.1	45544.4	11986.8	43755.7	55302.9	30798.9	41307.8	24187.9	11026.9	11006.2	35481.9	17296.7	42100.5	31946.2	32182.8	4.11	387.092	C18 H15 N2 O8	CPD-8671
CPD-468	L-2-aminoadipate	32618.2	66985.1	59740.7	34417.4	45752.4	43048.6	11036.4	25370.6	22172.6	12842.5	28944.2	22411	12815.8	40150.8	22686.1	20417.1	20912.5	23208	19792.8	24802.7	1.26	160.058	C6 H10 N O4	CPD-468
CPD-10527	3,7-dimethylquercetagetin	41765.2	44746.4	135092	103369	96703.9	178812	103350	299372	158732	214732	67924.9	46778.4	44508.4	57092.6	104332	89345.7	125427	82477.4	113796	102797	7.35	346.066	C17 H14 O8	CPD-10527
CPD-4741	15-hydroxysolavetivone	248750	133585	79162.9	252180	194785	163549	189983	153702	109777	154106	173680	1	39647.6	231236	184504	162528	151905	154211	127371	171873	11.7911	234.159	C15 H22 O2	CPD-4741
ANTHRANILATE	anthranilate	1314712	940347	792358	997038	973399	2.23848e+06	1.76781e+06	1567599	1.4594e+06	1.83963e+06	1.40211e+06	1.36849e+06	1.18428e+06	1.28929e+06	1.26758e+06	2.16417e+06	1.39844e+06	1.82082e+06	1.71752e+06	1.81241e+06	1.8	136.037	C7 H6 N O2	ANTHRANILATE
CPD-15056	(2Z)-2-aminobut-2-enoate	3.41974e+06	3646541	2.69835e+06	3.9145e+06	1.26571e+06	4.05591e+06	4.37716e+06	2.82258e+06	3.93508e+06	4260367	5.50499e+06	4642023	4.06773e+06	6.55248e+06	3.96749e+06	3214102	4.31343e+06	2.5105e+06	2.92121e+06	2.93107e+06	2.5	100.037	C4 H6 N O2	CPD-15056
CPD-8011	quercetin 3-<i>O</i>-rhamnoside-7-<i>O</i>-glucoside	857174	1	782242	122218	793794	329531	265906	88611.1	105679	200276	96673.6	121792	769625	71490.8	785423	172343	146528	148000	101370	207260	22.6547	610.153	C27 H30 O16	CPD-8011
D-HEXOSE-6-PHOSPHATE	D-hexose 6-phosphate	546833	787263	580415	650719	563704	992827	895516	718835	873924	934870	890717	816073	805680	865322	1.26285e+06	760769	802524	835870	746427	747339	2.52	258.013	C6 H11 O9 P	D-HEXOSE-6-PHOSPHATE
CPD-8757	betaxanthin	479899	355870	375300	459466	342920	509608	507593	387050	582602	509219	427262	389663	381770	406265	432795	445693	461833	389274	461219	433137	4.18	358.117	C18 H18 N2 O6	CPD-8757
CPD-4127	isofucosterol	535605	226849	302025	343094	260380	663504	304137	531030	342524	547744	528130	432474	481298	583632	559362	587056	405341	442215	438202	489613	23.13	412.365	C29 H48 O	CPD-4127
44-DIMETHYL-824-CHOLESTADIENOL	14-demethyllanosterol	535605	226849	302025	343094	260380	663504	304137	531030	342524	547744	528130	432474	481298	583632	559362	587056	405341	442215	438202	489613	23.13	412.365	C29 H48 O	44-DIMETHYL-824-CHOLESTADIENOL
CPD-13354	salidroside	677913	85975.7	68137.4	115011	75898.4	3734731	1.35265e+06	65720.7	1	1327968	109731	101357	91325.5	122330	1.09787e+06	1688121	79448.2	134587	1.07181e+06	1	3.52389	300.119	C14 H20 O7	CPD-13354
CPD-12203	lachnanthocarpone	73718.6	79946.6	74981.2	66954.4	78676.8	1	19901.4	34127.2	60469.4	33258.3	39532	39770.2	44291.2	36857.9	51148.9	34940.5	34955.7	30578.9	37659.2	34609.2	1.37	288.079	C19 H12 O3	CPD-12203
S-ADENOSYL-4-METHYLTHIO-2-OXOBUTANOATE	S-adenosyl-4-methylsulfanyl-2-oxobutanoate	85651.9	289807	214349	139546	177974	45437.6	125011	237419	43069.4	129873	160236	158514	150207	160816	29644.9	171132	98865.1	208507	168939	166988	6.84	397.106	C15 H19 N5 O6 S	S-ADENOSYL-4-METHYLTHIO-2-OXOBUTANOATE
2-DEHYDROPANTOATE	2-dehydropantoate	177005	70623.9	1	162094	117423	920727	535995	203933	226656	473785	133751	146305	88638.4	1	105851	94708.5	119198	107123	118629	105250	3.35	145.05	C6 H9 O4	2-DEHYDROPANTOATE
CPD-8719	9&alpha;-copalyl diphosphate	87071.3	62817.6	86633.8	1	70512.5	1.71958e+06	1.32257e+06	1.21196e+06	1.24494e+06	1.45764e+06	1	1	86356.1	45612.9	874306	1	70737.5	1	1.02385e+06	1.07313e+06	3.95533	447.18	C20 H33 O7 P2	CPD-8719
MG-PROTOPORPHYRIN	Mg-protoporphyrin	19106.7	16732.5	17655.4	1	18543.7	94790	1	11555.6	133907	70575.8	17103.3	10715.7	12395.3	16836.1	19873.9	11643.2	25289.6	34406.1	29561	17153.5	9.19667	582.203	C34 H30 Mg N4 O4	MG-PROTOPORPHYRIN
CPD-355	D-arabinitol	176963	488251	376343	10413	306520	250809	142478	63360.8	296707	208788	1	87816.2	226358	1	80146.1	1	231210	1	232545	67190.5	1.26	152.073	C5 H12 O5	CPD-355
CPD-12510	1843U89	86228.2	47456.4	48348.9	76015.5	72547.6	36363.3	58029.3	29109	25096.8	45209.6	45033	67099.1	65022.5	17615.9	63823.9	62791.1	62538.8	44277.5	37131.6	53187.9	5	498.165	C27 H22 N4 O6	CPD-12510
CPD-12630	benzoyl-&beta;-D-glucopyranose	1	1	1	32967.3	1	142506	112394	79520.8	48518.9	88852.9	48644.9	41488.2	26120.4	48020.7	42492.4	46962.4	57619.4	53350.7	61072	44109.8	1.79	284.095	C13 H16 O7	CPD-12630
CPD0-1718	7,8-dihydropterin	43725.5	35810.5	34723.2	17566.2	23387.6	41043.7	11936.8	1	1	17400.9	19011	10469.9	1	31438.3	11389.5	1	11705.7	1	1	16535.5	1.9	165.063	C6 H7 N5 O	CPD0-1718
CPD-9907	9&beta;-stemod-13(17)-ene	253582	98601.3	127019	237137	153855	73636.7	1	95875	87042.4	90213.9	156154	1	1	327546	140506	84982.1	139846	60911.5	105547	80252.9	10.5947	272.255	C20 H32	CPD-9907
CPD-11941	luteoforol	491845	1	1	215816	590266	1	1	1	495253	390545	164998	1	1	1	539776	1	568590	1	484797	514258	8.04	290.077	C15 H14 O6	CPD-11941
CPD-7847	(3S,3'S)-astaxanthin	1	1	1	1	1	90928.5	52824.3	60595.6	27534	74615.4	1	1	1	1	1	1	1	1	1	16064.1	14.82	596.384	C40 H52 O4	CPD-7847
4-PRENYLPHLORISOBUTYROPHENONE	4-prenylphlorisobutyrophenone	31748.7	29690	46221.1	33483.5	33692.7	244536	108633	71360.4	1	112703	12229.3	48690.7	47904.9	31200.7	11264.9	33400.6	32794.5	46871.5	54302.9	19745.7	1.82	263.132	C15 H19 O4	4-PRENYLPHLORISOBUTYROPHENONE
CPD-18998	propyl acetate	91474.6	16915.6	55937	62692.1	68936.4	85366.2	144247	159771	100293	130132	95035.5	91072.8	89797.6	56983.5	72035.3	100278	129366	64742.6	120048	125852	2.3	102.068	C5 H10 O2	CPD-18998
CPD-14770	triacsin C	424829	596256	694957	549997	531582	1	539465	536613	613087	590682	447296	370962	472776	555054	399940	518517	366162	450910	1	440802	4.63	207.133	C11 H17 N3 O	CPD-14770
CPD-10277	lotaustralin	15794.4	1	1	1	1	45930.2	20806.9	18510.3	11738.1	28794	18163.4	13071.9	27786.8	1	28739	1	1	15793.3	17893.8	12368.5	1.78	261.118	C11 H19 N O6	CPD-10277
CPD-400	guaiacol	884347	2.25595e+06	1	1	800604	1	1.21399e+06	2.20187e+06	1.30532e+06	1.1825e+06	1894347	1.77495e+06	823561	1	964432	1	1.81072e+06	1.6057e+06	989703	1	4.53	124.053	C7 H8 O2	CPD-400
5-O-INDOL-3-YLACETYL-MYO-ETCETERA	5-O-(indol-3-ylacetyl-<i>myo</i>-inositol) D-galactoside	57597.4	1	62599.9	58781.9	1	127418	79287.7	13314.4	57581.4	62001.6	18719.9	25147.5	10814.2	1	57180.4	54557	1	42217.2	43054.5	34757	15.83	499.18	C22 H29 N O12	5-O-INDOL-3-YLACETYL-MYO-ETCETERA
CPD-14943	3,7,3'-trimethylmyricetin	1.15392e+06	1.02689e+06	964808	1.10613e+06	1.03772e+06	1.45588e+06	1463535	1.09749e+06	1.28216e+06	1.3267e+06	1.16295e+06	1.16291e+06	1.00189e+06	1.26187e+06	945137	1.06495e+06	1.02537e+06	931501	1.03357e+06	1.07e+06	1.26	360.086	C18 H16 O8	CPD-14943
GLN	L-glutamine	328279	343193	301489	251496	248326	8203.92	76807.5	111760	110211	121391	516068	13554.4	364450	119391	1	81751.2	361086	120808	168338	184353	1.31	146.067	C5 H10 N2 O3	GLN
CPD-17373	1-[18-hydroxyoeoyl]-2-[18-hydroxy-lioleoyl]-<i>sn</i>-glycerol 3-phosphate	364852	200359	167659	203422	461509	388577	701190	879977	785632	847254	640265	736976	659282	222428	283065	853502	264842	254673	612960	297765	15.23	728.474	C39 H69 O10 P	CPD-17373
CPD-6981	rosmarinate	1	1	1	1	1	2.23704e+06	1	1	1.92354e+06	1.97486e+06	1	1	1	1	1	1	1	1	1.56324e+06	1.54717e+06	1.27	359.087	C18 H15 O8	CPD-6981
P-AMINO-BENZOATE	4-aminobenzoate	1314712	940347	792358	997038	973399	2.23848e+06	1.76781e+06	1567599	1.4594e+06	1.83963e+06	1.40211e+06	1.36849e+06	1.18428e+06	1.28929e+06	1.26758e+06	2.16417e+06	1.39844e+06	1.82082e+06	1.71752e+06	1.81241e+06	1.8	136.037	C7 H6 N O2	P-AMINO-BENZOATE
COUMARIN	coumarin	2.03179e+06	2.10173e+06	2.1609e+06	1.98474e+06	2.05762e+06	1.45951e+06	4.53908e+06	1.63729e+06	4.88849e+06	5148465	1.80624e+06	2.03907e+06	1.63312e+06	1.66759e+06	1.72332e+06	2.11396e+06	1.53052e+06	1723169	1.56547e+06	1.7099e+06	5.4305	146.035	C9 H6 O2	COUMARIN
5Z13E-15S-1115-DIHYDROXY-9-OXOPROS	prostaglandin E<sub>2</sub>	834557	989377	840613	1.13708e+06	889089	2.14839e+06	1.62083e+06	1069839	1697617	1.72486e+06	1205304	1.25897e+06	1.18563e+06	1.10061e+06	1.18525e+06	1.1763e+06	819640	1.30179e+06	1.42066e+06	1.29692e+06	4.13	351.208	C20 H31 O5	5Z13E-15S-1115-DIHYDROXY-9-OXOPROS
CPD-10320	vernolate	1	125651	1	1	1	198893	241901	198602	1	173675	280007	1	1	354059	244831	1	1	1	1	154266	14.87	295.218	C18 H31 O3	CPD-10320
CPD-19429	hemanthamine	1.88667e+06	2278052	2.18981e+06	1.98095e+06	2155388	1.59534e+06	1.81147e+06	2.08307e+06	2.42779e+06	2.0291e+06	1.88485e+06	1.79475e+06	1.82632e+06	2.01072e+06	1868447	1.65115e+06	1.63892e+06	1.46491e+06	1.62535e+06	1.5936e+06	17.26	301.133	C17 H19 N O4	CPD-19429
CPD-7630	(-)-epicatechin	491845	1	1	215816	590266	1	1	1	495253	390545	164998	1	1	1	539776	1	568590	1	484797	514258	8.04	290.077	C15 H14 O6	CPD-7630
CPD-15123	5-methyluridine	359707	696832	618897	403445	514940	290372	1	294985	346546	269302	361514	429092	436681	296250	364979	350182	359027	395597	344400	1	1.27	258.078	C10 H14 N2 O6	CPD-15123
CPD-458	galactinol	16693166	14791072	13987886	16367187	15421267	20101364	19571294	15008860	18042656	17482620	16160182	16606975	14099182	17482976	13395734	15189355	14942176	13762096	14723276	15125662	1.26	342.112	C12 H22 O11	CPD-458
CPD-19534	5 &alpha;-carboxystrictosidine	1.21059e+06	2.14197e+06	1.45598e+06	1.6945e+06	1.61956e+06	2451149	2.87769e+06	1.6089e+06	2.54778e+06	2588525	1.78077e+06	1.798e+06	1615524	1.74924e+06	1307864	2.24005e+06	1.34891e+06	1.94603e+06	1.63295e+06	1.65318e+06	4.57	574.222	C28 H34 N2 O11	CPD-19534
CPD-13371	pseudoionone	100005	39925.9	41525	48463	1	1	81717.1	55662.8	56909.7	74761.9	65544.5	77659.3	73419.3	1	76741.6	81960.9	64843.6	1	51405.5	1	15.29	192.149	C13 H20 O	CPD-13371
CPD-6482	methyleugenol	20026.5	65515.3	19821.6	13873	58671.7	126785	82392.6	56848.3	76518.2	29035.2	30582.6	54957.8	48805	22362.4	28880.6	88288.8	32610	32473.2	38516.3	31490.1	6.21	178.099	C11 H14 O2	CPD-6482
CPD-14824	apigenin-7-<i>O</i>-gentiobioside	7411375	7171825	7000676	7.46138e+06	7.2261e+06	7411881	8162041	6484653	7065956	7.76388e+06	6.7434e+06	6895833	6.99383e+06	5621080	6.73985e+06	1	6.58981e+06	7.35808e+06	6816703	6.37519e+06	4.93	594.153	C27 H30 O15	CPD-14824
METHYLNICOTINATE	trigonelline	10342503	8068825	7.6843e+06	11876770	9847341	5.44842e+06	3.75298e+06	8.12363e+06	6693882	2.28359e+06	7.85733e+06	2.37981e+06	7307814	3.44572e+06	5.51119e+06	3.98413e+06	3.09205e+06	5528287	2584881	6517471	1.38	137.046	C7 H7 N O2	METHYLNICOTINATE
UBIQUINONE-9	ubiquinone-<i>9</i>	24902.2	1	17535.3	31702.6	16606.9	574613	327724	693374	755451	693692	24734.5	1	1	1	1	1	1	35837.4	51759.7	47456.2	19.5377	794.645	C54 H82 O4	UBIQUINONE-9
CPD-9700	hypoglycin B	26633.5	1	1	1	1	1	99441.5	73884.1	22374.5	85134.9	1	22003.4	1	1	10094.1	50790.7	34791.9	1	37147.4	39807.4	2.75	269.12	C12 H17 N2 O5	CPD-9700
CPD-4943	(+)-isomenthone	363929	55375	64161.1	68121.4	63698.3	395759	223413	327711	194866	306272	270128	320712	279692	1	365097	218810	45901.3	229539	264087	237626	9.89	154.136	C10 H18 O	CPD-4943
CPD-10210	4-hydroxy-5-methyl-2-propyl-3(2H)-furanone	753798	948114	757957	1.00955e+06	882153	2.04681e+06	1.24204e+06	820755	1.2895e+06	1.46555e+06	976559	1.12218e+06	812584	984612	794378	1105993	853973	1067357	971089	961906	5.67	156.078	C8 H12 O3	CPD-10210
CPD-7138	cyanidin 3,5-di-<i>O</i>-&beta;-D-glucoside	857174	1	782242	122218	793794	329531	265906	88611.1	105679	200276	96673.6	121792	769625	71490.8	785423	172343	146528	148000	101370	207260	22.6547	610.153	C27 H30 O16	CPD-7138
CPD-4403	(6&alpha;<i>S</i>,11&alpha;<i>S</i>)-4-dimethylallyl-3,6&alpha;,9-trihydroxypterocarpan	124932	173356	147813	126048	139752	131315	132736	240599	158353	181796	137298	185979	175015	213557	163939	136975	174302	183357	176823	167822	5.8685	340.132	C20 H20 O5	CPD-4403
CPD-3521	prunetin	27775.5	1	1	23557.5	16921.1	18249	35571	1	22720.5	24243.4	1	1	1	1	21871.7	22875.4	1	32531.5	28169.3	22067.4	3.82	284.066	C16 H12 O5	CPD-3521
CPD-3441	(3R,4R)-7,2'-dihydroxy-4'-methoxyisoflavanol	147058	92441.1	233942	193846	159597	129059	83590.7	207361	99315.6	152598	104518	106029	88588	76278.3	162233	190869	158795	103910	111809	134310	9.24	288.098	C16 H16 O5	CPD-3441
CPD-10452	2-amino-4,6-dinitrotoluene glucoside	1.73225e+06	1.51624e+06	1387183	1.67817e+06	1.56466e+06	2.23704e+06	2.15874e+06	1.60789e+06	1.92354e+06	1.97486e+06	1.67003e+06	1.71204e+06	1.46954e+06	1.90404e+06	1.38123e+06	1.57461e+06	1551276	1.38187e+06	1	1	1.26	359.089	C13 H17 N3 O9	CPD-10452
CPD-12607	L-seryl-glycine	315164	424817	395639	346991	355350	409847	366484	340987	474799	435747	380136	417758	350625	406655	354426	421196	394329	360079	410526	375079	7.01	162.066	C5 H10 N2 O4	CPD-12607
CPD-8755	(+)-&beta;-pinene	82152.8	34791.5	43945.9	80091.5	64732.3	46167.4	69994.1	1	38896.5	109384	67593.5	1	35680	1	50734.4	47146.3	29528.4	66453.5	39159.6	36664.3	9.63	136.125	C10 H16	CPD-8755
CPD-7006	tetrahydrogeranylgeranyl chlorophyll <i>a</i>	139412	52835.5	35395.2	57855.4	41957.1	144414	110328	114118	106530	136720	68296.8	107787	76925.6	64141.9	62376.8	85118.6	45602.2	53879.4	61393.3	60172.8	14.05	889.522	C55 H69 Mg N4 O5	CPD-7006
CPD-8768	(-)-&beta;-phellandrene	82152.8	34791.5	43945.9	80091.5	64732.3	46167.4	69994.1	1	38896.5	109384	67593.5	1	35680	1	50734.4	47146.3	29528.4	66453.5	39159.6	36664.3	9.63	136.125	C10 H16	CPD-8768
CPD0-1625	methylene blue	38269.9	33783.4	40333.9	33830	31466	40660.6	46270.4	33830.8	47541.9	41537.1	34815.6	35768.5	42973.1	27848.6	27379.7	37001.6	27779.9	21965.7	1	22292.9	4.81	284.122	C16 H18 N3 S	CPD0-1625
CPD-7663	nitecapone	1	1	26347.6	18505.4	25167.1	12862.9	28626.6	48767.5	1	34171.6	35552.4	48277.5	36073.8	24230.3	11291.9	51312.9	16794.9	68331	45482.5	39168.1	7.08	265.065	C12 H11 N O6	CPD-7663
CPD-469	<i>N</i>-acetyl-L-glutamate 5-semialdehyde	55657.9	11153.3	1	44226	28563.6	1	111340	60854.6	1	90495.3	52516.5	76356.3	56706.7	26092.9	62118.9	64889.5	83731.1	63485.2	1	63108	3.39	172.055	C7 H10 N O4	CPD-469
CPD-15042	pumiloside	3.2504e+06	4.38236e+06	5904564	4963747	4.85691e+06	4366858	4.20429e+06	7483308	4240363	5164682	3771306	3.13346e+06	3.76456e+06	3.74986e+06	4216057	3.97756e+06	4.58352e+06	3637851	3905098	3.74927e+06	5.85	512.171	C26 H28 N2 O9	CPD-15042
CPD-16536	cyanidin 3-<i>O</i>-&beta;-<i>D</i>-(p-coumaroyl)-sambubioside	290543	310814	308065	1	291691	295790	335501	291686	311628	330860	275678	299741	292544	260670	240661	358666	223745	326427	285228	280874	6.21	726.193	C35 H34 O17	CPD-16536
L-LEUCYL-L-LEUCINE	L-leucyl-L-leucine	185645	178227	177382	184076	161420	187357	176082	181004	165680	180892	177792	180457	179006	169704	196048	157098	147455	1	140584	135018	15.36	244.179	C12 H24 N2 O3	L-LEUCYL-L-LEUCINE
CPD0-1691	O-[L-norvalyl-5]-isourea	90345	23409.1	115261	11282.3	94590.6	80499.1	81526.4	95883.3	1	98214.8	16110.1	88966.5	82899	55927.8	78478.4	21491.5	78995	86722.8	88536.5	85611.6	4.88	176.103	C6 H14 N3 O3	CPD0-1691
CPD-12496	(22R,23R)-22,23-dihydroxy-campest-4-en-3-one	1.88381e+06	1	475817	250507	243362	1.48528e+06	1.33754e+06	954946	226824	1.11831e+06	1.31834e+06	1.29178e+06	939651	1254490	1.09046e+06	1.07941e+06	1.26871e+06	951975	1.12839e+06	980076	24.15	430.339	C28 H46 O3	CPD-12496
CPD0-1682	dioxane	8492.39	217152	80529.4	1	108452	321685	330819	277813	254416	311365	284212	287804	228458	270442	256861	215088	265680	197824	197078	247078	1.63	88.0532	C4 H8 O2	CPD0-1682
CPD0-1274	3,5-dihydroxybenzoate	22801	27220.1	17426.8	25142.1	19981.4	32242.5	29828.6	25062	22625	28985	30504.6	13402.8	23600.3	50798.8	12548	27147.9	15319.4	1	13673.8	16702.6	1.27	153.019	C7 H5 O4	CPD0-1274
CPD-5741	rotenone	1	1	1.46671e+06	1.17844e+06	1.89542e+06	253158	3.21176e+06	1.34473e+06	196695	1408797	2866060	3029444	3.18943e+06	3.04223e+06	875971	1	1	4.3002e+06	2942602	2.82193e+06	6.41	394.144	C23 H22 O6	CPD-5741
CPD-15477	salvigenin	86339.7	370765	196792	161427	207240	219308	313688	397517	1	261694	317490	386961	328176	271569	131516	600252	1	383480	286145	345294	7.80778	328.092	C18 H16 O6	CPD-15477
CPD-3630	(3R)-sophorol	1	36070.6	1	1	1	1	52203	1	48638.2	52687.1	255692	1	1	455541	138795	1	1	42694.7	45440.2	44335.8	8.662	300.059	C16 H12 O6	CPD-3630
CPD-7109	4-prenylphlorisovalerophenone	30643.5	17371.7	20829.3	36478.9	10968.9	15875.8	42625.3	46034.6	1	43279.6	22701.2	42624.5	10650.7	57573.9	17453.7	53693.4	46327	41057.9	1	1	2.43	277.135	C16 H21 O4	CPD-7109
CPD-12727	wogonin	27775.5	1	1	23557.5	16921.1	18249	35571	1	22720.5	24243.4	1	1	1	1	21871.7	22875.4	1	32531.5	28169.3	22067.4	3.82	284.066	C16 H12 O5	CPD-12727
CPD-12403	(<i>E</i>)-1-(L-cysteinylglycin-<i>S</i>-yl)-<i>N</i>-hydroxy-&omega;-(methylsulfanyl)octan-1-imine	233371	498941	342382	441323	391512	726008	512216	619561	1	648336	464133	555054	410971	387638	463440	739341	346209	560038	527238	571000	3.89	365.135	C14 H27 N3 O4 S2	CPD-12403
CPD-9592	1-(2-oxindole-3-acetyl)-&beta;-D-glucose	27875	61687.2	30783.4	50368.3	38255.8	128587	75175.4	41488.4	83632.3	105544	50624.4	59466.1	33175	44733.6	44990.3	54416.2	47680.2	61069.6	48256.7	85172.4	5.67	353.118	C16 H19 N O8	CPD-9592
CPD-8908	(-)-lariciresinol	379891	270321	294111	327649	329490	290258	438663	262479	648348	514238	239350	350307	646903	1	405436	281908	677298	545644	633256	553108	2.16	360.158	C20 H24 O6	CPD-8908
CPD0-1307	3-methyl-2-butanone	374068	377884	332412	432613	299329	280944	309201	234373	273099	261789	338770	273696	242898	304631	304832	252542	326026	348539	354890	379011	0.98	86.0728	C5 H10 O	CPD0-1307
S-781314-TETRAHYDROPROTOBERBERINE	<i>(S)</i>-tetrahydroprotoberberine	82687.5	46194.5	62039.2	56665.6	58256.4	1	55368.2	65410.8	64554.4	62724	73583.2	70926.5	69585.3	63971.3	69011.6	106923	64375.3	81573.6	76703.3	77312.1	9.73	236.138	C17 H18 N	S-781314-TETRAHYDROPROTOBERBERINE
16-EPIVELLOSIMINE	16-epivellosimine	1	18356.7	11136.6	10825.3	10408.3	43426.6	60778.1	23907.8	47863.5	38619	24977.1	12405.8	12018.9	39424.9	1	20602	1	11948.7	16070.7	22753	5.37471	292.161	C19 H20 N2 O	16-EPIVELLOSIMINE
CPD-7200	3-hydroxy-&beta;-ionone	403488	449281	470115	502612	402261	582305	464293	328147	487768	473456	473112	431317	420646	487722	382515	468221	317812	405476	370366	393912	6.78	208.144	C13 H20 O2	CPD-7200
CPD-13685	2-naphthol 6'-O-malonylglucoside	56129.7	109575	275645	1	23146.7	1	1	521139	132320	226955	92965	84919.2	60243.3	58410.8	128447	1	132533	1	129250	1	7.36	391.095	C19 H19 O9	CPD-13685
CPD-9742	heliocide H2	91613.3	63485.6	70404.4	66402.6	69133.5	32750.6	32684.4	47498.6	44951.9	44358.5	61829.3	77922.4	64449.8	37595.1	98212.6	35707.1	57286.1	45945.7	47139.7	46387.2	1.3	409.197	C25 H29 O5	CPD-9742
CPD-638	gibberellin A<sub>44</sub> (closed lactone form)	283620	145941	177569	174624	163613	68498.1	1.21454e+06	94961	94086.1	109248	1	118384	131679	1	138628	75480.3	139570	69387	100326	87688.1	1.79	345.162	C20 H25 O5	CPD-638
CPD-8951	deferoxamine mesylate	605969	986511	59271.3	1	863667	563140	400307	463706	343331	469409	62357.6	421740	278787	972765	179336	303525	786529	387075	409286	258743	12.7605	656.333	C26 H52 N6 O11 S	CPD-8951
CPD-8290	1-18:0-2-18:2-phosphatidylethanolamine	77422.8	62771.8	78068.6	77887.1	67931.2	320722	201238	394080	11586.1	394934	89290.9	277768	85342.6	91666.5	93348.8	386252	132519	90450.7	122117	119304	18.388	743.568	C41 H78 N O8 P	CPD-8290
5-PHOSPHORIBOSYL-N-FORMYLGLYCINEAMIDINE	2-(formamido)-N<sup>1</sup>-(5-phospho-&beta;-D-ribosyl)acetamidine	491845	214706	1.31096e+06	215816	590266	211756	1	174835	495253	184268	164998	181199	169823	1	539776	241254	568590	196203	484797	514258	7.31111	312.059	C8 H15 N3 O8 P	5-PHOSPHORIBOSYL-N-FORMYLGLYCINEAMIDINE
N-PRENYLAGMATINE	N-prenylagmatine	1.52241e+06	953833	1.01919e+06	1418760	1.57458e+06	517388	1.18441e+06	1.41346e+06	1.36575e+06	1.18959e+06	799137	1.49843e+06	1.60154e+06	1.48482e+06	1461335	1.25908e+06	1397401	365479	461068	472848	13	200.196	C10 H24 N4	N-PRENYLAGMATINE
CPD-15272	apigeninidin 5-<i>O</i>-glucoside	156267	1.18831e+06	1.57243e+06	1	631562	1	577386	1.86864e+06	244720	763913	627427	696158	763713	670242	1	1.1052e+06	507556	897038	555091	590764	8.18647	416.106	C21 H20 O9	CPD-15272
CPD-8075	1-18:2-2-16:1-monogalactosyldiacylglycerol	2.73892e+06	1	479108	404963	358275	2.72254e+06	2.08228e+06	1.89588e+06	523207	2499424	3530677	3584309	3655810	2869273	3.68236e+06	3.9913e+06	3.63109e+06	3.39002e+06	3.65854e+06	3291834	22.51	752.536	C43 H76 O10	CPD-8075
MET	L-methionine	107228	93934.7	97392	110760	92234.7	1	37901.7	27828.5	22483.4	31975.3	51050.1	61325.5	44861	39562	59634.4	44362	50746.8	40266.9	29905	44266.4	1.62	149.048	C5 H11 N O2 S	MET
PHENYLACETALDEHYDE	phenylacetaldehyde	136648	49936.4	87854.8	151036	104475	588728	222913	241291	243538	290917	265044	201396	161322	430964	1	166371	204761	1	178155	1	1.72	120.055	C8 H8 O	PHENYLACETALDEHYDE
CPD-14312	miltiradiene	253582	98601.3	127019	237137	153855	73636.7	1	95875	87042.4	90213.9	156154	1	1	327546	140506	84982.1	139846	60911.5	105547	80252.9	10.5947	272.255	C20 H32	CPD-14312
3-HYDROXY-N-METHYL-S-COCLAURINE	(<i>S</i>)-3'-hydroxy-<i>N</i>-methylcoclaurine	1	50135.1	42097.7	46275.1	40315.5	222213	64073.2	56602.7	1	77911.5	44043.7	42422.5	45526.4	45227.7	33437.2	124750	1	50046.6	1	1	3.69533	316.149	C18 H22 N O4	3-HYDROXY-N-METHYL-S-COCLAURINE
CPD-17481	hispidol-4'-<i>O</i>-&beta;-<i>D</i>-glucoside	156267	1.18831e+06	1.57243e+06	1	631562	1	577386	1.86864e+06	244720	763913	627427	696158	763713	670242	1	1.1052e+06	507556	897038	555091	590764	8.18647	416.106	C21 H20 O9	CPD-17481
CPD0-1246	D,L-cyclohexanephosphinothricin	1.86733e+06	1.00642e+06	954208	1.09769e+06	1.49924e+06	1600656	1.49578e+06	1685051	1.47848e+06	1.5111e+06	1.1076e+06	1.25501e+06	1552198	730391	1275279	1.30937e+06	1.00048e+06	980006	1.47865e+06	1543410	1.85	220.076	C8 H15 N O4 P	CPD0-1246
CPD0-1659	&alpha; -allenylagmatine	1	1	1	16470.7	1	16947.7	23887.4	25371.5	21178.9	19478.5	23114.9	1	11344.7	1	12870.1	1	20879.7	1	24244.1	1	6.99	168.135	C8 H16 N4	CPD0-1659
CPD-16613	oryzalexin B	1	1	1	1	1	276476	60306.4	10863	1	87380.3	18738.5	24530.1	41813.2	1	57782.7	1	1	21720.2	1	1	4.42	302.218	C20 H30 O2	CPD-16613
CPD-7859	catharanthine	1	119265	188319	1	130515	56795	83090.4	1	84194.8	91871.5	81378.5	84648.2	113753	46338.7	109450	1	99582.4	67208	97621.9	99567.2	4.15	337.192	C21 H25 N2 O2	CPD-7859
#NAME?	#N/A	514786	529351	535577	665704	585665	740390	610603	732231	805832	788146	488294	526264	520289	448926	438225	722983	549924	648808	592935	656330	1.63	165.121	C10 H15 N O	#NAME?
CPD-18575	noraucuparin	954964	675095	843435	847282	823228	395185	858782	1.15045e+06	810934	825300	687730	708944	786317	591347	705796	946018	870568	743812	805024	863645	3	216.081	C13 H12 O3	CPD-18575
FUM	fumarate	1	1	1	1	1	17277.6	1	34537.7	16482.6	52306.2	1	28666	18184.9	1	34209.3	16038.1	29020.5	10622.4	1	10850.9	1.98	113.995	C4 H2 O4	FUM
1-O-SINAPOYL-BETA-D-GLUCOSE	1-<i>O</i>-sinapoyl-&beta;-D-glucose	1	3.49235e+06	2.30397e+06	3162038	2.72062e+06	5290539	3.6856e+06	4.29448e+06	3.84205e+06	4653316	3.18435e+06	3845762	2.79941e+06	2.5917e+06	3.17769e+06	5086025	2391434	3.90964e+06	3803907	4.14748e+06	3.9	386.114	C17 H22 O10	1-O-SINAPOYL-BETA-D-GLUCOSE
3-OXODODECANOATE	3-oxo-dodecanoate	291143	231114	202895	282731	250132	268381	253578	118468	295242	246967	294823	319225	302179	260991	245117	318671	237618	252968	254495	264611	1.78	213.143	C12 H21 O3	3-OXODODECANOATE
CPD-9215	&beta;-chaconine	2.89091e+06	2.56982e+06	2.057e+06	3.19232e+06	2.59817e+06	5.17763e+06	1	3.47578e+06	4.17278e+06	5269526	3652545	3.73806e+06	3.83339e+06	1	3169636	4.60734e+06	2.18595e+06	3986311	3508699	4.3771e+06	17.52	706.443	C39 H64 N O10	CPD-9215
CPD-385	1,2-benzoquinone	611067	2310870	508290	1.51194e+06	1.47973e+06	189818	2406634	556159	679426	2.40743e+06	448822	2.28794e+06	1.50152e+06	1.08836e+06	421863	626720	1514832	374839	265314	455187	2.0495	108.019	C6 H4 O2	CPD-385
CPD-6997	2,6,7,4'-tetrahydroxyisoflavanone	1	1	23429.7	11225	1	11374.7	29525.7	52493.8	1	25726.8	1	1	1	1	1	1	10350	12206.2	19097.5	13047.2	7.13	288.061	C15 H12 O6	CPD-6997
CPD-2190	1-18:3-2-16:3-monogalactosyldiacylglycerol	53455.4	43353.4	48626.7	10464	17437.2	44032.3	69426.5	10682.9	29455.5	59425.4	48817.8	49290.5	54061.1	23224.2	1	68215.9	38376.9	32740.1	65197.6	54300.1	21.5126	746.488	C43 H70 O10	CPD-2190
CPD-11233	(-)-jasmonoyl-L-valine	764945	1.07433e+06	1.03101e+06	831402	941206	356169	475413	507315	711096	494145	736430	685528	715510	663848	622739	518725	622975	407072	446189	468051	17.9	308.192	C17 H26 N O4	CPD-11233
CPD-3161	2,4',5,7-tetrahydroxyisoflavanone	1	1	23429.7	11225	1	11374.7	29525.7	52493.8	1	25726.8	1	1	1	1	1	1	10350	12206.2	19097.5	13047.2	7.13	288.061	C15 H12 O6	CPD-3161
SPHINGOSINE	sphingosine	1	20094.6	18326.8	20152.9	17482.1	47279.2	27537.8	18456.5	20285.4	29168.7	1	19378.2	18337.4	17118.6	11941.2	29385.4	1	27249.8	17469.4	11425.6	6.48	300.285	C18 H38 N O2	SPHINGOSINE
CPD0-1591	5-[[4-methoxy-3-(phenylmethoxy)phenyl]methyl]-2,4-pyrimidinediamine	729699	701522	741827	596713	656154	767131	549185	623975	799913	659514	532762	573744	549285	496104	690468	624907	615446	673698	611044	590975	4.89	336.158	C19 H20 N4 O2	CPD0-1591
CPD-12362	16, 17-dihydro-16&alpha;, 17-dihydroxy gibberellin A<sub>9</sub>	134657	595627	11821.3	525941	10603.8	852699	590768	728182	19209.6	771577	536509	16507.2	21464.4	445049	11265.4	882741	11767.1	656087	624019	22604.9	7.682	349.161	C19 H25 O6	CPD-12362
CPD-8162	1-18:3-2-16:0-digalactosyldiacylglycerol	8940054	2679988	4784991	3.73397e+06	3879674	8.15371e+06	8.10714e+06	8851233	3726283	8617253	8620761	7919754	8286177	8.08038e+06	8698071	9126918	8498566	7.57173e+06	8493898	7.93405e+06	20.86	914.589	C49 H86 O15	CPD-8162
CPD-9749	hemigossypolone	1	1.04694e+06	1	1	1	1	1	1	816323	754291	1	1	1	1.46123e+06	1	1	1	942181	835186	899054	3.72	275.097	C15 H15 O5	CPD-9749
CPD-9602	<i>N</i>-(&beta;-glucosyl)-(oxindol-3-yl)acetyl-aspartate	189163	272851	635881	753807	647226	1.04178e+06	695875	1.18852e+06	898858	1.08661e+06	803378	381061	368141	1.75879e+06	864044	370795	936548	442817	578866	610506	10.1405	466.118	C20 H22 N2 O11	CPD-9602
BETA-D-FRUCTOSE	&beta;-D-fructofuranose	663634	486133	507206	431395	448924	125735	102357	77432.8	660937	533722	430646	76994.9	78394.6	77383	341907	90695.4	88852	77692.9	69951.6	72495.8	1.497	180.061	C6 H12 O6	BETA-D-FRUCTOSE
GERANIOL	geraniol	363929	55375	64161.1	68121.4	63698.3	395759	223413	327711	194866	306272	270128	320712	279692	1	365097	218810	45901.3	229539	264087	237626	9.89	154.136	C10 H18 O	GERANIOL
CPD-9321	deoxyshikonin	172800	1	40087.1	270635	140378	1	449858	292937	388596	407276	349301	183523	321906	525398	381176	310399	317600	320491	364721	378401	1.27	272.11	C16 H16 O4	CPD-9321
FADH2	FADH<SUB>2</SUB>	1	1	1	1	1	13492.4	12318	1	1	13766.5	1	11321.4	1	11609.4	1	11538.8	1	1	1	1	1.25	785.157	C27 H33 N9 O15 P2	FADH2
LOGANATE	loganate	56129.7	109575	51223.8	127227	23146.7	151584	1	1	132320	226955	92965	84919.2	60243.3	58410.8	128447	126995	132533	108599	1	1	7.36	375.121	C16 H23 O10	LOGANATE
O-SINAPOYLCHOLINE	<i>O</i>-sinapoylcholine	3895469	2.55941e+06	2357626	3.78081e+06	3045103	5498594	5.45579e+06	3.42519e+06	4651572	4.9941e+06	3.02093e+06	2951880	2.88009e+06	2927980	3.21279e+06	3.70082e+06	2.98627e+06	3065323	3.03641e+06	3.06133e+06	5.7	310.174	C16 H24 N O5	O-SINAPOYLCHOLINE
CPD-8663	&beta;-D-glucosyl crocetin	71378.6	99757.9	82998.7	10451.3	80863.3	26113	19714.4	11796.2	78367.3	18629.3	10702.3	11120.8	68882.2	22244.2	30078.3	18518.6	12163.9	14079.6	20486.1	20622.9	5.59	489.219	C26 H33 O9	CPD-8663
CPD-10356	capsiconiate	1.37798e+06	672940	820898	1.08574e+06	987410	2.21285e+06	3.2152e+06	1886300	1.59457e+06	2149209	2.36823e+06	1.91896e+06	709689	1.62562e+06	984030	2.76431e+06	2325329	1.78814e+06	2.18317e+06	2.26511e+06	13.1895	332.192	C20 H28 O4	CPD-10356
DTDP-GROUP	dTDP group	1	11598.7	1	1	1	33563.3	24451.8	17878.1	64078.9	18175.1	17511.8	37569.1	10896.3	1	1	18059.4	61838.8	12084.3	69042	16297.6	2.625	400.008	C10 H14 N2 O11 P2	DTDP-GROUP
ALLOLACTOSE	allolactose	16693166	14791072	13987886	16367187	15421267	20101364	19571294	15008860	18042656	17482620	16160182	16606975	14099182	17482976	13395734	15189355	14942176	13762096	14723276	15125662	1.26	342.112	C12 H22 O11	ALLOLACTOSE
CPD-9886	(+)-heliannuol F	1	68977	1	51044.2	55232	389926	254451	94259.3	168750	274887	299923	106082	1	461277	58722.8	102157	73087.9	91511.5	101722	106213	4.55059	264.137	C15 H20 O4	CPD-9886
SCOPOLIN	scopolin	1	1424363	1.27344e+06	1.26903e+06	1.01609e+06	1	2.07402e+06	1914014	1.26208e+06	1.4507e+06	1.26243e+06	984948	1.06955e+06	1.74633e+06	890230	899624	933307	920688	922618	841996	4.77	354.091	C16 H18 O9	SCOPOLIN
CPD-14434	3-<i>O</i>-&beta;-D-glucosyl-daphnetin	1	1	1	1	1	58480.7	1	1	26665.9	59596.4	1	1	1	1	1	1	1	1	24861	1	9.41	340.089	C15 H16 O9	CPD-14434
CPD-18157	isovitexin 7-<i>O</i>-xylosyl 2''-<i>O</i>-arabinoside	386428	352399	366992	420461	380347	389837	395602	337831	360021	391081	298253	290526	313063	263944	317218	369681	305182	341736	340378	321374	6.11	696.182	C31 H36 O18	CPD-18157
CPD-8177	protochlorophyll a	76941.7	25979.8	16867	33200.3	18892.3	164091	87044.5	77721.6	85092.8	115485	90214.2	126049	78985.9	61824.8	70866.3	100929	29399.1	55112.1	66715.8	61415.2	15.1	867.544	C55 H71 N4 O5	CPD-8177
CPD-13909	glutathioselenol	30586.8	35554	35342.2	30594.9	26983.4	24239.5	29249.5	17046.3	1	22418	24501.3	17002.7	1	35140.1	17656.9	13662.3	1	15690.3	11332.3	22374.1	0.99	379.993	C10 H16 N3 O6 S Se	CPD-13909
CATECHOL	catechol	125677	222246	281693	1	120284	321685	330819	277813	1	311365	284212	287804	228458	270442	256861	215088	265680	197824	197078	247078	1.63	110.035	C6 H6 O2	CATECHOL
CPD-13420	(+)-7-<i>epi</i>-12-hydroxyjasmonoyl-L-isoleucine	321621	354476	1	491031	358503	407858	307953	418685	450115	441465	386077	428691	347751	306261	486728	483054	486915	389879	460987	452255	5.71	338.191	C18 H28 N O5	CPD-13420
CPD-13518	N<sup>&omega;</sup>-hydroxy-L-arginine	1	1	1	1	1	1	31346.6	1	1	24629.1	12074.2	17288.1	1	1	11778.4	20523.7	1	28959.8	31280.7	27349.4	1.05	191.113	C6 H15 N4 O3	CPD-13518
CPD-14075	1,2-dihydropyrimidine	206576	251312	245457	234006	199956	291295	256058	238901	319871	306454	240678	211701	235190	247565	228468	190812	271541	256181	213494	218335	14.2375	82.0634	C5 H8 N	CPD-14075
CPD-9245	palmitoleate	382888	1	214383	356004	292104	242983	324332	201891	218394	243551	269071	200612	1	388890	240077	234961	200025	1	206516	210488	9.63	253.211	C16 H29 O2	CPD-9245
CPD-14651	carlactone carboxylate	180920	142639	101900	143391	1	165110	148329	112980	138703	172314	153852	103864	81493.8	1	82331.5	141012	78136.8	115815	85382.6	95344.8	5.94	331.153	C19 H23 O5	CPD-14651
CPD-9319	geranylhydroquinone	76238.5	35217.4	24197.2	73199.3	56466.3	100062	116214	50354.5	90626.2	87902.4	103154	169944	75657.3	1	105124	130707	86319.8	113136	95726.9	89558	5.06	246.164	C16 H22 O2	CPD-9319
CPD-406	N-methylethanolamine phosphate	1	2.32253e+06	1.83415e+06	2.78559e+06	2.37796e+06	1	1.78579e+06	1	1.38369e+06	1.40256e+06	2137608	893928	1.68485e+06	1	1230579	1	2.022e+06	2.47521e+06	1.11414e+06	1.20841e+06	3.81	154.025	C3 H9 N O4 P	CPD-406
CPD-7203	5,6-epoxy-3-hydroxy-9-apo-&beta;-caroten-9-one	285283	385643	411028	344552	314581	1	1	276794	303968	304845	317784	227915	269490	449219	251599	269142	209653	232717	247100	241641	4.64	224.138	C13 H20 O3	CPD-7203
VAL	L-valine	162994768	94254272	87364400	181474416	143986960	151809696	144464656	143044144	163555312	154455600	174238096	151816608	171099408	154910016	196976960	164744160	171750272	175598336	166445664	170916304	1.33	117.077	C5 H11 N O2	VAL
CPD-11827	(<i>22R,23R</i>)-28-homocastasterone	1	1	1	20657.8	1	296656	400413	1	56386.3	217634	1	1	1	1	1	1	1	1	1	1	22.56	478.359	C29 H50 O5	CPD-11827
CPD-17650	isocryptoxanthin	1	48492.1	35437.2	1	42840	67691.5	65764.2	70640	69558.2	69952.2	61294.4	1	52071	53981.9	62990.5	1	50287.3	50261	54743	50670.2	24.97	552.431	C40 H56 O	CPD-17650
SANGUINARINE	sanguinarine	3.84948e+06	9441166	5.20305e+06	5.10015e+06	9416048	4177470	4.62373e+06	4964515	5685259	5043744	4721880	4477126	5.07133e+06	4644816	9249590	8838305	3381157	4523854	9758832	9762998	10.35	332.092	C20 H14 N O4	SANGUINARINE
CPD-14512	conhydrinone	242176	1	78177.2	403949	387275	132505	138128	193225	1	129502	1	284483	355547	583912	1	1	295100	77264.7	269893	233985	3.83	142.12	C8 H16 N O	CPD-14512
CPD-8059	<i>epi</i>-inositol	663634	486133	507206	431395	448924	125735	102357	77432.8	660937	533722	430646	76994.9	78394.6	77383	341907	90695.4	88852	77692.9	69951.6	72495.8	1.497	180.061	C6 H12 O6	CPD-8059
CPD-885	gibberellin A<sub>98</sub>	1	566806	687707	600901	584833	648368	549614	471684	467344	605925	556540	416676	565973	583621	1	559509	406003	529278	504039	109996	4.89	347.177	C20 H27 O5	CPD-885
CPD-20260	2-<i>S</i>-cysteinyldopa	2.41037e+06	1.19711e+06	1.21197e+06	1.59929e+06	1.52369e+06	1.61403e+06	1.93372e+06	1.37747e+06	1.84126e+06	1.70442e+06	978532	1.05566e+06	1.02697e+06	673507	1.46274e+06	1.12938e+06	1.34845e+06	1.51769e+06	1.62908e+06	1.49806e+06	3.84	316.075	C12 H16 N2 O6 S	CPD-20260
PHYTANATE	phytanate	1	1	1	1	1	1	24125	1	1	24962	27994.2	24104.3	28429.5	28857.6	19200.3	17434.6	34096.7	1	11660.8	32273.2	18.16	311.29	C20 H39 O2	PHYTANATE
CPD-9727	5-hydroxy-2-oxopentanoate	247851	143841	131810	254389	192946	1	453336	453683	1	385199	242162	277507	349332	123175	324867	513936	311080	410518	369198	396677	3.15	131.035	C5 H7 O4	CPD-9727
S-ADENOSYLMETHIONINAMINE	<i>S</i>-adenosyl 3-(methylsulfanyl)propylamine	2.53816e+06	2804089	2630678	3245242	2.90784e+06	5283488	4194696	3.08399e+06	4.04165e+06	4.43868e+06	2930418	3.51752e+06	2.6814e+06	2.34781e+06	2552539	3.80805e+06	3.00182e+06	3.70668e+06	3.48802e+06	3744540	4.12	356.164	C14 H24 N6 O3 S	S-ADENOSYLMETHIONINAMINE
CPD-13211	<i>p</i>-nitrophenyl-&beta;-D-glucopyranoside	34927.5	36117.6	34116.9	35399.4	33248.9	1	26664.2	29537.3	46553.3	39368.6	27120.7	42139.6	34056.2	17444	34902.2	41134.4	26499.6	35544.7	27884	36049.6	5.58	301.085	C12 H15 N O8	CPD-13211
SECOLOGANIN-CPD	secologanin	356436	580894	519693	152591	159009	220951	152206	469331	240829	342250	409104	455913	405884	194161	125998	597087	145996	538040	427664	459459	6.75	388.134	C17 H24 O10	SECOLOGANIN-CPD
CPD-9558	emodin dianthrone	118251	62484.1	114739	26617.7	89367.4	26605.3	13096	11492.1	84422.3	29374.1	114129	75928.8	103985	1	128756	18619.7	116946	63250.1	10606.6	11455.8	14.0268	508.131	C30 H20 O8	CPD-9558
CPD-13086	(9Z)-12,13-dihydroxyoctadeca-9-enoate	1	11388.6	12697.1	1	1	1	1	1	1	16279.7	1	1	1	1	1	11411.8	1	17654.2	33197.9	28461.7	13.73	313.229	C18 H33 O4	CPD-13086
CPD-12391	(<i>E</i>)-1-(L-cysteinylglycin-<i>S</i>-yl)-<i>N</i>-hydroxy-&omega;-(methylsulfanyl)butan-1-imine	17474.9	302167	607192	17395.6	1	49123.5	476283	1	46127.8	587620	365399	1	16394.8	10555.2	1	37425.7	21181.6	307529	27732.9	1	7.40134	309.091	C10 H19 N3 O4 S2	CPD-12391
CPD-4209	<i>N<sup>6</sup></i>-dimethylallyladenine	27233.8	80143.4	67273.2	22199.5	36546.9	81598.9	40545.2	73911.6	16558.9	22428.1	48962.1	11826.3	25962.5	73511.4	16939.2	37921.2	38859.9	31530	26254.7	43595.7	1.65	203.113	C10 H13 N5	CPD-4209
CPD-9582	(indol-3-yl)acetyl-L-phenylalanine	1	1	1	44619.5	1	70533.8	21385.9	14018.1	1	32720.1	13851.1	20418.4	12790.5	1	1	60707	28287.2	43860.9	24302.2	45902.2	1.63	321.12	C19 H17 N2 O3	CPD-9582
CPD-7838	22-hydroxydocosanoate	1	11108.5	1	1	1	11200.4	10730.4	18157.5	18710.4	12520	11425.6	1	1	12796.8	1	16490	1	1	10795.5	1	21.83	355.332	C22 H43 O3	CPD-7838
CPD-16559	delphinidin 3-<i>O</i>-rutinoside-7-<i>O</i>-(6-<i>O</i>-(p-hydroxybenzoyl)-glucoside)	11316.2	152581	1	10685.9	16399	1	193207	1	18186.7	24495.8	188113	223321	182702	218842	1	212068	1	274218	193325	184505	6.87	892.233	C40 H44 O23	CPD-16559
CPD-15801	(S)-norlaudanine	284376	98172	117185	273668	194796	366297	563565	554669	312782	461378	367186	198299	146619	650420	506732	244065	533665	233263	568197	219888	13.6365	330.176	C19 H24 N O4	CPD-15801
CPD-404	<i>N</i>-methyl-L-glutamate	32618.2	66985.1	59740.7	34417.4	45752.4	43048.6	11036.4	25370.6	22172.6	12842.5	28944.2	22411	12815.8	40150.8	22686.1	20417.1	20912.5	23208	19792.8	24802.7	1.26	160.058	C6 H10 N O4	CPD-404
CPD-15762	&alpha;-D-altrose	663634	486133	507206	431395	448924	125735	102357	77432.8	660937	533722	430646	76994.9	78394.6	77383	341907	90695.4	88852	77692.9	69951.6	72495.8	1.497	180.061	C6 H12 O6	CPD-15762
CPD2GG-5240	medicagenic acid	1	26103.6	1	24687	17098.8	52305.1	38561.7	27681.6	32832.6	42543.9	19149.3	1	12842.8	18448.6	11522.4	37849.6	1	1	24992.5	19306.8	8.91	502.328	C30 H46 O6	CPD2GG-5240
CPD-11826	(<i>22R,23R</i>)-28-homobrassinolide 22-sulfate	150490	62977.9	62684.8	177427	97517.5	225876	180199	106577	69297.9	130816	124160	160399	100337	1	168245	78031.4	82575.7	29336.2	92577	74971.4	14.4	573.313	C29 H49 O9 S	CPD-11826
CPD-10449	2-hydroxylamino-4,6-dinitrotoluene-C3-glucoside	57663	11256.9	63005.2	1	1	63656	35442.8	82690.4	51662.5	67658.9	18398	17122.1	1	1	50151.3	1	57768	11232.7	36438.5	42415.5	8.04	375.1	C13 H17 N3 O10	CPD-10449
CPD-9214	&alpha;-chaconine	10548.8	1	1	1	1	988143	473673	698866	223846	798379	38059.5	97750.6	76364.3	1	282358	395935	126644	542996	509625	209277	15.49	852.511	C45 H74 N O14	CPD-9214
CPD-8117	&gamma;-linolenate	563438	41640.1	45984.1	458577	38658.3	1	1	24183.2	34277.1	23397.3	452581	383135	50501.8	609048	366394	143568	17438.1	1	25158.2	17999.6	13.7494	277.223	C18 H29 O2	CPD-8117
CPD-12829	plastoquinol-9	115030	96022.2	91918.2	164866	113171	124131	1	171730	166944	168850	121816	106896	106522	146992	101868	140280	109676	80819.2	1	94359.3	18.66	750.641	C53 H82 O2	CPD-12829
CPD-8898	17-<i>O</i>-acetylajmaline	375282	199711	320309	540519	382581	13981	19169.3	1063678	1	26063.5	721890	656720	662281	514333	28707.3	227264	18092.4	790958	789900	675918	4.84579	368.199	C22 H28 N2 O3	CPD-8898
CPD-4404	(6&alpha;<i>S</i>,11&alpha;<i>S</i>)-2-dimethylallyl-3,6&alpha;,9-trihydroxypterocarpan	124932	173356	147813	126048	139752	131315	132736	240599	158353	181796	137298	185979	175015	213557	163939	136975	174302	183357	176823	167822	5.8685	340.132	C20 H20 O5	CPD-4404
CPD-4442	<i>cis</i>-zeatin riboside	416967	565241	527856	427897	472431	518634	461751	740009	521107	582739	452966	307877	274515	716305	346789	467587	283117	335310	437812	412170	6.11	351.15	C15 H21 N5 O5	CPD-4442
CPD0-1242	thiolactomycin	983987	505125	787167	996674	901166	459663	866312	787674	713774	887279	1.28726e+06	1.0357e+06	1.02711e+06	629484	791861	483212	1.13012e+06	541539	774990	857747	2.33	210.073	C11 H14 O2 S	CPD0-1242
CPD-12628	salicylate 2-O-&beta;-D-glucoside	19895.5	1	1	41692.9	1	1	128086	53594.8	17160.2	91921	1	1	32103.9	28898.2	26069.5	84425.7	1	76837.9	77770.4	72667.1	18.64	299.083	C13 H15 O8	CPD-12628
CPD-12497	7-oxatyphasterol	1	448709	233977	415301	313971	398116	127610	67781.3	273760	122952	1	93438.4	1	1	1	102176	1	64285.1	63702.4	54792.8	21.01	464.356	C28 H48 O5	CPD-12497
CPD-20425	4',4'-dihydroxyechinenone	245663	1	1	3.53949e+06	3.06334e+06	4.99804e+06	5.07038e+06	5234247	1	4.59337e+06	6310600	8088773	4793556	5978972	5198299	6369313	3.75802e+06	6.33572e+06	5.83268e+06	5688933	20.04	582.401	C40 H54 O3	CPD-20425
CPD-4612	<i>trans</i>-zeatin-7-<i>N</i>-glucoside	826870	1.16753e+06	845584	1.12609e+06	975609	1.48159e+06	1.27291e+06	1.08454e+06	1.1476e+06	1.21871e+06	849652	874609	842119	889458	904137	1.16199e+06	728482	880590	1.04992e+06	1.00795e+06	5.94	381.161	C16 H23 N5 O6	CPD-4612
CPD0-1401	5'-(aminoiminomethyl)amino-5'-deoxyadenosine	81132.4	99329.6	93599.1	115849	98686.4	143759	111746	77604.1	113280	113779	108448	94412.8	101876	118981	82103.7	97341.1	89923.5	78963.8	89258	89470.4	3.03	309.14	C11 H17 N8 O3	CPD0-1401
DIHYDROSTERCULIC-ACID	dihydrosterculate	28544.8	1	1	37242.5	17678.4	1	26894.7	1	1	11550.6	19200.2	1	1	36874	24599.5	1	1	28386	1	1	12.17	295.269	C19 H35 O2	DIHYDROSTERCULIC-ACID
CPD0-1040	7-methylinosine	1	1	1	41692.9	1	157614	122921	1	1	91921	1	1	32103.9	28898.2	26069.5	84425.7	1	76837.9	77770.4	72667.1	18.64	283.11	C11 H15 N4 O5	CPD0-1040
COLUMBAMINE	columbamine	1	60249.7	45047.7	1	56224.8	120065	1	23387.6	166734	123846	1	27046.6	1	133979	24381.7	103825	10886.9	68736.5	34554.3	57677.8	3.33	338.143	C20 H20 N O4	COLUMBAMINE
CPD-10448	2-hydroxylamino-4,6-dinitrotoluene-O-glucoside	57663	11256.9	63005.2	1	1	63656	35442.8	82690.4	51662.5	67658.9	18398	17122.1	1	1	50151.3	1	57768	11232.7	36438.5	42415.5	8.04	375.1	C13 H17 N3 O10	CPD-10448
CPD-4022	ancymidol	1	27995.1	33999.3	20138.1	27208.9	1	17536.2	23214.7	33624.1	27825.8	24053.2	24103.5	34482.6	25147.4	12862.6	32553.3	19350	17701.4	24073.2	18851.3	4.14	256.127	C15 H16 N2 O2	CPD-4022
CPD0-1585	2,4-diamino-6-ethyl-5,3'-(2-trifluoromethylphenoxy)prop-1'-yloxypyrimidine	175180	677821	340564	295456	364671	1	538569	1	150777	267289	578997	700763	599487	486089	234555	1.10571e+06	205289	697073	506397	612848	7.69	356.144	C16 H19 F3 N4 O2	CPD0-1585
CPD-6951	lupan-3&beta;,20-diol	49663.1	62494.7	62869.5	90241.4	64419.1	806596	486265	148903	118074	841461	150276	60263.1	137697	775170	629358	187043	369688	44153	43992.9	49182.4	18.722	444.396	C30 H52 O2	CPD-6951
D-THREONINE	D-threonine	45494.9	50112.5	49990.1	31178.5	43982	72322.6	56360.2	50089.7	24787.3	41332.6	31840.5	25244.1	38254.4	45539.1	23464.8	56124.2	36248.8	41516.7	31332.8	45208.9	1.9	119.059	C4 H9 N O3	D-THREONINE
CPD-15142	9-&beta;-D-arabinofuranosylguanine	100069	53294.7	43269.3	101839	71461.9	407559	224065	156073	150452	267930	181716	189486	11241.6	163188	150972	188860	143093	205318	203214	205613	1.79	283.088	C10 H13 N5 O5	CPD-15142
3-DEOXY-D-ARABINO-HEPTULOSONATE-7-P	3-deoxy-D-arabino-heptulosonate 7-phosphate	205957	84374.3	180678	23871.4	45336.8	76114.4	93222.4	66633.1	77055.5	81101.4	34110.1	35911.4	23734.5	76646.9	212701	68695.4	74708.4	80655.7	10328.8	81286.9	2.63	285.002	C7 H10 O10 P	3-DEOXY-D-ARABINO-HEPTULOSONATE-7-P
CPD-11525	3-oxo-2-(cis-2'-pentenyl)-cyclopentane-1-butanoyl-CoA	1	1	1	10650.7	1	48261.5	11782.8	1	1	17497.6	18855.8	12014.6	13570.8	18866.9	12940.9	21572.7	18945	14326.4	18512.8	21172.9	26.19	983.243	C35 H52 N7 O18 P3 S	CPD-11525
CPD-9632	1,4-dihydroxy-6,7,8-trimethoxy-2-methylanthraquinone	130501	934868	231696	198593	294510	317885	1.01514e+06	818624	142274	367830	895670	981274	845206	627413	122347	1.39799e+06	119789	1.36307e+06	1.02394e+06	1.0308e+06	6.89	344.087	C18 H16 O7	CPD-9632
SCOPOLAMINE	scopolamine	1	37490.7	1	1	1	33361.5	1	74598.6	42554.9	56510	1	1	1	1	1	18645.5	1	1	17719.9	18119.5	3.38	303.15	C17 H21 N O4	SCOPOLAMINE
INDOLE-3-ACETYL-GLU	(indol-3-yl)acetyl-L-glutamate	1	1	1	1	1	317979	44964.7	1	22831.9	100496	1	1	1	10766.2	1	22824.5	18622.8	1	22247.6	1	4.4025	302.092	C15 H14 N2 O5	INDOLE-3-ACETYL-GLU
CPD-8707	levopimaradienal	100458	23555.2	18804.7	24454.3	25645.4	1	31698.3	19050.5	20059.3	24909.5	10803.6	34514.9	37761.3	38316.4	16489.6	35030.5	23300.3	28313.1	30632	17766.2	16.54	286.228	C20 H30 O	CPD-8707
NARINGIN	naringin	212967	134449	132098	200159	171138	114383	219421	73254.7	184945	161093	152002	167272	144622	107313	154175	144619	145325	99264	140793	137132	12.3	580.187	C27 H32 O14	NARINGIN
CPD0-1263	4,5-dihydroxyisophthalate	1.41774e+06	1.13182e+06	952829	1.31753e+06	1.07019e+06	3.09646e+06	2.20458e+06	1.02581e+06	1.40185e+06	2.01054e+06	1521243	1.71464e+06	1.45487e+06	1.54984e+06	2.11143e+06	1.63113e+06	1.58251e+06	1.25636e+06	1.36013e+06	1.28436e+06	2.53	195.996	C8 H4 O6	CPD0-1263
CPD-15283	1-<i>O</i>-4-hydroxybenzoyl-&beta;-<i>D</i>-glucose	304222	325841	337582	320403	322642	264321	287000	314386	347678	335065	297880	368567	290496	230737	316903	402247	293248	332883	310257	308345	5.59	300.083	C13 H16 O8	CPD-15283
CPD-16603	cyanidin 3-<i>O</i>-glucoside-7-<i>O</i>-(6-<i>O</i>-(4-<i>O</i>-(glucosyl)-oxybenzoyl)-glucoside)	11316.2	152581	1	10685.9	16399	1	193207	1	18186.7	24495.8	188113	223321	182702	218842	1	212068	1	274218	193325	184505	6.87	892.233	C40 H44 O23	CPD-16603
CPD-19179	(8<i>S</i>)-3',8-cyclo-7,8-dihydroguanosine 5'-triphosphate	235516	320539	273695	403838	339937	323811	222177	318440	285346	359483	333727	301944	300522	351161	275035	340871	304020	251920	239455	252223	18.15	518.946	C10 H12 N5 O14 P3	CPD-19179
CPD-8838	juvenile hormone III	187462	28782.1	68538.1	45504.7	19428.3	81832.2	88427.5	123133	87307.3	64131.3	171645	163725	46373.8	107758	65763.7	76125	67193.9	94044.7	83747.3	148230	11.006	266.187	C16 H26 O3	CPD-8838
CPD0-1689	3-undecyl-2-hydroxyl-1,4-naphthoquinone	84081.7	1	1	12802.5	31656.5	47824.1	16836.6	14023.5	45776.3	11684.5	158013	10956.5	17464.5	454262	25008.1	41300.7	11718.8	41507.1	59546.9	16097.6	10.375	326.225	C22 H30 O2	CPD0-1689
TRYPTAMINE	tryptamine	43274.2	17030.7	17195.5	31387.2	30480.6	185322	201839	237681	199276	224416	183456	160384	189641	197130	170554	185831	226935	183897	205752	201645	2.6125	161.105	C10 H13 N2	TRYPTAMINE
CPD-9461	oleanolate 3-beta-D-glucuronoside-(3,1)-galactoside	11163.9	1	1	1	10747.1	188423	102511	97830.9	82964.7	133021	41810.2	54173.8	38092.1	1	58201.4	29470.6	59739.1	73044.9	63794.6	69928.9	9.57	792.441	C42 H64 O14	CPD-9461
6-OXO-HEXANOATE	6-oxohexanoate	31019.9	66388.6	60593.4	67529.4	60004.5	284160	131577	100247	107080	154864	57076.7	49868.9	21556.4	88207	40823.8	109203	68075	98909.7	87004.8	98117.9	2.138	129.055	C6 H9 O3	6-OXO-HEXANOATE
CPD-12487	petivericin	18485.3	1	1	26061.5	1	50893.6	47619.2	19045.5	1	40673.5	20472.9	32063.8	19336.5	1	1	34294.7	39588.6	39324.6	30653.5	29764	11.15	262.045	C14 H14 O S2	CPD-12487
TDP	dTDP	1	88095.2	54565.5	35740.5	50898.9	110743	98494.6	75371.1	69492.9	93432.5	61368.7	57893.9	67111.2	53084.1	27510.6	102986	57611	98189.6	79670.1	90051.3	1.88	399.004	C10 H13 N2 O11 P2	TDP
CPD-20324	<i>ent</i>-cassa-12,15-dien-2-one	100458	23555.2	18804.7	24454.3	25645.4	1	31698.3	19050.5	20059.3	24909.5	10803.6	34514.9	37761.3	38316.4	16489.6	35030.5	23300.3	28313.1	30632	17766.2	16.54	286.228	C20 H30 O	CPD-20324
CPD-10571	terbinafine	1.87961e+06	1.10054e+06	1.35446e+06	2.79831e+06	2015670	939798	1.26655e+06	2.75505e+06	883541	2.10356e+06	4.34486e+06	2.73125e+06	2.02347e+06	1.85317e+06	2.76202e+06	2.07586e+06	2.01371e+06	2.57143e+06	828483	2.08997e+06	13.858	292.2	C21 H26 N	CPD-10571
CPD-3041	isoliquiritigenin	74791.4	74096.8	77060.6	64578.8	65594.7	38832.4	1	29765.7	33527.9	26557.8	50845.9	62959.5	42304.2	40973.2	43370.7	39845.5	39557	39929.2	36557.4	41205.1	1.62	256.074	C15 H12 O4	CPD-3041
CPDQT-424	3,3'-di(indol-3-yl)methane	64121.9	74449.9	293677	272249	322538	492693	382416	206098	158205	310706	146557	160847	345993	151706	341822	129996	340159	131366	131850	109733	4.798	246.114	C17 H14 N2	CPDQT-424
INDOLE-PROPIONATE	3-(1H-indol-3-yl)propanoate	185754	295350	194174	168088	197402	281299	224813	122940	189102	207256	174878	163898	120255	214842	133797	153913	131691	124466	130700	129327	1.85	188.072	C11 H10 N O2	INDOLE-PROPIONATE
L-GALACTOSE	&beta;-L-galactopyranose	663634	486133	507206	431395	448924	125735	102357	77432.8	660937	533722	430646	76994.9	78394.6	77383	341907	90695.4	88852	77692.9	69951.6	72495.8	1.497	180.061	C6 H12 O6	L-GALACTOSE
CPD-292	(2E)-hexadecenal	424427	357417	429121	707817	492763	1.38063e+06	1.33608e+06	1157405	868794	1.25074e+06	394846	665278	400553	509824	436230	429517	586563	395971	752973	720086	14.225	238.229	C16 H30 O	CPD-292
CHLOROPHYLLIDE-A	chlorophyllide <i>a</i>	35309.7	1	1	23790.1	11559.8	33868.5	1	1	33799.4	29640.8	1	1	1	1	1	1	20207.4	13357.3	12756.6	11183.2	5.17	612.218	C35 H32 Mg N4 O5	CHLOROPHYLLIDE-A
SINAPOYL-S-MALATE	sinapoyl-(S)-malate	602344	389220	344641	416628	402100	466189	450788	432699	631696	490851	432396	419175	420691	334152	559149	1	539499	352597	495937	1	6.64	338.06	C15 H14 O9	SINAPOYL-S-MALATE
CPD-9757	L-&alpha;-(methylenecyclopropyl)-glycine	198654	199473	185838	245665	239418	436344	316215	312352	392423	384160	319483	315507	302791	287853	337538	391333	308984	409879	384579	396068	1.78	127.063	C6 H9 N O2	CPD-9757
CPD-19521	3-methylinosine	73529.4	93064.7	129955	197170	167228	40707.3	132355	141713	1	164039	161027	108553	297834	89659	152706	285259	198658	1	105497	156375	1.74	282.091	C11 H14 N4 O5	CPD-19521
CPD-20413	<i>ent</i>-cassa-12,15-dien-2&beta;,3&beta;-diol	200898	76017.4	71352.9	18881.5	17101.4	88970.6	97206.5	48566	49315.7	80101.6	85724.4	101541	79990	29398.9	18850.4	67758.2	61304.7	61958.1	11574.6	58794.6	16.12	304.238	C20 H32 O2	CPD-20413
CPD-352	17&beta;-estradiol	73654.1	1	11941.8	145249	27465.9	663386	241361	109440	1	316691	117471	132360	92036	92031.9	133096	236123	119013	180911	1	1	5.11938	272.17	C18 H24 O2	CPD-352
CPD-9561	protohypericin	1	1	30535.3	1	85464.1	689102	654840	1	32973.5	369480	1	241299	88028.4	69030	1	330999	215769	366770	276711	301653	15.77	504.073	C30 H16 O8	CPD-9561
CPD-14863	2'-hydroxy 3,6,7,4'-tetramethylquercetagetin 3'-<i>O</i>-&beta;-<i>D</i>-glucoside	17745.2	11859.4	91261.4	69498.3	55454.7	23552.7	1	130196	24323.2	10550.2	17155.4	1	1	1	64155.1	24384.2	54493.7	17153.2	20216.3	20628.4	8.53	552.144	C25 H28 O14	CPD-14863
CPD4KF-4	<i>syn</i>-copalyl diphosphate	129559	101234	82941.6	90671.1	87114.2	145782	130728	81677.9	108397	122056	69602.4	64808.7	56206.6	81744.2	56122.5	107854	37486.7	44950.6	70795.9	70715.3	9.38	450.189	C20 H36 O7 P2	CPD4KF-4
CPD-14739	benzyl 6-<i>O</i>-&beta;-<i>D</i>-apiofuranosyl-&beta;-<i>D</i>-glucopyranoside	58356.1	53288.1	73467.3	18256.8	51718.6	154201	31829.5	33291	180800	176871	18550.7	11532.4	137414	38769.2	32051.4	16514.2	25623	118998	1	1	5.07278	402.148	C18 H26 O10	CPD-14739
CPD-4568	30-hydroxylanosterol	82617.5	448709	233977	415301	313971	446573	127610	1	273760	122952	156098	188096	1	261178	75811.3	221041	1	1	111247	107313	20.915	442.375	C30 H50 O2	CPD-4568
3-UREIDO-ISOBUTYRATE	3-(carbamoylamino)-2-methylpropanoate	79226	93037	76235.3	85188.2	63326.2	25945.6	32511.6	34892.7	48723.3	51851	62734.5	51565.5	48480.9	67516	49076.4	37377.9	47332.6	18151.9	1	18176.9	0.98	145.059	C5 H9 N2 O3	3-UREIDO-ISOBUTYRATE
CPD-20427	4',4'-dihydroxyadonixanthin	151290	125189	148857	129628	125479	203333	274307	383950	236687	310334	290129	142479	384477	203154	315113	480830	249518	391850	323967	351534	16.6225	614.39	C40 H54 O5	CPD-20427
CPD-9531	2',7-dihydroxy-4',5'-dimethoxyisoflavone	27715.4	46044.1	46341.2	38799.5	37992.7	164146	158708	72080.2	1	119555	104378	120162	34456.4	1	1	128220	1	118758	110437	130351	11.4	314.081	C17 H14 O6	CPD-9531
CPD-6963	dihydropinosylvin	119946	26276.2	11752.8	69540.8	52948.2	133792	80758	123097	69283	114028	102769	131216	115012	53461.6	129741	84097	74269.2	178674	97730.4	95421.6	11.01	214.094	C14 H14 O2	CPD-6963
CPD-9628	1,7,8-trihydroxy-6-methoxy-2-methylanthraquinone	1	36070.6	1	1	1	1	52203	1	48638.2	52687.1	255692	1	1	455541	138795	1	1	42694.7	45440.2	44335.8	8.662	300.059	C16 H12 O6	CPD-9628
BENZYL-ALCOHOL	benzyl alcohol	55325	66190.7	55146.9	59518.5	52467.8	230050	134811	78466.1	84217.3	133280	54796.4	1	72615.8	84545.3	66350.4	78523.4	50540.2	77930.8	69098.3	66655.3	3.16842	108.058	C7 H8 O	BENZYL-ALCOHOL
CPD-12609	(<i>S</i>)-dihydrodaidzein	74791.4	74096.8	77060.6	64578.8	65594.7	38832.4	1	29765.7	33527.9	26557.8	50845.9	62959.5	42304.2	40973.2	43370.7	39845.5	39557	39929.2	36557.4	41205.1	1.62	256.074	C15 H12 O4	CPD-12609
CPD-11840	6-deoxo-24-epicathasterone	121548	107067	44324.4	112321	100354	1	17768.6	1	18021.2	11892.8	127011	126053	108197	123572	65414.3	120132	126321	74085.9	109384	82204.5	17.9	418.381	C28 H50 O2	CPD-11840
CPD-10538	digiproside	158905	40026.7	147236	300161	321606	615996	475682	1	528746	515080	153672	57744.7	129054	380592	24772.4	355309	77413.1	1	289332	331092	7.92	520.318	C29 H44 O8	CPD-10538
CPD-590	(2<i>R</i>,3<i>S</i>,4<i>S</i>)-leucocyanidin	208772	530976	961140	774845	258771	731881	539833	233267	605086	1.24897e+06	474792	511403	415578	524986	618887	627123	573768	837902	581736	489572	6.364	306.072	C15 H14 O7	CPD-590
CPD-670	3-(pyrazol-1-yl)-L-alanine	32857.6	61107.3	82576.1	67274	61580.8	1	1	113516	195282	191105	1	87236.9	90023	1	112533	1	98507.4	1	99931.7	82130.1	4.92	155.066	C6 H9 N3 O2	CPD-670
CPD-20426	4'-hydroxyadonixanthin	1	29034266	1	26920738	24794792	25368442	30297690	37322028	23961454	28566640	1	40622528	39781088	30024756	40413928	43633464	31949654	26244322	35061276	36639796	18.0259	598.396	C40 H54 O4	CPD-20426
CPD-7384	pelargonidin 3-<i>O</i>-&beta;-D-p-coumaroylglucoside	1.64474e+06	297361	1684610	1.44621e+06	1.36346e+06	759561	831989	2548555	929046	2.04289e+06	1.09484e+06	862030	749526	113076	1.25749e+06	991414	1.45966e+06	693720	1.72088e+06	1.79215e+06	7.745	577.144	C30 H25 O12	CPD-7384
CPD-9956	ubiquinol-<i>8</i>	348116	316693	332381	476874	368817	364130	211581	436276	466698	431007	353818	313896	351084	423315	326235	413135	287428	280883	267255	274554	20.05	728.577	C49 H76 O4	CPD-9956
CPD-20241	11-hydroxyferruginol	1	1	1	1	1	276476	60306.4	10863	1	87380.3	18738.5	24530.1	41813.2	1	57782.7	1	1	21720.2	1	1	4.42	302.218	C20 H30 O2	CPD-20241
CPDQT-435	(glutathion-<i>S</i>-yl)-4-methoxy-3-indolylmethylisothiocyanate	388811	281586	329736	273781	272518	1	224673	235588	310224	243524	278065	272364	303478	200263	372127	115431	346411	128222	305374	235485	12.09	524.125	C21 H26 N5 O7 S2	CPDQT-435
CPD-9716	dalnigrein	91932.5	208799	91932.7	169934	113034	270876	253380	126863	213055	229311	175657	204212	223368	161488	101156	360459	106277	214534	119422	189467	5.546	358.106	C19 H18 O7	CPD-9716
10-DEACETYL-2-DEBENZOYLBACCATIN-III	10-deacetyl-2-debenzoylbaccatin III	1	1	1	1	1	60527	47269.5	1	58878.1	42347.6	1	1	1	1	1	1	1	1	26949.6	26666.1	7.97	440.219	C22 H32 O9	10-DEACETYL-2-DEBENZOYLBACCATIN-III
CPD-9451	2-isopropylmaleate	86389.6	50636.5	10909.5	112509	71411.4	99887.5	82539.3	35290.9	50703.7	67049.6	87314.5	70549.9	59704	78566	70757.3	63858.3	58246.5	34120.5	38735.4	56154.8	1.63	156.04	C7 H8 O4	CPD-9451
CPD-15761	&beta;-D-altrose	663634	486133	507206	431395	448924	125735	102357	77432.8	660937	533722	430646	76994.9	78394.6	77383	341907	90695.4	88852	77692.9	69951.6	72495.8	1.497	180.061	C6 H12 O6	CPD-15761
CPD-9627	1,6,8-trihydroxy-7-methoxy-2-methylanthraquinone	1	36070.6	1	1	1	1	52203	1	48638.2	52687.1	255692	1	1	455541	138795	1	1	42694.7	45440.2	44335.8	8.662	300.059	C16 H12 O6	CPD-9627
CPD-15392	2'-deoxycytidine 3'-monophosphate	34398.7	54161.7	10670.8	93949.6	62722	141629	131492	29769.6	138625	134702	23131.3	28042.1	68306.6	78357.6	11271.5	60317.8	72732.8	37176.6	68406	24547.8	2.6	305.049	C9 H12 N3 O7 P	CPD-15392
CPD-14952	3,4'-dimethylkaempferol	27715.4	46044.1	46341.2	38799.5	37992.7	164146	158708	72080.2	1	119555	104378	120162	34456.4	1	1	128220	1	118758	110437	130351	11.4	314.081	C17 H14 O6	CPD-14952
CPD-9366	(-)-vestitol	172800	1	40087.1	270635	140378	1	449858	292937	388596	407276	349301	183523	321906	525398	381176	310399	317600	320491	364721	378401	1.27	272.11	C16 H16 O4	CPD-9366
CPD-20421	4,4-dihydroxy-&beta;,&beta;-carotene	372136	1	1	289007	155543	164639	260490	270458	98167.9	183391	556527	277202	182729	1.04629e+06	285713	192540	164866	219304	173931	187969	15.67	568.427	C40 H56 O2	CPD-20421
CPD-3421	genistin	1.42151e+06	2.99459e+06	1.74908e+06	1.39235e+06	1.85543e+06	1.42595e+06	1921039	1.65362e+06	1.54176e+06	1.91425e+06	2.43943e+06	2.80718e+06	2.14738e+06	2.35399e+06	1.32435e+06	3.33618e+06	1.03284e+06	3.68703e+06	2.53067e+06	2532882	7.04	432.101	C21 H20 O10	CPD-3421
CPD-14997	hyperxanthone E	24269.8	75037.4	125285	36086.6	46194	125929	75029.8	11535.1	49952.3	19649.1	60396.9	70984.8	57809.3	40363.2	89355	121474	26029.7	69257.8	93823.1	89966.2	7.546	327.078	C18 H15 O6	CPD-14997
CPD-19893	3-epoxy-16-methoxy-2,3-dihydrotabersonine	220634	199835	184261	160532	173477	175916	171973	189628	197329	183603	174597	167755	163372	171589	170354	175196	164754	172950	169783	183197	17.04	383.195	C22 H27 N2 O4	CPD-19893
CPD-19892	(3<i>R</i>)-3-hydroxy-16-methoxy-1,2-didehydro-2,3-dihydrotabersonine	220634	199835	184261	160532	173477	175916	171973	189628	197329	183603	174597	167755	163372	171589	170354	175196	164754	172950	169783	183197	17.04	383.195	C22 H27 N2 O4	CPD-19892
CPD-8724	dehydroabietadienal	1	51988	1	55472.8	71002.3	1	1	48929.7	15734.6	40843.3	65959.7	1	1	1	95303.7	1	73782.1	64815.7	51264.6	44735.7	1.11	284.208	C20 H28 O	CPD-8724
2-2-METHYLTHIOETHYLMALIC-ACID	2-[(2'-methylsulfanyl)ethyl]malate	21191.8	42940.1	49622.1	42516.7	10923.3	59412.8	70614.7	72893.6	40367.7	67634.1	42978.5	60619.4	61039.3	42903.7	65498.1	66930.3	43359.4	53498.7	44570.2	37156.9	2.63	206.021	C7 H10 O5 S	2-2-METHYLTHIOETHYLMALIC-ACID
L-4-HYDROXYGLUTAMATE_SEMIALDEHYDE	L-4-hydroxyglutamate semialdehyde	626867	747298	871725	36791.2	59403.2	121063	133854	70343.6	17555.6	129973	531187	95863.3	618715	63766.8	755455	84411.6	68445.9	49648.2	66988.2	54997.2	1.6935	147.053	C5 H9 N O4	L-4-HYDROXYGLUTAMATE_SEMIALDEHYDE
CPD-19784	phlormethylbutanophenone	400563	350714	420967	326968	366262	202889	289609	291626	349070	297076	315126	308739	345883	217981	362945	256503	415575	271120	348958	279562	6.38	210.089	C11 H14 O4	CPD-19784
CPD-17610	4-coumaryl-4-coumarate	117520	184360	183060	150724	161087	31620.8	48586.7	106621	147329	84903.2	139798	104393	71967.9	132882	87081.8	105880	112971	51672.5	107957	112192	1.63	296.106	C18 H16 O4	CPD-17610
CPD-12866	4&alpha;-formyl,4&beta;,14&alpha;-dimethyl-9&beta;,19-cyclo-5&alpha;-ergost-24(24<sup>1</sup>)-en-3&beta;-ol	1	1	1	11431.5	1	146739	65373.1	40320.7	44860.7	80651.3	18453.5	16563.7	1	22247.9	17204.8	34226.1	10434.7	25857.4	32675.5	32483.4	20.78	454.38	C31 H50 O2	CPD-12866
THR	L-threonine	45494.9	50112.5	49990.1	31178.5	43982	72322.6	56360.2	50089.7	24787.3	41332.6	31840.5	25244.1	38254.4	45539.1	23464.8	56124.2	36248.8	41516.7	31332.8	45208.9	1.9	119.059	C4 H9 N O3	THR
CPD-16535	cyanidin 3-<i>O</i>-&beta;-<i>D</i>-sambubioside	149474	1	165330	152604	139794	129198	129041	116034	131572	143395	101865	1	113029	1	140278	1	120308	104529	118243	1	8.71	579.124	C26 H27 O15	CPD-16535
CPD-3424	daidzin	156267	1.18831e+06	1.57243e+06	1	631562	1	577386	1.86864e+06	244720	763913	627427	696158	763713	670242	1	1.1052e+06	507556	897038	555091	590764	8.18647	416.106	C21 H20 O9	CPD-3424
CPD-19721	ferric biliverdine-IX &alpha;	1	1	1	27467	1	89753.9	75973.4	14436.5	1	50336.3	16039.8	23939	11809.3	13094.6	1	39545.6	30411.6	33462.2	17134.1	55312.2	21.51	632.139	C33 H30 Fe N4 O6	CPD-19721
CPD-14732	linalyl 6-<i>O</i>-&beta;-<i>D</i>-xylopyranosyl-&beta;-<i>D</i>-glucopyranoside	300486	251925	227721	275106	287696	337779	465478	348001	530804	436490	432582	477634	297419	370859	494047	449266	383948	410909	500032	457961	8.7	448.225	C21 H36 O10	CPD-14732
CPD-13541	kauralexin A3	174980	99181.1	102633	124583	121564	152843	154009	119517	149802	154990	83621.7	96270.8	96518.7	57302.9	120761	136392	1	106185	95338.5	117198	5.08	317.208	C20 H29 O3	CPD-13541
CPD-14903	porifersta-8,25(27)-dienol	535605	226849	302025	343094	260380	663504	304137	531030	342524	547744	528130	432474	481298	583632	559362	587056	405341	442215	438202	489613	23.13	412.365	C29 H48 O	CPD-14903
GLC	&beta;-D-glucopyranose	663634	486133	507206	431395	448924	125735	102357	77432.8	660937	533722	430646	76994.9	78394.6	77383	341907	90695.4	88852	77692.9	69951.6	72495.8	1.497	180.061	C6 H12 O6	GLC
CPD-19891	(3<i>R</i>)-3-hydroxy-1,2-didehydro-2,3-dihydrotabersonine	1	1	1	1	1	19832.7	18092.2	1	31148.8	22767.9	1	1	1	19150.3	1	11428.8	1	1	17136.8	18559.4	1.96	353.186	C21 H25 N2 O3	CPD-19891
DTDP-DEOH-DEOXY-GLUCOSE	dTDP-4-dehydro-6-deoxy-&alpha;-D-glucopyranose	29014.9	1	24232.7	59822.1	49977.6	67765.7	81942.1	62396.7	23023.2	49895	54219	61659.2	32799.4	42411.8	44663.9	92768.8	59040.6	69521.4	70775	83873.4	19.78	544.065	C16 H22 N2 O15 P2	DTDP-DEOH-DEOXY-GLUCOSE
CPD-693	2-<i>cis</i>-abscisate	31748.7	29690	46221.1	33483.5	33692.7	244536	108633	71360.4	1	112703	12229.3	48690.7	47904.9	31200.7	11264.9	33400.6	32794.5	46871.5	54302.9	19745.7	1.82	263.132	C15 H19 O4	CPD-693
CPD-8667	bis(&beta;-D-glucosyl) crocetin	70871.6	38302.4	65952.1	40622.6	48287.1	1	188259	199309	123047	253020	141964	109481	91195.9	118338	117619	1	115149	1	195165	184750	23.3	652.282	C32 H44 O14	CPD-8667
CPD-9427	conhydrinone	242176	1	78177.2	403949	387275	132505	138128	193225	1	129502	1	284483	355547	583912	1	1	295100	77264.7	269893	233985	3.83	142.12	C8 H16 N O	CPD-9427
CPD-19753	2-dehydro-3-deoxy-D-octonate	87130.9	57029.1	70339.2	112468	51131.3	153171	151756	145306	167070	148509	114378	129058	121050	90108.4	89506.3	156248	126867	118851	128676	141703	1.8	237.061	C8 H13 O8	CPD-19753
CPD-3943	(22&alpha;)-hydroxy-campesterol	20192.4	22524	21895.7	12756	25204.6	21680.8	21634.4	11216.5	1	12011.5	13066.2	16633.1	20066.6	16411.2	11829	13586.6	11805.6	11423.6	16850.1	1	17.3167	416.365	C28 H48 O2	CPD-3943
CPD-12398	1-(methylsulfanyl)-7-<i>aci</i>-nitroheptane	675109	718885	661078	666425	654344	450998	543816	547909	617776	533052	650512	672269	706118	613801	691144	406201	534660	222498	402702	395998	12.24	191.098	C8 H17 N O2 S	CPD-12398
QUINATE	L-quinate	1	31922.3	18682.5	17167.3	18428.3	157194	18717.8	1	95445.9	71091.8	30589.6	22881.1	1	39306.4	1	26451.9	1	17006.7	1	10696.5	3.29857	191.054	C7 H11 O6	QUINATE
CPD-13254	soyasaponin III	1	1	1	1	1	496167	1	157922	114755	290468	52889.2	65673.9	48542.4	1	77439.1	79233.6	68345.4	128396	109009	114122	13.86	795.436	C42 H67 O14	CPD-13254
CPD-18758	(-)-epipodophyllotoxin	5.48099e+06	3.54263e+06	8259569	7.102e+06	5.76622e+06	4.31561e+06	3.38198e+06	6.90727e+06	3.84563e+06	5.11635e+06	1	4.07526e+06	3628680	1	6273826	6655359	6.23049e+06	3.61635e+06	4.51905e+06	4.95466e+06	9.25	414.127	C22 H22 O8	CPD-18758
BESTATIN	bestatin	1	756740	414179	703019	536525	953288	632694	715605	652593	848048	858982	817708	630840	862588	625791	947179	473128	777776	679875	725676	3.81	308.167	C16 H24 N2 O4	BESTATIN
CPD-19898	<i>N</i>-demethylvindolidine	89030.1	71042.8	69467.5	87758.5	79118.4	128700	123128	78221.3	138001	45689.1	119628	97307.4	118439	76272.2	92872.3	58084.7	113195	89482.5	150907	49217.2	2.18	355.202	C21 H27 N2 O3	CPD-19898
CPD0-2113	1-stearoyl-<i>sn</i>-glycerol 3-phosphate	1	1	1	1	1	11172.1	11472.8	1	34058.2	19661.1	1	1	1	1	1	1	1	1	1	1	7.84	436.27	C21 H41 O7 P	CPD0-2113
CPD0-1088	CHAPS	151290	125189	148857	129628	125479	203333	274307	383950	236687	310334	290129	142479	384477	203154	315113	480830	249518	384607	323967	351534	16.6225	614.39	C32 H58 N2 O7 S	CPD0-1088
ILE	L-isoleucine	2137466	1.47577e+06	1.44497e+06	1.74326e+06	1.39542e+06	1	1.9808e+06	797530	990678	1.40265e+06	1.6546e+06	1318786	1.14e+06	1.86284e+06	1.08657e+06	945565	1.19859e+06	806976	1073910	1.0745e+06	1.78	131.092	C6 H13 N O2	ILE
CPD-9935	(S)-corytuberine	34699.6	25410.9	23288.5	35044.5	25205.5	127628	195689	163602	16737	147388	20073.6	17626.4	11477.1	30789.9	140329	141853	147446	176150	182850	179944	7.45	328.16	C19 H22 N O4	CPD-9935
CPD-17598	hinokinin	11623.7	63418	23202.5	34985.2	25587.2	59920.9	70228	37985.5	77627.6	79094.5	48140.5	31117.4	54761.1	45503.9	33437.2	109662	11289.2	61306.7	44104.2	49262.6	5.109	354.108	C20 H18 O6	CPD-17598
CPD-19720	&alpha;-hydroxyheme	36564.8	32244.9	1	40339.4	33281.1	1	10934.1	1	1	30048.5	31201.6	39030.7	43228.3	22198.8	52770.6	36179.1	49079.3	23718.8	10564.8	18071.8	7.20625	628.154	C34 H30 Fe N4 O5	CPD-19720
CPD-15154	5-<i>S</i>-cysteinyldopa	2.41037e+06	1.19711e+06	1.21197e+06	1.59929e+06	1.52369e+06	1.61403e+06	1.93372e+06	1.37747e+06	1.84126e+06	1.70442e+06	978532	1.05566e+06	1.02697e+06	673507	1.46274e+06	1.12938e+06	1.34845e+06	1.51769e+06	1.62908e+06	1.49806e+06	3.84	316.075	C12 H16 N2 O6 S	CPD-15154
CPD-8168	1-18:3-2-18:3-monogalactosyldiacylglycerol	15532627	12132308	13471658	11922547	12094227	13629123	13575691	4931348	1	15141411	15094780	14666830	14111026	14592904	14950315	15533817	14493579	13982585	5.25799e+06	14656752	21.59	774.521	C45 H74 O10	CPD-8168
CPD-15484	8-hydroxy-7-methoxy-flavone	306003	331825	413007	397401	402278	236361	266970	340046	465330	315306	423525	508320	531056	265766	425137	504310	457373	458636	457443	442272	1.64	268.075	C16 H12 O4	CPD-15484
2-ACETO-2-HYDROXY-BUTYRATE	(<i>S</i>)-2-aceto-2-hydroxybutanoate	177005	70623.9	1	162094	117423	920727	535995	203933	226656	473785	133751	146305	88638.4	1	105851	94708.5	119198	107123	118629	105250	3.35	145.05	C6 H9 O4	2-ACETO-2-HYDROXY-BUTYRATE
DIHYDROCOUMARIN	3,4-dihydrocoumarin	133485	121718	109398	137154	112027	311395	231719	166344	1	210974	1	148773	155800	1	140683	1	1	1	164819	162239	2.11	148.05	C9 H8 O2	DIHYDROCOUMARIN
CPD-19897	vindolidine	77344.2	1	1	88145.4	52048.8	1	118941	90048.9	1	130112	1	1	50636.9	1	55949.6	44498.4	59403.8	25127.7	46356.7	47096.3	5.28	369.207	C22 H29 N2 O3	CPD-19897
CPD-7061	pheophorbide <i>a</i>	1	13139.3	19710.3	11813.7	19169.7	1	1	20157.1	17674.8	22721.6	1	1	1	1	1	1	1	1	1	1	19.97	590.266	C35 H34 N4 O5	CPD-7061
CPD-12348	methoxydihydrosorgoleone	1.16343e+06	996999	655289	575040	423050	650364	682103	1.10081e+06	842678	949394	1168247	820450	725490	873961	1.20172e+06	2.18859e+06	1.04731e+06	1.38291e+06	1.16692e+06	1.2818e+06	14.62	358.248	C23 H34 O3	CPD-12348
CPD-15717	&beta;-maltose	16693166	14791072	13987886	16367187	15421267	20101364	19571294	15008860	18042656	17482620	16160182	16606975	14099182	17482976	13395734	15189355	14942176	13762096	14723276	15125662	1.26	342.112	C12 H22 O11	CPD-15717
GLC-D-LACTONE	D-glucono-1,5-lactone	1.51051e+06	1.36961e+06	2.85016e+06	1.83696e+06	2.91458e+06	1.15119e+06	1.90146e+06	2250653	1.86078e+06	2207854	1.10117e+06	1163634	1.24069e+06	2.34126e+06	2668121	1.68029e+06	1.00047e+06	1.78407e+06	2.04158e+06	1.89286e+06	2.2235	178.047	C6 H10 O6	GLC-D-LACTONE
CPD-8909	(-)-secoisolariciresinol	1	110498	1	84381.2	1	161015	172219	149989	175686	167898	102250	94226.3	1	110403	89070.2	1	100283	112927	111076	103118	5.52	362.171	C20 H26 O6	CPD-8909
DEHYDROSPHINGANINE	3-dehydrosphinganine (C18)	1	20094.6	18326.8	20152.9	17482.1	47279.2	27537.8	18456.5	20285.4	29168.7	1	19378.2	18337.4	17118.6	11941.2	29385.4	1	27249.8	17469.4	11425.6	6.48	300.285	C18 H38 N O2	DEHYDROSPHINGANINE
ETHIONINE	L-ethionine	17627.6	27880.5	27677.8	13494.4	25998.5	27953.7	17441.5	54511.3	65459.8	70161.2	49113.5	32491.7	19720.1	71629.4	23115.6	33290.1	27367.4	20793.6	26098.6	25478.5	5.5675	163.069	C6 H13 N O2 S	ETHIONINE
CPD-12912	4&alpha;-formyl-stigmasta-7,24(24<sup>1</sup>)-dien-3&beta;-ol	1	1	1	1	1	1	11678	11130.5	1	10737	1	1	1	1	1	1	1	1	12729.1	1	20.94	440.38	C30 H48 O2	CPD-12912
DEOXYCHOLATE	deoxycholate	1.11989e+06	733970	729276	628082	634252	727362	10488.2	621767	509844	596947	1.25612e+06	1619922	852847	1.11733e+06	591317	587924	722818	748863	776289	685081	22.1	391.276	C24 H39 O4	DEOXYCHOLATE
CPD-715	6-deoxoteasterone	1	165150	178605	304280	203981	228534	1	1	1	210658	1	1	205956	261721	204864	257404	191161	117727	126027	118214	18.54	434.376	C28 H50 O3	CPD-715
CPD-12498	7-oxateasterone	1	448709	233977	415301	313971	398116	127610	67781.3	273760	122952	1	93438.4	1	1	1	102176	1	64285.1	63702.4	54792.8	21.01	464.356	C28 H48 O5	CPD-12498
CPDQT-406	(<i>E</i>)-1-(L-cystein-<i>S</i>-yl)-<i>N</i>-hydroxy-&omega;-(methylsulfanyl)pentan-1-imine	11530.6	71766.3	42134.5	38753.1	31820	1	29525.7	80255.9	33957.2	31163	33019.3	16400.4	25383.6	31480.3	1	29182.1	18010.9	43050.4	19097.5	22499.5	3.64611	266.075	C9 H18 N2 O3 S2	CPDQT-406
CPD0-1372	&alpha;-(2,6-anhydro-3-deoxy-D-arabino-heptulopyranosid)onate 7-phosphonate	1	83906.6	53108.8	1	24959.5	25522.6	1	31521	39344.8	17708.7	24822.6	22208.9	25291.3	26805.8	1	25547.8	25076.1	35971.1	31737.5	34505.2	1.38	257.039	C7 H14 O8 P	CPD0-1372
CPD-7858	vinblastine	15339.2	1	1	31004	20943.9	57443.9	39547.6	43099.6	32646.8	64082.6	10344.4	1	18084.7	20383.7	24180.3	1	24573	26124.4	23648.1	32858.5	12.5344	812.432	C46 H60 N4 O9	CPD-7858
CPD-20429	3,4',4'-trihydroxyechinenone	1	29034266	1	26920738	24794792	25368442	30297690	37322028	23961454	28566640	1	40622528	39781088	30024756	40413928	43633464	31949654	26244322	35061276	36639796	18.0259	598.396	C40 H54 O4	CPD-20429
CPD-12501	26-hydroxybrassinolide	246069	143885	1	534561	249968	673088	778881	509421	438496	596028	269782	360523	190495	219048	227634	455974	250666	472358	405748	347577	13.9	496.332	C28 H48 O7	CPD-12501
CPD-19899	deacetylvindorosine	21068.4	31478.6	1	142306	46263.5	249506	125677	75428.8	158976	157559	136854	215051	116154	1	144053	343159	98108.1	136303	160375	191083	5.8	385.212	C22 H29 N2 O4	CPD-19899
[truncated: 852 more rows]

## Sheet: Tab S2 - Volcano cpd
CPD	Name	CPD	Log FC [Drought] vs [Control]	Log FC [Zn] vs [Control]	Log FC [Zn + drought] vs [Control]	Ontology - parents of class
[truncated: 139 more rows]

[truncated: 2 more sheets: Tab S3 - pathways, Table S4]
