# Supplementary material for: Integrative physiological, biochemical, and metabolomic analyses reveal complex drought and zinc stress tolerance in a novel Miscanthus hybrid
Source: Front Plant Sci. 2025 Oct 29;16:1556144. doi: 10.3389/fpls.2025.1556144 (PMC12608643; doi:10.3389/fpls.2025.1556144)
Supplement: Supplementary file 3 [file Table3.xlsx]

## Sheet: Tab S1 - Dataset
Compounds	Name of compounds	Control-1	Control-2	Control-3	Control-4	Control-5	Drought-1	Drought-2	Drought-3	Drought-4	Drought-5	Zinc-1	Zinc-2	Zinc-3	Zinc-4	Zinc-5	Zinc+ drought-1	Zinc+ drought-2	Zinc+ drought-3	Zinc+ drought-4	Zinc+ drought-5	Retention Time	Mass	Formula	Compound Name	MS1 (MS-DIAL annotation)	MS2 (MS-DIAL annotation)
ADENINE	adenine	25749448	24303714	27832996	13662729	13152946	10616410	9768250	10654175	9457323	10399257	13607616	14759405	13606511	11720428	13647623	14965661	13264181	11526252	11563898	15019511	1.6	135.053	C5H5N5	ADENINE	136.05992:25312 137.06327:5963 138.06663:0	0
HYPOXANTHINE	hypoxanthine	1314712	940347	792358	997038	973399	2.23848e+06	1.76781e+06	1567599	1.4594e+06	1.83963e+06	1.40211e+06	1.36849e+06	1.18428e+06	1.28929e+06	1.26758e+06	2.16417e+06	1.39844e+06	1.82082e+06	1.71752e+06	1.81241e+06	1.8	136.036	C5H4N4O	HYPOXANTHINE	137.04329:62252 138.04664:566811 139.05:47562	0
METHYLNICOTINATE	trigonelline	10342503	8068825	7.6843e+06	11876770	9847341	5.44842e+06	3.75298e+06	8.12363e+06	6693882	2.28359e+06	7.85733e+06	2.37981e+06	7307814	3.44572e+06	5.51119e+06	3.98413e+06	3.09205e+06	5528287	2584881	6517471	1.38	137.046	C7H7NO2	METHYLNICOTINATE	138.05287:483294 139.05622:33896 140.05958:0	0
COUMARIN	coumarin	2.03179e+06	2.10173e+06	2.1609e+06	1.98474e+06	2.05762e+06	1.45951e+06	4.53908e+06	1.63729e+06	4.88849e+06	5148465	1.80624e+06	2.03907e+06	1.63312e+06	1.66759e+06	1.72332e+06	2.11396e+06	1.53052e+06	1723169	1.56547e+06	1.7099e+06	5.4305	146.035	C9H6O2	COUMARIN	147.11441:10415 148.11776:0 149.12112:0	0
TRYPTAMINE	tryptamine	43274.2	17030.7	17195.5	31387.2	30480.6	185322	201839	237681	199276	224416	183456	160384	189641	197130	170554	185831	226935	183897	205752	201645	2.6125	161.105	C10H13N2	TRYPTAMINE	161.12975:36666 162.1331:7106 163.13646:0	0
CPD-8186	umbelliferone	593675	1911838	1.70192e+06	1.67905e+06	1.40221e+06	1.18007e+06	3.06766e+06	3.00497e+06	2.04962e+06	2.06115e+06	1.68801e+06	1.30703e+06	1.53404e+06	2.47378e+06	1.17101e+06	1.44115e+06	1.33783e+06	1.46026e+06	1.42582e+06	1.2758e+06	4.77	162.03	C9H6O3	CPD-8186	163.03687:49491 164.04022:0 165.04358:0	0
CPD-12111	4-hydroxycoumarin	593675	1911838	1.70192e+06	1.67905e+06	1.40221e+06	1.18007e+06	3.06766e+06	3.00497e+06	2.04962e+06	2.06115e+06	1.68801e+06	1.30703e+06	1.53404e+06	2.47378e+06	1.17101e+06	1.44115e+06	1.33783e+06	1.46026e+06	1.42582e+06	1.2758e+06	4.77	162.03	C9H6O3	CPD-12111	163.03699:337298 164.04034:33193 165.0437:0	0
CPD-6481	eugenol	1	121429	115708	106391	111392	120446	97010.6	1	1	1	1	1	78394.6	1	1	90695.4	83468.1	1	1	1	1.63	164.087	C10H12O2	CPD-6481	165.08884:5453 166.09219:0 167.09555:0	0
PYRIDOXINE	pyridoxine	1	31922.3	18682.5	17167.3	18428.3	492554	192401	1	95445.9	188907	30589.6	22881.1	35133	45792.7	1	26451.9	1	17006.7	1	10696.5	3.31	169.072	C8H11NO3	PYRIDOXINE	170.05745:9769 171.0608:0 172.06416:0	0
CPD-8915	gramine	675109	718885	661078	666425	654344	450998	543816	547909	617776	533052	650512	672269	706118	613801	691144	500272	534660	222498	402702	395998	12.24	175.124	C11H15N2	CPD-8915	175.11659:20837 176.11994:0 177.1233:0	0
GERANIOL	geraniol	363929	55375	64161.1	68121.4	63698.3	395759	223413	327711	194866	306272	270128	320712	279692	1	365097	218810	45901.3	229539	264087	237626	9.89	154.136	C10H18O	GERANIOL	177.12482:59235 178.12817:9528 179.13153:0	0
CPD-182	4-methylumbelliferone	758105	919109	889446	978281	965569	2.34521e+06	1.39321e+06	1.30705e+06	1.89656e+06	1.89372e+06	1	945644	1.1719e+06	1	1.44848e+06	866277	949788	1	1.30421e+06	932063	4.93	176.045	C10H8O3	CPD-182	198.93802:268162 199.94137:41429 200.94473:39064	0
CPD-9269	alliin	32857.6	1	82576.1	18006.5	61580.8	176855	59047.6	11210.1	11023.4	191105	142872	44768.1	36165.2	309383	1	74100.5	55824.8	96060	30123.5	32891	8.88	177.048	C6H11NO3S	CPD-9269	200.04172:19680 201.04507:0 202.04843:0	0
CPD-6482	methyleugenol	20026.5	65515.3	19821.6	13873	58671.7	126785	82392.6	56848.3	76518.2	29035.2	30582.6	54957.8	48805	22362.4	28880.6	88288.8	32610	32473.2	38516.3	31490.1	6.21	178.099	C11H14O2	CPD-6482	201.08803:6820 202.09138:0 203.09474:0	0
CPD-12479	theophylline	663634	486133	507206	431395	448924	125735	102357	11388	660937	533722	430646	26084.5	31899.5	23793.1	341907	31422.3	24491.6	77692.9	69951.6	72495.8	1.1525	180.067	C7H8N4O2	CPD-12479	203.05006:17497 204.05341:0 205.05677:0	0
CONIFERYL-ALCOHOL	coniferyl alcohol	1.4012e+06	1308438	1.22436e+06	1.44749e+06	1.25862e+06	1	666141	717498	958488	715010	1.41373e+06	1.05107e+06	1178304	1.27869e+06	1.11211e+06	663584	1.06815e+06	657097	856586	764764	2.46	180.082	C10H12O3	CONIFERYL-ALCOHOL	203.05592:88486 204.05927:7604 205.06263:0	0
3-7-DIMETHYLXANTHINE	theobromine	663634	486133	507206	431395	448924	125735	102357	11388	660937	533722	430646	26084.5	31899.5	23793.1	341907	31422.3	24491.6	77692.9	69951.6	72495.8	1.1525	180.067	C7H8N4O2	3-7-DIMETHYLXANTHINE	203.05592:88486 204.05927:7604 205.06263:0	0
CPD-14736	L-kynurenine	52880.9	125888	136344	106416	115096	106691	79372.8	56672.7	32659.6	34086.4	37779	29165	11566	68074.6	17145.6	10825.3	25293.5	34503	43998	36636.5	1.5925	208.091	C10H12N2O3	CPD-14736	209.11403:26868 210.11738:0 211.12074:0	0
SCOPOLETIN	scopoletin	11719.8	13569.2	1	1	19807.7	33830.3	13479.8	1	26599.7	13390.2	1	1	1	1	1	11028	1	1	1	1	1.84	192.042	C10H8O4	SCOPOLETIN	210.05798:16498 211.06133:0 212.06469:0	0
SINAPYL-ALCOHOL	sinapyl alcohol	400563	350714	420967	326968	366262	202889	289609	291626	349070	297076	315126	308739	345883	217981	362945	256503	415575	271120	348958	279562	6.38	210.089	C11H14O4	SINAPYL-ALCOHOL	233.07764:21349 234.08099:0 235.08435:0	0
CPD-4609	kinetin	1	1	53307.8	1	91869.2	1	104238	66940.6	73453.8	111596	61714.6	56076.7	39848.6	1	37132.7	97533.4	47179.2	57762.7	57202.6	55553.9	1.77	215.08	C10H9N5O	CPD-4609	238.06848:15879 239.07183:0 240.07519:6041	0
CYSTINE	L-cystine	10186966	6477186	8119760	7.55201e+06	7.74071e+06	1	8336482	7.06154e+06	4991161	1	3754480	6413386	7.09876e+06	2.08472e+06	10693295	9576145	5.96428e+06	7054127	5.89025e+06	5933925	2.33	240.022	C6H12N2O4S2	CYSTINE	241.02896:30942 242.03231:0 243.03567:7170	0
DEOXYADENOSINE	2'-deoxyadenosine	291143	231114	202895	282731	250132	268381	253578	118468	295242	246967	294823	319225	302179	260991	245117	318671	237618	252968	254495	264611	1.78	251.099	C10H13N5O3	DEOXYADENOSINE	252.10583:48253 253.10918:8683 254.11254:0	0
CPD-3041	isoliquiritigenin	74791.4	74096.8	77060.6	64578.8	65594.7	38832.4	1	29765.7	33527.9	26557.8	50845.9	62959.5	42304.2	40973.2	43370.7	39845.5	39557	39929.2	36557.4	41205.1	1.62	256.074	C15H12O4	CPD-3041	257.07358:56081 258.07693:0 259.08029:0	0
CPD-6959	pterostilbene	17745.5	18500	17473.3	24421.6	25248.6	12810.4	22908.7	31737.9	26711.3	23893.3	23381.4	24233.5	25273	18923.2	13292.2	23524.8	20110.2	24332.1	19596.7	18612.3	13.61	256.104	C16H16O3	CPD-6959	257.11182:4871 258.11517:0 259.11853:0	0
BIOTIN	biotin	1	1	1	62510.1	19115	1	34345.8	1	35481.9	1	1	66728.8	33784.2	28522	1	28796.1	80206.7	18510	20511.3	86262	17.9467	243.085	C10H15N2O3S	BIOTIN	267.08295:6203 268.0863:0 269.08966:0	0
ADENOSINE	adenosine	653179	770650	470276	1.22295e+06	790163	3.18806e+06	2.39546e+06	1.69458e+06	1.45864e+06	2.14207e+06	1.18784e+06	1.22707e+06	1.10031e+06	1.34334e+06	861035	1.1969e+06	940950	1.19899e+06	1.18661e+06	1.03369e+06	1.77	267.094	C10H13N5O4	ADENOSINE	268.10052:18050 269.10387:0 270.10723:0	0
CPD-10277	lotaustralin	15794.4	1	1	1	1	45930.2	20806.9	18510.3	11738.1	28794	18163.4	13071.9	27786.8	1	28739	1	1	15793.3	17893.8	12368.5	1.78	261.118	C11H19NO6	CPD-10277	279.15506:296731 280.15841:58548 281.16177:7239	0
2346-TETRAHYDROXYBENZOPHENONE	2,3',4,6-tetrahydroxybenzophenone	76306.9	106971	122200	106525	102327	106691	1	134828	73296.2	93275.7	97853	29165	11566	220777	45167	33565.8	58452.1	34503	43998	36636.5	1.95	246.047	C13H10O5	2346-TETRAHYDROXYBENZOPHENONE	285.00543:11821 286.00878:0 287.01214:0	0
CPD1F-90	kaempferol	1	1	1	1	1	1	26854	1	1	1	1	1	1	1	1	10695.2	1	11918.9	10707.8	1	20.19	285.032	C15H9O6	CPD1F-90	287.05121:37254 288.05456:5520 289.05792:0	0
CPD-16766	parthenolide	71435.6	30810.5	54655.3	83607.7	63392.3	1	16558.2	50886.7	15740.5	1	41309.5	43261.2	59995.8	1	43910.8	1	60020.3	1	11491.8	15925.1	2.74	248.142	C15H20O3	CPD-16766	287.06696:32351 288.07031:9561 289.07367:12071	0
PHLORETIN	phloretin	160731	1	1	1	1	1	1	199890	1	378079	234989	288236	146668	1	1	349832	1	1	298437	1	14.57	274.089	C15H14O5	PHLORETIN	297.07172:9321 298.07507:0 299.07843:0	0
CPD-13354	salidroside	677913	85975.7	68137.4	115011	75898.4	3734731	1.35265e+06	65720.7	1	1327968	109731	101357	91325.5	122330	1.09787e+06	1688121	79448.2	134587	1.07181e+06	1	3.52389	300.119	C14H20O7	CPD-13354	301.12164:18621 302.12499:0 303.12835:0	0
CPD-1142	salicin	1	13237.5	1	38353.8	24811.9	1	1	1	18237.1	26616.6	12252.1	36147.1	23679.1	34119.6	33678.3	32011.8	31238.7	44832.3	38658.3	1	4.68	286.103	C13H18O7	CPD-1142	309.09271:8943 310.09606:0 311.09942:0	0
CPD-19430	galanthamine	1	95312.9	58584.4	11136.1	47146.7	1	22471.1	1	16230.5	23972.1	23671.3	16810.1	10455.1	10554.5	1	11156.3	1	1	11240.6	10868.9	2.42	287.156	C17H21NO3	CPD-19430	310.14578:5460 311.14913:0 312.15249:0	0
N-EE-PIPEROYL-PIPERIDINE	piperine	50797	51434.2	71790.9	54000.9	58320.4	40060.7	41418.1	47091.8	59194.3	48744.2	49204.5	54828.4	39978.7	57596.4	48687.4	65738.1	45531.7	51976.1	47354	51578.7	3.99	285.138	C17H19NO3	N-EE-PIPEROYL-PIPERIDINE	324.10022:9238 325.10357:0 326.10693:0	0
QUININE	quinine	101842	47794.5	78714.8	16757.4	53073.1	1	1	1	1	1	1	11001.9	1	1	1	11519	1	1	1	1	2.35	325.183	C20H25N2O2	QUININE	325.23059:8080 326.23394:0 327.2373:0	0
SCOPOLAMINE	scopolamine	1	37490.7	1	1	1	33361.5	1	74598.6	42554.9	56510	1	1	1	1	1	18645.5	1	1	17719.9	18119.5	3.38	303.15	C17H21NO4	SCOPOLAMINE	326.13953:9266 327.14288:0 328.14624:0	0
CPD-8662	crocetin	98154.5	144204	125193	112741	121750	160647	142524	185418	169819	175811	174906	184903	151540	150508	144766	136385	176376	195264	203385	156422	6.63	326.149	C20H22O4	CPD-8662	329.16721:31084 330.17056:7600 331.17392:17456	0
CPD-9847	cinchonine	55772.9	36944.1	43134.7	37857.6	30657.3	54116.2	72203	59419.5	54069.5	62875.9	36063.4	35881.5	48455.8	25119.9	28908.5	52246.1	43609.9	33808.2	1	37849.6	4.13842	295.182	C19H23N2O	CPD-9847	333.14713:8880 334.15048:0 335.15384:0	0
DIHYDROSANGUINARINE	dihydrosanguinarine	1331838	605606	727180	808358	680733	443520	1.15635e+06	629117	432996	437455	639611	597753	737943	236754	812740	707008	7612.14	658556	1.01415e+06	374802	3.83	333.101	C20H15NO4	DIHYDROSANGUINARINE	334.1087:59301 335.11205:8913 336.11541:0	0
CPD-16765	cirsimaritin	27715.4	46044.1	46341.2	38799.5	37992.7	164146	158708	72080.2	1	119555	104378	120162	34456.4	1	1	128220	1	118758	110437	130351	11.4	314.081	C17H14O6	CPD-16765	337.06628:7609 338.06963:0 339.07299:29260	0
BERBERINE	berberine	182697	182770	175110	359620	234209	335215	352250	173313	351196	336737	229807	143198	169893	356416	212343	283219	165193	11431	188289	188533	4.01	336.124	C20H18NO4	BERBERINE	337.19431:1065222 338.19766:210445 339.20102:19579	0
CPD-15742	papaverine	16928.6	42251.1	1	25802.1	26951	41366.2	30931.7	1	1	38488.6	21780.7	1	19265	17735.9	11173.5	24787.7	1	10098.9	23570.2	1	4.51	339.149	C20H21NO4	CPD-15742	340.1554:8254 341.15875:0 342.16211:0	0
CPD-14501	steviol	1.25888e+06	699058	774061	724861	1	732285	839347	1.07288e+06	858305	969122	1092928	1.10463e+06	1.03483e+06	762734	1.06203e+06	1606559	957480	1.10824e+06	1051882	1.1412e+06	11.18	318.217	C20H30O3	CPD-14501	341.20691:46039 342.21026:10144 343.21362:0	0
MELIBIOSE	melibiose	16693166	14791072	13987886	16367187	15421267	20101364	19571294	15008860	18042656	17482620	16160182	16606975	14099182	17482976	13395734	15189355	14942176	13762096	14723276	15125662	1.26	342.112	C12H22O11	MELIBIOSE	343.1189:7319 344.12225:0 345.12561:0	0
GLUTATHIONE	glutathione	208772	530976	961140	774845	258771	112113	106841	79520.8	605086	1.24897e+06	474792	511403	415578	524986	618887	627123	573768	837902	61072	489572	5.5015	306.072	C10H16N3O6S	GLUTATHIONE	346.0495:12556 347.05285:0 348.05621:0	0
CPD-16781	dihydrochelerythrine	375785	323594	310682	389528	320428	108727	249406	200611	249999	185183	272417	252808	231397	358029	152015	207502	198484	157050	164377	231966	1.79	349.132	C21H19NO4	CPD-16781	350.14005:45566 351.1434:8372 352.14676:0	0
CPD-8905	(+)-pinoresinol	87560.5	96803	87812.2	201015	89751.1	127341	97669	150132	117311	122646	90972.8	86156.2	1	1	200241	221907	1	1	182447	181775	5.44	358.139	C20H22O6	CPD-8905	359.14468:15146 360.14803:0 361.15139:0	0
TABERSONINE	tabersonine	1	119265	188319	1	130515	56795	83090.4	1	84194.8	91871.5	81378.5	84648.2	113753	46338.7	109450	1	99582.4	67208	97621.9	99567.2	4.15	337.192	C21H25N2O2	TABERSONINE	359.16553:20983 360.16888:0 361.17224:0	0
ALLOCRYPTOPINE	allocryptopine	463296	566806	546517	474625	459619	544935	456414	471684	467344	495885	432965	416676	455030	583621	439336	432143	406003	431737	612346	491222	4.89	369.159	C21H23NO5	ALLOCRYPTOPINE	370.16525:10282 371.1686:0 372.17196:0	0
CPD-11776	camptothecin	271346	1	117111	387465	185957	331751	224747	104561	1	185229	92875.9	109587	1	1	1	157857	104991	161534	129904	1	21.13	348.106	C20H16N2O4	CPD-11776	371.09601:56128 372.09936:25695 373.10272:16979	0
CPD-7119	xanthohumol	60013.4	81969.1	84813.9	64030.4	17100.8	1	1	64299.6	11471	67020.5	51677.4	62097.4	53776.5	17494.8	55331.1	1	67405.9	74418.2	49550.8	56667.9	4.88	353.135	C21H21O5	CPD-7119	377.1546:77409 378.15795:21126 379.16131:0	0
CPD-1777	coniferin	589164	208799	683548	650114	682809	1	182585	729550	18485.6	709823	175657	204212	223368	161488	628725	360459	631690	214534	154105	189467	11.8	342.129	C16H22O8	CPD-1777	381.09204:43178 382.09539:11399 383.09875:0	0
CPD-7106	humulone	263598	398805	399479	391933	374910	175916	321762	327053	197329	183603	414335	404557	373632	482061	341927	420835	427701	376045	59450.2	183197	7.826	361.205	C21H29O5	CPD-7106	385.1965:12507 386.19985:0 387.20321:0	0
CPD-63	syringin	2.31778e+06	1.53872e+06	2.3713e+06	2969599	2658889	4900349	3931792	2829843	3.74401e+06	4.0735e+06	1613326	1.80418e+06	1386443	1.62269e+06	2.34321e+06	2488410	2749657	2.53823e+06	3220507	3.41583e+06	5.093	372.137	C17H24O9	CPD-63	390.17029:204955 391.17364:38419 392.177:7158	0
LOGANIN	loganin	319084	2.02681e+06	424792	401981	464156	403548	2.17218e+06	1161564	454050	1.11721e+06	2.1953e+06	2.39263e+06	1.87116e+06	2.13824e+06	278170	3.21663e+06	300040	3.42626e+06	2.31552e+06	2318168	6.89	390.15	C17H26O10	LOGANIN	413.13531:8413 414.13866:0 415.14202:0	0
RIBOFLAVIN	riboflavin	45245.4	1	80139.2	60730.9	52711.4	29065.5	11795.7	65741.7	18082.3	1	1	25612.3	11258.1	1	1	60875.6	1	23950.8	32273.5	41396.4	9.25	375.137	C17H19N4O6	RIBOFLAVIN	415.09741:181278 416.10076:42848 417.10412:8240	0
CPD-11558	aloesin	236105	1.32735e+06	354771	288870	254819	282226	1	467778	243769	345363	1	1	1	1	275363	194563	267664	1	184981	181988	8.03	393.111	C19H21O9	CPD-11558	417.11285:23148 418.1162:5776 419.11956:0	0
CPD-5741	rotenone	1	1	1.46671e+06	1.17844e+06	1.89542e+06	253158	3.21176e+06	1.34473e+06	196695	1408797	2866060	3029444	3.18943e+06	3.04223e+06	875971	1	1	4.3002e+06	2942602	2.82193e+06	6.41	394.144	C23H22O6	CPD-5741	417.14798:49652 418.15133:11563 419.15469:0	0
ONONIN	ononin	11101597	13579937	28395966	22722774	19280864	24321672	14884936	39733248	18106460	27902710	15137625	14893170	12487722	12504493	20227014	23037674	23254466	16380178	19577184	19602742	8.26	430.122	C22H22O9	ONONIN	431.12854:403110 432.13189:100683 433.13525:17271	0
CPD-11557	aloenin	613641	2.94889e+06	1.22892e+06	1.0181e+06	1.59583e+06	694392	2.71448e+06	1.13407e+06	755216	1.20405e+06	2.4016e+06	2.76573e+06	2.13418e+06	2.34247e+06	1	3.29859e+06	570831	3.62718e+06	2496888	2.50591e+06	7.01579	410.118	C19H22O10	CPD-11557	433.1077:113958 434.11105:29370 435.11441:5310	0
CPD-9544	amorphigenin	1.07969e+06	7010535	3.10402e+06	2.58946e+06	4781953	2314099	2.53837e+06	3.7492e+06	2.16035e+06	4.00824e+06	3.97869e+06	5271551	4165197	3253495	1908510	5.50005e+06	2.16588e+06	5346324	3237573	3.52471e+06	6.569	410.139	C23H22O7	CPD-9544	433.13013:49356 434.13348:11747 435.13684:0	0
CPD-4162	stigmasterol	535605	226849	302025	343094	260380	663504	304137	531030	342524	547744	528130	432474	481298	583632	559362	587056	405341	442215	438202	489613	23.13	412.365	C29H48O	CPD-4162	435.35471:83504 436.35806:23030 437.36142:0	0
CPD-3424	daidzin	156267	1.18831e+06	1.57243e+06	1	631562	1	577386	1.86864e+06	244720	763913	627427	696158	763713	670242	1	1.1052e+06	507556	897038	555091	590764	8.18647	416.106	C21H20O9	CPD-3424	439.09354:8305 440.09689:0 441.10025:0	0
CPD-12165	tephrosin	1.07969e+06	7010535	3.10402e+06	2.58946e+06	4781953	2314099	2.53837e+06	3.7492e+06	2.16035e+06	4.00824e+06	3.97869e+06	5271551	4165197	3253495	1908510	5.50005e+06	2.16588e+06	5346324	3237573	3.52471e+06	6.569	410.139	C23H22O7	CPD-12165	449.10226:31968 450.10561:8764 451.10897:0	0
CPD-3421	genistin	1.42151e+06	2.99459e+06	1.74908e+06	1.39235e+06	1.85543e+06	1.42595e+06	1921039	1.65362e+06	1.54176e+06	1.91425e+06	2.43943e+06	2.80718e+06	2.14738e+06	2.35399e+06	1.32435e+06	3.33618e+06	1.03284e+06	3.68703e+06	2.53067e+06	2532882	7.04	432.101	C21H20O10	CPD-3421	455.08994:9262 456.09329:0 457.09665:0	0
CPD-14491	betulin	82617.5	448709	233977	415301	313971	446573	127610	1	273760	122952	156098	188096	1	261178	75811.3	221041	1	1	111247	107313	20.915	442.375	C30H50O2	CPD-14491	465.36475:15984 466.3681:0 467.37146:0	0
CPD-13251	soyasapogenol A	132725	18352.2	136944	190101	10766.7	187474	129484	186864	195504	214871	11680.5	11803.1	135043	1	120373	13148	111864	16953.2	11051	125657	19.48	474.378	C30H50O4	CPD-13251	475.36008:15217 476.36343:0 477.36679:0	0
CPD-7610	soyasapogenol B	127623	116802	136202	1	1	166709	142170	122321	1	133093	142923	122349	90031.4	223460	97870.1	139575	97217.1	1	108516	105606	15.11	458.374	C30H50O3	CPD-7610	481.35907:16749 482.36242:5836 483.36578:0	0
CPD-14816	cephaeline	1	1	782984	676803	1.02529e+06	1.0527e+06	1.44493e+06	840821	794635	992686	1.54698e+06	1.37011e+06	1.29118e+06	1	1.16751e+06	1.01351e+06	1	710539	840896	780001	18.28	468.302	C28H40N2O4	CPD-14816	489.25635:8287 490.2597:0 491.26306:0	0
CPD-9561	protohypericin	1	1	30535.3	1	85464.1	689102	654840	1	32973.5	369480	1	241299	88028.4	69030	1	330999	215769	366770	276711	301653	15.77	504.073	C30H16O8	CPD-9561	507.10739:25569 508.11074:7567 509.1141:0	0
CPD-9526	gossypol	5.57399e+06	5758685	6.41783e+06	4.56028e+06	5318607	1.98873e+06	2.79821e+06	3.20866e+06	3.67095e+06	3.30454e+06	3.27565e+06	3.35515e+06	2.9507e+06	3.5467e+06	2.92595e+06	2727028	2.7854e+06	2.87209e+06	2.96352e+06	2.70159e+06	12.54	518.197	C30H30O8	CPD-9526	557.1579:19713 558.16125:6415 559.16461:0	0
CPD-18156	isovitexin 2''-O-arabinoside	1	1	1.22174e+06	1.20065e+06	1.49e+06	1	1	1.52476e+06	993693	1.21053e+06	1	1	1	1	1.23743e+06	1	1058165	1	1	1	7.41	563.132	C26H27O14	CPD-18156	565.1499:278365 566.15325:78470 567.15661:17204	0
PROTOPORPHYRIN_IX	protoporphyrin IX	1	44703.4	1	12350.2	11038.6	61122.9	90679.3	18423	72343.4	78783.7	23557.6	29590.8	1	22407.8	1	39944.4	1	40509.3	23351.2	6264.03	4.57	560.253	C34H32N4O4	PROTOPORPHYRIN_IX	601.10913:5423 602.11248:0 603.11584:0	0
RUTIN	rutin	857174	1	782242	122218	793794	329531	265906	88611.1	105679	200276	96673.6	121792	769625	71490.8	785423	172343	146528	148000	101370	207260	22.6547	610.153	C27H30O16	RUTIN	633.14227:36815 634.14562:28335 635.14898:22512	0
CPD-14505	rubusoside	1	1	1	1	1	61053.8	1	17628.5	16622.5	33591.4	18048.3	32881.2	33221.9	1	1	18507.2	1	17070.7	16866.4	1	12.71	642.317	C32H50O13	CPD-14505	665.3064:9359 666.30975:0 667.31311:0	0
CPD-14504	stevioside	16813.2	21480.9	16856.6	17879.6	16421.4	1	1	1	16885.9	1	10696.4	16878.1	17769.1	10545.9	15893.5	15913.3	1	1	1	10438.5	16.5	804.372	C38H60O18	CPD-14504	805.37909:5138 806.38244:0 807.3858:0	0
CPD-14430	7-hydroxy-8-methoxycoumarin	11719.8	13569.2	1	1	19807.7	33830.3	13479.8	1	26599.7	13390.2	1	1	1	1	1	11028	1	1	1	1	1.84	192.042	C10H8O4	CPD-14430	215.01364:7355 216.01699:0 217.02035:0	109.02557:256 116.0684:519 137.02113:316 141.05231:259 169.0475:1293 197.04237:616
URIDINE	uridine	565516	593940	582553	509353	562565	344365	438670	492197	510342	423708	517632	510394	594545	522163	549452	449288	517206	231855	344082	365112	12.93	244.068	C9H12N2O6	URIDINE	245.07515:7061 246.0785:0 247.08186:0	245.07623:287
5734-TETRAHYDROXYFLAVONE	luteolin	1	1	1	1	1	1	26854	1	1	1	1	1	1	1	1	10695.2	1	11918.9	10707.8	1	20.19	285.032	C15H9O6	5734-TETRAHYDROXYFLAVONE	287.0513:6116 288.05465:0 289.05801:0	287.0509:4809
INOSINE	inosine	51031.4	331825	413007	23702.7	21353.5	27825.9	15921.3	340046	465330	37788.8	423525	508320	531056	39750.6	425137	504310	457373	458636	457443	442272	1.65	268.075	C10H12N4O5	INOSINE	291.06552:6813 292.06887:0 293.07223:0	291.06476:716
LUTEOLIN-7-O-BETA-D-GLUCOSIDE	luteolin 7-O-b-D-glucoside	951312	7567870	3.00898e+06	2274665	3782844	2.07323e+06	6433527	3.34412e+06	1.92887e+06	3512745	6695238	7164819	6.53909e+06	6.53042e+06	1.70819e+06	7.77335e+06	1.6426e+06	10524751	6596948	6096918	5.7	448.096	C21H20O11	LUTEOLIN-7-O-BETA-D-GLUCOSIDE	449.1041:170464 450.10745:86873 451.11081:16488	299.05157:398 329.06143:1484 353.06003:1142 383.07181:1060 395.07153:283 413.0802:1411 431.0925:2648 449.10287:7397
ISOVITEXIN	isovitexin	262412	1.23105e+06	615930	886215	984974	872996	938678	1.81833e+06	745904	860790	917810	384063	328125	732124	361074	1181005	658583	1159547	1.04609e+06	1.04035e+06	7.36	431.088	C21H19O10	ISOVITEXIN	433.1084:38755 434.11175:19081 435.11511:0	313.06577:1276 337.06558:577 367.07614:927 397.08688:1492 415.09573:1433 433.108:3640
MALTOTRIOSE	maltotriose	798900	623492	649238	775517	710251	509849	678485	774213	652857	626029	571783	535167	584914	561233	493602	838102	646206	1	661298	745752	1.27	504.163	C18H32O16	MALTOTRIOSE	527.14984:43976 528.15319:29357 529.15655:5752	331.077:20290 332.0806:1174 527.14862:3189
CPD-9846	quinidine	101842	47794.5	78714.8	16757.4	53073.1	1	1	1	1	1	1	11001.9	1	1	1	11519	1	1	1	1	2.35	325.183	C20H25N2O2	CPD-9846	347.1778:3018 348.18115:0 349.18451:0	347.17776:1785
CPD-15474	gardenin B	91932.5	208799	91932.7	169934	113034	270876	253380	126863	213055	229311	175657	204212	223368	161488	101156	360459	106277	214534	119422	189467	5.546	358.106	C19H18O7	CPD-15474	381.07602:408645 382.07937:141403 383.08273:89044	381.07489:5486
CPD-18758	(-)-epipodophyllotoxin	5.48099e+06	3.54263e+06	8259569	7.102e+06	5.76622e+06	4.31561e+06	3.38198e+06	6.90727e+06	3.84563e+06	5.11635e+06	1	4.07526e+06	3628680	1	6273826	6655359	6.23049e+06	3.61635e+06	4.51905e+06	4.95466e+06	9.25	414.127	C22H22O8	CPD-18758	437.11603:11554 438.11938:7955 439.12274:0	437.1153:6171
CPD-8959	podophyllotoxin	5.48099e+06	3.54263e+06	8259569	7.102e+06	5.76622e+06	4.31561e+06	3.38198e+06	6.90727e+06	3.84563e+06	5.11635e+06	1	4.07526e+06	3628680	1	6273826	6655359	6.23049e+06	3.61635e+06	4.51905e+06	4.95466e+06	9.25	414.127	C22H22O8	CPD-8959	437.11603:11554 438.11938:7955 439.12274:0	437.1153:6171
CPD-3605	b-gentiobiose	16693166	14791072	13987886	16367187	15421267	20101364	19571294	15008860	18042656	17482620	16160182	16606975	14099182	17482976	13395734	15189355	14942176	13762096	14723276	15125662	1.26	342.112	C12H22O11	CPD-3605	360.14566:12465 361.14901:0 362.15237:0	85.02684:926 97.02575:410 127.03722:940 145.047:2106 163.05786:1193
CPD-4210	trans-zeatin	7039989	7481955	7525437	7.90213e+06	7167975	6.33281e+06	6.83368e+06	7905281	7.05151e+06	7.57635e+06	7486806	6.73878e+06	7303794	8.17894e+06	6780535	6274077	7967058	6279879	7.4073e+06	6.95516e+06	2.48	219.108	C10H13N5O	CPD-4210	220.11539:145936 221.11874:23447 222.1221:0	90.05328:1347 184.09341:532 202.10406:516 220.11522:1718
CPD-4441	cis-zeatin	7039989	7481955	7525437	7.90213e+06	7167975	6.33281e+06	6.83368e+06	7905281	7.05151e+06	7.57635e+06	7486806	6.73878e+06	7303794	8.17894e+06	6780535	6274077	7967058	6279879	7.4073e+06	6.95516e+06	2.48	219.108	C10H13N5O	CPD-4441	220.11539:145936 221.11874:23447 222.1221:0	90.05328:1347 184.09341:532 202.10406:516 220.11522:1718
CPD-7851	canthaxanthin	322588	231394	251773	252481	191477	358697	365788	347791	182036	387887	281778	281911	266148	263720	374843	293163	287606	307358	308007	336563	18.65	564.389	C40H52O2	CPD-7851	587.38501:10216 588.38836:0 589.39172:0	0
CELLOBIOSE	b-D-cellobiose	16693166	14791072	13987886	16367187	15421267	20101364	19571294	15008860	18042656	17482620	16160182	16606975	14099182	17482976	13395734	15189355	14942176	13762096	14723276	15125662	1.26	342.112	C12H22O11	CELLOBIOSE
TREHALOSE	alpha,alpha-trehalose	16693166	14791072	13987886	16367187	15421267	20101364	19571294	15008860	18042656	17482620	16160182	16606975	14099182	17482976	13395734	15189355	14942176	13762096	14723276	15125662	1.26	342.112	C12H22O11	TREHALOSE
CPD-458	galactinol	16693166	14791072	13987886	16367187	15421267	20101364	19571294	15008860	18042656	17482620	16160182	16606975	14099182	17482976	13395734	15189355	14942176	13762096	14723276	15125662	1.26	342.112	C12H22O11	CPD-458
ALLOLACTOSE	allolactose	16693166	14791072	13987886	16367187	15421267	20101364	19571294	15008860	18042656	17482620	16160182	16606975	14099182	17482976	13395734	15189355	14942176	13762096	14723276	15125662	1.26	342.112	C12H22O11	ALLOLACTOSE
CPD-15717	b-maltose	16693166	14791072	13987886	16367187	15421267	20101364	19571294	15008860	18042656	17482620	16160182	16606975	14099182	17482976	13395734	15189355	14942176	13762096	14723276	15125662	1.26	342.112	C12H22O11	CPD-15717
ALPHA-MALTOSE	alpha-maltose	16693166	14791072	13987886	16367187	15421267	20101364	19571294	15008860	18042656	17482620	16160182	16606975	14099182	17482976	13395734	15189355	14942176	13762096	14723276	15125662	1.26	342.112	C12H22O11	ALPHA-MALTOSE
CPD-8253	fagopyritol B1	16693166	14791072	13987886	16367187	15421267	20101364	19571294	15008860	18042656	17482620	16160182	16606975	14099182	17482976	13395734	15189355	14942176	13762096	14723276	15125662	1.26	342.112	C12H22O11	CPD-8253
Alpha-lactose	alpha-lactose	16693166	14791072	13987886	16367187	15421267	20101364	19571294	15008860	18042656	17482620	16160182	16606975	14099182	17482976	13395734	15189355	14942176	13762096	14723276	15125662	1.26	342.112	C12H22O11	Alpha-lactose
CPD-8257	fagopyritol A1	16693166	14791072	13987886	16367187	15421267	20101364	19571294	15008860	18042656	17482620	16160182	16606975	14099182	17482976	13395734	15189355	14942176	13762096	14723276	15125662	1.26	342.112	C12H22O11	CPD-8257
SUCROSE	sucrose	16693166	14791072	13987886	16367187	15421267	20101364	19571294	15008860	18042656	17482620	16160182	16606975	14099182	17482976	13395734	15189355	14942176	13762096	14723276	15125662	1.26	342.112	C12H22O11	SUCROSE
LEUCOPELARGONIDIN-CMPD	(2R,3S,4S)-leucopelargonidin	491845	1	1	215816	590266	1	1	1	495253	390545	164998	1	1	1	539776	1	568590	1	484797	514258	8.04	290.077	C15H14O6	LEUCOPELARGONIDIN-CMPD
CPD-1961	(+)-catechin	491845	1	1	215816	590266	1	1	1	495253	390545	164998	1	1	1	539776	1	568590	1	484797	514258	8.04	290.077	C15H14O6	CPD-1961
CPD-11941	luteoforol	491845	1	1	215816	590266	1	1	1	495253	390545	164998	1	1	1	539776	1	568590	1	484797	514258	8.04	290.077	C15H14O6	CPD-11941
CPD-7630	(-)-epicatechin	491845	1	1	215816	590266	1	1	1	495253	390545	164998	1	1	1	539776	1	568590	1	484797	514258	8.04	290.077	C15H14O6	CPD-7630
CPD-8912	(-)-matairesinol	87560.5	96803	87812.2	201015	89751.1	127341	97669	150132	117311	122646	90972.8	86156.2	1	1	200241	221907	1	1	182447	181775	5.44	358.139	C20H22O6	CPD-8912
CPD-8906	(-)-pinoresinol	87560.5	96803	87812.2	201015	89751.1	127341	97669	150132	117311	122646	90972.8	86156.2	1	1	200241	221907	1	1	182447	181775	5.44	358.139	C20H22O6	CPD-8906
CPD-11775	strictosamide	140331	175386	145962	132710	143355	146617	161467	144828	165674	154700	1	157061	133847	126491	136900	125133	1	91770.3	142664	137029	24.92	498.196	C26H30N2O8	CPD-11775
CPD-11641	4-methylumbelliferyl glucoside	517264	355220	397738	505278	397304	310179	414884	272042	408893	347486	391109	349531	258594	556003	1	258593	222205	219409	234853	222538	5.44474	338.096	C16H18O8	CPD-11641
CPD-20325	ent-3b-hydroxycassa-12,15-dien-2-one	1	1	1	1	1	276476	60306.4	10863	1	87380.3	18738.5	24530.1	41813.2	1	57782.7	1	1	21720.2	1	1	4.42	302.218	C20H30O2	CPD-20325
CPD-8723	dehydroabietadiene-diol	1	1	1	1	1	276476	60306.4	10863	1	87380.3	18738.5	24530.1	41813.2	1	57782.7	1	1	21720.2	1	1	4.42	302.218	C20H30O2	CPD-8723
CPD-16681	9b-stemod-13(17)-en-19-oate	1	1	1	1	1	276476	60306.4	10863	1	87380.3	18738.5	24530.1	41813.2	1	57782.7	1	1	21720.2	1	1	4.42	302.218	C20H30O2	CPD-16681
CPD-16613	oryzalexin B	1	1	1	1	1	276476	60306.4	10863	1	87380.3	18738.5	24530.1	41813.2	1	57782.7	1	1	21720.2	1	1	4.42	302.218	C20H30O2	CPD-16613
CPD-20241	11-hydroxyferruginol	1	1	1	1	1	276476	60306.4	10863	1	87380.3	18738.5	24530.1	41813.2	1	57782.7	1	1	21720.2	1	1	4.42	302.218	C20H30O2	CPD-20241
CPD-16675	ent-3b-hydroxy-cassa-12,15-diene-11-one	1	1	1	1	1	276476	60306.4	10863	1	87380.3	18738.5	24530.1	41813.2	1	57782.7	1	1	21720.2	1	1	4.42	302.218	C20H30O2	CPD-16675
CPD-7093	oryzalexin A	1	1	1	1	1	276476	60306.4	10863	1	87380.3	18738.5	24530.1	41813.2	1	57782.7	1	1	21720.2	1	1	4.42	302.218	C20H30O2	CPD-7093
CPD1F-120	gibberellin A24	199060	272939	242271	217930	210194	194728	170620	42877.6	242048	214221	232970	232903	206456	238888	225658	198403	22196.5	51214	55779.6	63575.8	5.9275	344.158	C20H24O5	CPD1F-120
CPD-9472	gypsogenin-28-b-D-glucoside	41078.9	1	1	16675.1	1	148083	11510.6	103375	73844.4	15711.7	34740.7	66169.6	71537.4	69716.7	11105.8	12468.9	66945.1	11137.6	77612.9	95974.4	16.1094	632.384	C36H56O9	CPD-9472
PENTAHYDROXYCYCLOHEXANONE	2D-5-O-methyl-2,3,5/4,6-pentahydroxycyclohexanone	1.87072e+06	957522	1.18344e+06	1.42489e+06	1.32314e+06	1.13634e+06	1789374	1.93067e+06	1.39421e+06	1.65797e+06	1.64932e+06	1.53967e+06	1.56718e+06	1.1102e+06	1.31061e+06	804052	1.6806e+06	1.00656e+06	1.60286e+06	1.52246e+06	2.32	192.063	C7H12O6	PENTAHYDROXYCYCLOHEXANONE
CPD-14887	3,6,7,4'-tetramethylquercetagetin 3'-O-b-D-glucoside	140331	175386	145962	132710	143355	146617	161467	144828	165674	154700	129092	157061	133847	126491	136900	125133	70769.7	91770.3	142664	137029	24.92	536.152	C25H28O13	CPD-14887
CPD-14859	3,7,3',4'-tetramethylquercetin 2'-O-b-D-glucoside	140331	175386	145962	132710	143355	146617	161467	144828	165674	154700	129092	157061	133847	126491	136900	125133	70769.7	91770.3	142664	137029	24.92	536.152	C25H28O13	CPD-14859
GEISSOSCHIZINE	19E-geissoschizine	129400	118004	93645.9	137623	106801	342363	191514	99760.3	211819	205859	137527	137370	109969	154353	153194	115452	99622.4	110377	159195	133550	5.67	352.174	C21H24N2O3	GEISSOSCHIZINE
12-DIHYDROVOMILENINE	1,2-dihydrovomilenine	129400	118004	93645.9	137623	106801	342363	191514	99760.3	211819	205859	137527	137370	109969	154353	153194	115452	99622.4	110377	159195	133550	5.67	352.174	C21H24N2O3	12-DIHYDROVOMILENINE
CPD-3343	isoformononetin	306003	331825	413007	397401	402278	236361	266970	340046	465330	315306	423525	508320	531056	265766	425137	504310	457373	458636	457443	442272	1.64	268.075	C16H12O4	CPD-3343
CPD-15484	8-hydroxy-7-methoxy-flavone	306003	331825	413007	397401	402278	236361	266970	340046	465330	315306	423525	508320	531056	265766	425137	504310	457373	458636	457443	442272	1.64	268.075	C16H12O4	CPD-15484
FORMONONETIN	formononetin	306003	331825	413007	397401	402278	236361	266970	340046	465330	315306	423525	508320	531056	265766	425137	504310	457373	458636	457443	442272	1.64	268.075	C16H12O4	FORMONONETIN
CPD-17594	O4,O5--dimethylthujaplicatin	139747	144600	162722	144853	147977	154201	158801	151051	163854	176871	1	120369	137414	158442	125755	141559	119506	118998	134551	128572	4.63	402.162	C22H26O7	CPD-17594
CPD-14732	linalyl 6-O-b-D-xylopyranosyl-b-D-glucopyranoside	300486	251925	227721	275106	287696	337779	465478	348001	530804	436490	432582	477634	297419	370859	494047	449266	383948	410909	500032	457961	8.7	448.225	C21H36O10	CPD-14732
CPD-14742	linalyl 6-O-alpha-L-arabinopyranosyl- b-D-glucopyranoside	300486	251925	227721	275106	287696	337779	465478	348001	530804	436490	432582	477634	297419	370859	494047	449266	383948	410909	500032	457961	8.7	448.225	C21H36O10	CPD-14742
CPD-14731	geranyl 6-O-b-D-xylopyranosyl-b-D-glucopyranoside	300486	251925	227721	275106	287696	337779	465478	348001	530804	436490	432582	477634	297419	370859	494047	449266	383948	410909	500032	457961	8.7	448.225	C21H36O10	CPD-14731
CPD-14735	2-phenylethyl 6-O-b-D-xylopyranosyl-b-D-glucopyranoside	49502.5	54247.2	71858.7	46039.7	49525.3	1	1	34152.9	1	30358.8	1	45532.1	45152.8	1	40943.2	1	1	24426	49274.1	32241	4.18	416.162	C19H28O10	CPD-14735
CPD-9249	ginsenoside Rd	84333	1	1	16827.3	1	49090.4	57248.5	22823.2	57313.6	187990	101751	109655	99008.5	74432.9	101464	107342	108977	63979.1	114542	114677	17.87	946.576	C48H82O18	CPD-9249
CPD-229	gibberellin A8-catabolite	36262.6	1	10930.8	47193	29175.6	20200.6	1	24191.7	11736.6	45333.2	1	1	1	1	26683.9	13202.4	27090.8	1	11011.9	19145.1	8.60692	360.118	C19H20O7	CPD-229
CPD-20039	(3R,4R)-7,2,4,2'-tetrahydroxy-4',5'-methylenedioxyisoflav-3-ene	78041.3	1	1	91856.7	39243.8	278273	1	1	35882.6	142008	71509.9	88306.4	34621.7	30992.7	1	148291	105633	93122.2	118279	123193	11.06	318.081	C16H14O7	CPD-20039
DIHYDROKAEMPFEROL-CMPD	(+)-dihydrokaempferol	1	1	23429.7	11225	1	11374.7	29525.7	52493.8	1	25726.8	1	1	1	1	1	1	10350	12206.2	19097.5	13047.2	7.13	288.061	C15H12O6	DIHYDROKAEMPFEROL-CMPD
CPD-6997	2,6,7,4'-tetrahydroxyisoflavanone	1	1	23429.7	11225	1	11374.7	29525.7	52493.8	1	25726.8	1	1	1	1	1	1	10350	12206.2	19097.5	13047.2	7.13	288.061	C15H12O6	CPD-6997
CPD-3161	2,4',5,7-tetrahydroxyisoflavanone	1	1	23429.7	11225	1	11374.7	29525.7	52493.8	1	25726.8	1	1	1	1	1	1	10350	12206.2	19097.5	13047.2	7.13	288.061	C15H12O6	CPD-3161
CPD-3021	2',3,4,4',6'-pentahydroxychalcone	1	1	23429.7	11225	1	11374.7	29525.7	52493.8	1	25726.8	1	1	1	1	1	1	10350	12206.2	19097.5	13047.2	7.13	288.061	C15H12O6	CPD-3021
CPD-12032	2-[hydroperoxy(4-hydroxyphenyl)methyl]-6-hydroxy-1-benzofuran-3-one	1	1	23429.7	11225	1	11374.7	29525.7	52493.8	1	25726.8	1	1	1	1	1	1	10350	12206.2	19097.5	13047.2	7.13	288.061	C15H12O6	CPD-12032
CPD-15886	(-)-dihydrokaempferol	1	1	23429.7	11225	1	11374.7	29525.7	52493.8	1	25726.8	1	1	1	1	1	1	10350	12206.2	19097.5	13047.2	7.13	288.061	C15H12O6	CPD-15886
CPD-10358	(+)-gallocatechin	208772	530976	961140	774845	258771	731881	539833	233267	605086	1.24897e+06	474792	511403	415578	524986	618887	627123	573768	837902	581736	489572	6.364	306.072	C15H14O7	CPD-10358
CPD-590	(2R,3S,4S)-leucocyanidin	208772	530976	961140	774845	258771	731881	539833	233267	605086	1.24897e+06	474792	511403	415578	524986	618887	627123	573768	837902	581736	489572	6.364	306.072	C15H14O7	CPD-590
CPD-10411	(-)-epigallocatechin	208772	530976	961140	774845	258771	731881	539833	233267	605086	1.24897e+06	474792	511403	415578	524986	618887	627123	573768	837902	581736	489572	6.364	306.072	C15H14O7	CPD-10411
CPD-10540	digitoxigenin 3-O-b-D-quinovoside	158905	40026.7	147236	300161	321606	615996	475682	1	528746	515080	153672	57744.7	129054	380592	24772.4	355309	77413.1	1	289332	331092	7.92	520.318	C29H44O8	CPD-10540
CPD-10538	digiproside	158905	40026.7	147236	300161	321606	615996	475682	1	528746	515080	153672	57744.7	129054	380592	24772.4	355309	77413.1	1	289332	331092	7.92	520.318	C29H44O8	CPD-10538
CPD-10759	(-)-alpha-bisabolol	294378	158045	152390	143872	121883	53392.7	48543.3	46225	68690.3	72237.8	115352	161646	116680	71344.9	37187.2	99917	142768	73963.3	87603.9	16543.4	3.55	222.193	C15H26O	CPD-10759
2-CIS6-TRANS-FARNESOL	2-cis,6-trans-farnesol	294378	158045	152390	143872	121883	53392.7	48543.3	46225	68690.3	72237.8	115352	161646	116680	71344.9	37187.2	99917	142768	73963.3	87603.9	16543.4	3.55	222.193	C15H26O	2-CIS6-TRANS-FARNESOL
CPD-8761	longiborneol	294378	158045	152390	143872	121883	53392.7	48543.3	46225	68690.3	72237.8	115352	161646	116680	71344.9	37187.2	99917	142768	73963.3	87603.9	16543.4	3.55	222.193	C15H26O	CPD-8761
CPD-11399	(-)-patchoulol	294378	158045	152390	143872	121883	53392.7	48543.3	46225	68690.3	72237.8	115352	161646	116680	71344.9	37187.2	99917	142768	73963.3	87603.9	16543.4	3.55	222.193	C15H26O	CPD-11399
CPD-11433	10-epi-gamma-eudesmol	294378	158045	152390	143872	121883	53392.7	48543.3	46225	68690.3	72237.8	115352	161646	116680	71344.9	37187.2	99917	142768	73963.3	87603.9	16543.4	3.55	222.193	C15H26O	CPD-11433
CPD-8843	(3R,6E)-nerolidol	294378	158045	152390	143872	121883	53392.7	48543.3	46225	68690.3	72237.8	115352	161646	116680	71344.9	37187.2	99917	142768	73963.3	87603.9	16543.4	3.55	222.193	C15H26O	CPD-8843
CPD-9101	2-cis,6-cis-farnesol	294378	158045	152390	143872	121883	53392.7	48543.3	46225	68690.3	72237.8	115352	161646	116680	71344.9	37187.2	99917	142768	73963.3	87603.9	16543.4	3.55	222.193	C15H26O	CPD-9101
CPD-12568	(3S,6E)-nerolidol	294378	158045	152390	143872	121883	53392.7	48543.3	46225	68690.3	72237.8	115352	161646	116680	71344.9	37187.2	99917	142768	73963.3	87603.9	16543.4	3.55	222.193	C15H26O	CPD-12568
CPD-11432	b-eudesmol	294378	158045	152390	143872	121883	53392.7	48543.3	46225	68690.3	72237.8	115352	161646	116680	71344.9	37187.2	99917	142768	73963.3	87603.9	16543.4	3.55	222.193	C15H26O	CPD-11432
2-TRANS6-TRANS-FARNESOL	(2E,6E)-farnesol	294378	158045	152390	143872	121883	53392.7	48543.3	46225	68690.3	72237.8	115352	161646	116680	71344.9	37187.2	99917	142768	73963.3	87603.9	16543.4	3.55	222.193	C15H26O	2-TRANS6-TRANS-FARNESOL
CPD-11430	alpha-eudesmol	294378	158045	152390	143872	121883	53392.7	48543.3	46225	68690.3	72237.8	115352	161646	116680	71344.9	37187.2	99917	142768	73963.3	87603.9	16543.4	3.55	222.193	C15H26O	CPD-11430
CPD-14374	intermedeol	294378	158045	152390	143872	121883	53392.7	48543.3	46225	68690.3	72237.8	115352	161646	116680	71344.9	37187.2	99917	142768	73963.3	87603.9	16543.4	3.55	222.193	C15H26O	CPD-14374
CPD-9884	(2S,5R)-2-(2-hydroxypropan-2-yl)-5,9-dimethyl-1-oxaspiro[5.5]undec-8-ene-7,10-dione	1	1	168273	149120	159881	1	11040.9	148541	12117.2	1	138165	147180	1	41171.2	19703.8	1	18819.9	19249.5	18814.3	18238.8	7.45571	266.152	C15H22O4	CPD-9884
CPD-8958	(-)-deoxypodophyllotoxin	337399	270143	286743	268872	279243	1	166344	194191	254349	208668	251666	331430	226543	181420	302484	283072	282440	247256	221252	227829	5.6	398.137	C22H22O7	CPD-8958
CPD-12901	(E)-geranylacetone	108900	65488.5	68303.7	64979.1	71600.9	55056	47100.9	32080.9	42133.9	47036.7	63231.1	79289.6	70705.1	51006.6	57861.7	54270.2	67744.3	50603.7	56611.4	63513.1	1.78	194.163	C13H22O	CPD-12901
CPD-13494	6-gingerol	23917	45844.8	50500	37742	28371.1	47626.2	1	48894.3	43369.9	30793.3	1	1	1	1	1	78867.8	1	36715.7	1	36599.6	3.23	294.184	C17H26O4	CPD-13494
SQUALENE	squalene	69627.2	16296	12260.8	1	16187	61514.5	64247.7	72483.4	10812	73395.7	54384.6	41999.1	36583.6	75059.8	37009.9	64498.5	34387	47138.2	45759.6	47132.8	23.75	410.391	C30H50	SQUALENE
HOP-2229-ENE	hop-22(29)-ene	69627.2	16296	12260.8	1	16187	61514.5	64247.7	72483.4	10812	73395.7	54384.6	41999.1	36583.6	75059.8	37009.9	64498.5	34387	47138.2	45759.6	47132.8	23.75	410.391	C30H50	HOP-2229-ENE
CPD-10662	C30 botryococcene	69627.2	16296	12260.8	1	16187	61514.5	64247.7	72483.4	10812	73395.7	54384.6	41999.1	36583.6	75059.8	37009.9	64498.5	34387	47138.2	45759.6	47132.8	23.75	410.391	C30H50	CPD-10662
CPD-10642	dammara-20,24-dien	69627.2	16296	12260.8	1	16187	61514.5	64247.7	72483.4	10812	73395.7	54384.6	41999.1	36583.6	75059.8	37009.9	64498.5	34387	47138.2	45759.6	47132.8	23.75	410.391	C30H50	CPD-10642
CPD-8674	1-O-(4-coumaroyl)-b-D-glucose	11301.4	34995.9	42083	22667.3	24868.8	16294.9	1	22213.1	10543	11373.1	10297.7	1	10646.6	1	10498.8	18948.5	1	22982.5	11289.2	11222.1	4.17	326.095	C15H18O8	CPD-8674
CPD-12871	3-methoxy-4',5-dihydroxy-trans-stilbene	1	1	16721	11057.3	1	11182.5	1	13199.6	11863	13146.1	12304.1	1	18193.5	11307.3	1	1	1	1	18836.2	17753.9	1.77	242.099	C15H14O3	CPD-12871
CPD0-1815	1,3-dioctanoylglycerol	3.79947e+06	1.52856e+06	2.21341e+06	2.55896e+06	2.53739e+06	927274	1.23779e+06	1.59009e+06	1.23829e+06	1.26251e+06	1682660	1.56201e+06	1.72223e+06	1.48063e+06	2336740	1.07224e+06	2.17963e+06	700407	1.47333e+06	1355071	10.24	330.236	C18H34O5	CPD0-1815
CPD-16670	6b-hydroxy-syn-pimaradiene	68353.3	1	1	1	1	37081.6	44672	32746.1	12338.4	37139.2	42557	35660.6	36234.4	32008.5	53229.8	47730.5	31893.5	39967.7	42624.8	40772.6	20.89	288.243	C20H32O	CPD-16670
CPD-16610	ent-sandaracopimaradien-3b-ol	68353.3	1	1	1	1	37081.6	44672	32746.1	12338.4	37139.2	42557	35660.6	36234.4	32008.5	53229.8	47730.5	31893.5	39967.7	42624.8	40772.6	20.89	288.243	C20H32O	CPD-16610
CPD-16689	ent-cassa-12,15-dien-3b-ol	68353.3	1	1	1	1	37081.6	44672	32746.1	12338.4	37139.2	42557	35660.6	36234.4	32008.5	53229.8	47730.5	31893.5	39967.7	42624.8	40772.6	20.89	288.243	C20H32O	CPD-16689
CPD-20323	ent-isokauren-2b-ol	68353.3	1	1	1	1	37081.6	44672	32746.1	12338.4	37139.2	42557	35660.6	36234.4	32008.5	53229.8	47730.5	31893.5	39967.7	42624.8	40772.6	20.89	288.243	C20H32O	CPD-20323
CPD-13924	ent-11b-hydroxy-ent-cassa-12,15-diene	68353.3	1	1	1	1	37081.6	44672	32746.1	12338.4	37139.2	42557	35660.6	36234.4	32008.5	53229.8	47730.5	31893.5	39967.7	42624.8	40772.6	20.89	288.243	C20H32O	CPD-13924
CPD-16679	9b-stemod-13(17)-en-19-ol	68353.3	1	1	1	1	37081.6	44672	32746.1	12338.4	37139.2	42557	35660.6	36234.4	32008.5	53229.8	47730.5	31893.5	39967.7	42624.8	40772.6	20.89	288.243	C20H32O	CPD-16679
CPD-8709	neoabietadienol	68353.3	1	1	1	1	37081.6	44672	32746.1	12338.4	37139.2	42557	35660.6	36234.4	32008.5	53229.8	47730.5	31893.5	39967.7	42624.8	40772.6	20.89	288.243	C20H32O	CPD-8709
ENT-KAUR-16-EN-19-OL	ent-kaurenol	68353.3	1	1	1	1	37081.6	44672	32746.1	12338.4	37139.2	42557	35660.6	36234.4	32008.5	53229.8	47730.5	31893.5	39967.7	42624.8	40772.6	20.89	288.243	C20H32O	ENT-KAUR-16-EN-19-OL
CPD-8714	palustradienol	68353.3	1	1	1	1	37081.6	44672	32746.1	12338.4	37139.2	42557	35660.6	36234.4	32008.5	53229.8	47730.5	31893.5	39967.7	42624.8	40772.6	20.89	288.243	C20H32O	CPD-8714
CPD-16627	7b-hydroxy-ent-sandaracopimaradiene	68353.3	1	1	1	1	37081.6	44672	32746.1	12338.4	37139.2	42557	35660.6	36234.4	32008.5	53229.8	47730.5	31893.5	39967.7	42624.8	40772.6	20.89	288.243	C20H32O	CPD-16627
CPD-16719	ent-cassa-12,15-dien-2b-ol	68353.3	1	1	1	1	37081.6	44672	32746.1	12338.4	37139.2	42557	35660.6	36234.4	32008.5	53229.8	47730.5	31893.5	39967.7	42624.8	40772.6	20.89	288.243	C20H32O	CPD-16719
CPD-13920	ent-isokauren-2alpha-ol	68353.3	1	1	1	1	37081.6	44672	32746.1	12338.4	37139.2	42557	35660.6	36234.4	32008.5	53229.8	47730.5	31893.5	39967.7	42624.8	40772.6	20.89	288.243	C20H32O	CPD-13920
TAXA-42011-DIEN-5A-OL	taxa-4(20),11-dien-5alpha-ol	68353.3	1	1	1	1	37081.6	44672	32746.1	12338.4	37139.2	42557	35660.6	36234.4	32008.5	53229.8	47730.5	31893.5	39967.7	42624.8	40772.6	20.89	288.243	C20H32O	TAXA-42011-DIEN-5A-OL
CPD-8726	isopimara-7,15-dienol	68353.3	1	1	1	1	37081.6	44672	32746.1	12338.4	37139.2	42557	35660.6	36234.4	32008.5	53229.8	47730.5	31893.5	39967.7	42624.8	40772.6	20.89	288.243	C20H32O	CPD-8726
CPD-8691	abieta-7,13-dien-18-ol	68353.3	1	1	1	1	37081.6	44672	32746.1	12338.4	37139.2	42557	35660.6	36234.4	32008.5	53229.8	47730.5	31893.5	39967.7	42624.8	40772.6	20.89	288.243	C20H32O	CPD-8691
CPD-8705	levopimaradienol	68353.3	1	1	1	1	37081.6	44672	32746.1	12338.4	37139.2	42557	35660.6	36234.4	32008.5	53229.8	47730.5	31893.5	39967.7	42624.8	40772.6	20.89	288.243	C20H32O	CPD-8705
CPD-13921	(-)-9b-pimara-7,15-dien-19-ol	68353.3	1	1	1	1	37081.6	44672	32746.1	12338.4	37139.2	42557	35660.6	36234.4	32008.5	53229.8	47730.5	31893.5	39967.7	42624.8	40772.6	20.89	288.243	C20H32O	CPD-13921
CPD-8907	(+)-lariciresinol	379891	270321	294111	327649	329490	290258	438663	262479	648348	514238	239350	350307	646903	1	405436	281908	677298	545644	633256	553108	2.16	360.158	C20H24O6	CPD-8907
CPD-8911	(3R,4R)-3,4-bis(4-hydroxy-3-methoxybenzyl)tetrahydro-2-furanol	379891	270321	294111	327649	329490	290258	438663	262479	648348	514238	239350	350307	646903	1	405436	281908	677298	545644	633256	553108	2.16	360.158	C20H24O6	CPD-8911
CPD-8908	(-)-lariciresinol	379891	270321	294111	327649	329490	290258	438663	262479	648348	514238	239350	350307	646903	1	405436	281908	677298	545644	633256	553108	2.16	360.158	C20H24O6	CPD-8908
CPD-6201	gibberellin A36	379891	270321	294111	327649	329490	290258	438663	262479	648348	514238	239350	350307	646903	1	405436	281908	677298	545644	633256	553108	2.16	360.158	C20H24O6	CPD-6201
CPD1F-96	gibberellin A19	379891	270321	294111	327649	329490	290258	438663	262479	648348	514238	239350	350307	646903	1	405436	281908	677298	545644	633256	553108	2.16	360.158	C20H24O6	CPD1F-96
1-O6-O-DIGALLOYL-BETA-D-GLUCOSE	1-O,6-O-digalloyl-b-D-glucose	31099.5	1	1	51802.7	1	151865	142019	28023	1	1	38234.4	52077.3	1	1	19650	65992.2	40359.3	74049.7	56520.9	63167.4	15.77	484.089	C20H20O14	1-O6-O-DIGALLOYL-BETA-D-GLUCOSE
CPD-7727	b-D-glucopyranosyl abscisate	28576.1	134982	149459	28061.8	94319.8	71447.9	93874.8	31763.6	74676.8	68985.6	25468	24678.5	24598.5	29251.7	18389.6	39368.1	29639.6	42727.8	21085.2	32705	6.0225	426.183	C21H30O9	CPD-7727
COUMARYL-ALCOHOL	4-coumaryl alcohol	1	57696.9	1	50140.6	1	1	55940.3	51181.3	57865	61863.7	1	1	1	1	1	59771.1	1	46944.5	1	1	4.63	150.066	C9H10O2	COUMARYL-ALCOHOL
CPD-6501	benzyl acetate	1	57696.9	1	50140.6	1	1	55940.3	51181.3	57865	61863.7	1	1	1	1	1	59771.1	1	46944.5	1	1	4.63	150.066	C9H10O2	CPD-6501
CPD-13370	(2E,4E,6E)-4-methylocta-2,4,6-trienedial	1	57696.9	1	50140.6	1	1	55940.3	51181.3	57865	61863.7	1	1	1	1	1	59771.1	1	46944.5	1	1	4.63	150.066	C9H10O2	CPD-13370
CPD-9933	trans-anol	1	81357.5	97484.6	116030	95539.2	115516	122540	86378.1	139791	124356	105717	90027.1	1	123989	85894.7	140088	1	92532.2	1	93702.9	6.86	134.071	C9H10O	CPD-9933
CINNAMYL-ALC	cinnamyl alcohol	1	81357.5	97484.6	116030	95539.2	115516	122540	86378.1	139791	124356	105717	90027.1	1	123989	85894.7	140088	1	92532.2	1	93702.9	6.86	134.071	C9H10O	CINNAMYL-ALC
CPD-6483	chavicol	1	81357.5	97484.6	116030	95539.2	115516	122540	86378.1	139791	124356	105717	90027.1	1	123989	85894.7	140088	1	92532.2	1	93702.9	6.86	134.071	C9H10O	CPD-6483
CPD-8165	1-18:2-2-18:2-monogalactosyldiacylglycerol	793135	11194	96848	37129.3	48413.8	385661	427375	652875	1	501202	690971	570948	728529	563918	798080	550932	806093	491342	626025	532328	22.61	778.551	C45H78O10	CPD-8165
LUTEOLIN-7-O-BETA-D-DIGLUCURONIDE	luteolin 7-O-b-D-diglucuronide	63664.9	1	1	36233.7	36016.5	55274.2	60896.4	29137.9	61692.2	1	198961	204696	63016.5	49536.7	89083.7	65068.8	57176.3	343977	44235.1	80455.4	17.36	636.092	C27H24O18	LUTEOLIN-7-O-BETA-D-DIGLUCURONIDE
CPD-8947	1,2,6-trikis-O-galloyl-b-D-glucose	63664.9	1	1	36233.7	36016.5	55274.2	60896.4	29137.9	61692.2	1	198961	204696	63016.5	49536.7	89083.7	65068.8	57176.3	343977	44235.1	80455.4	17.36	636.092	C27H24O18	CPD-8947
CPD-14652	(+)-5-deoxystrigol	891877	727613	740218	733903	754749	1.17147e+06	1	875899	944979	1.13996e+06	770943	692396	711235	1	1	552598	779924	637574	685309	727871	6.13	330.143	C19H22O5	CPD-14652
CPD-9758	geranyl acetate	201773	70613.1	75148.4	121780	82773.6	134669	163099	97286.3	168300	161910	171199	210296	119802	160434	195921	171186	112752	121380	125871	123503	10.38	196.143	C12H20O2	CPD-9758
CPD-8961	b-peltatin-A methyl ether	1	49296.4	55338.6	43055.9	52463.9	1	1	1	1	1	1	33521.2	40416	1	36494.4	25357.1	35896.8	19382.9	28944.7	19695	4.73	428.147	C23H24O8	CPD-8961
CPD-11924	wortmanin	1	49296.4	55338.6	43055.9	52463.9	1	1	1	1	1	1	33521.2	40416	1	36494.4	25357.1	35896.8	19382.9	28944.7	19695	4.73	428.147	C23H24O8	CPD-11924
CPD-8692	abieta-7,13-dien-18,18-diol	200898	76017.4	71352.9	18881.5	17101.4	88970.6	97206.5	48566	49315.7	80101.6	85724.4	101541	79990	29398.9	18850.4	67758.2	61304.7	61958.1	11574.6	58794.6	16.12	304.238	C20H32O2	CPD-8692
CPD-8706	levopiramadiene-diol	200898	76017.4	71352.9	18881.5	17101.4	88970.6	97206.5	48566	49315.7	80101.6	85724.4	101541	79990	29398.9	18850.4	67758.2	61304.7	61958.1	11574.6	58794.6	16.12	304.238	C20H32O2	CPD-8706
TAXA-42011-DIEN-5A13A-DIOL	taxa-4(20),11-dien-5alpha,13alpha-diol	200898	76017.4	71352.9	18881.5	17101.4	88970.6	97206.5	48566	49315.7	80101.6	85724.4	101541	79990	29398.9	18850.4	67758.2	61304.7	61958.1	11574.6	58794.6	16.12	304.238	C20H32O2	TAXA-42011-DIEN-5A13A-DIOL
CPD-16611	oryzalexin E	200898	76017.4	71352.9	18881.5	17101.4	88970.6	97206.5	48566	49315.7	80101.6	85724.4	101541	79990	29398.9	18850.4	67758.2	61304.7	61958.1	11574.6	58794.6	16.12	304.238	C20H32O2	CPD-16611
CPD-8715	palustradiene-diol	200898	76017.4	71352.9	18881.5	17101.4	88970.6	97206.5	48566	49315.7	80101.6	85724.4	101541	79990	29398.9	18850.4	67758.2	61304.7	61958.1	11574.6	58794.6	16.12	304.238	C20H32O2	CPD-8715
CPD-8727	isopimaradiene-diol	200898	76017.4	71352.9	18881.5	17101.4	88970.6	97206.5	48566	49315.7	80101.6	85724.4	101541	79990	29398.9	18850.4	67758.2	61304.7	61958.1	11574.6	58794.6	16.12	304.238	C20H32O2	CPD-8727
CPD-8710	neoabietadiene-diol	200898	76017.4	71352.9	18881.5	17101.4	88970.6	97206.5	48566	49315.7	80101.6	85724.4	101541	79990	29398.9	18850.4	67758.2	61304.7	61958.1	11574.6	58794.6	16.12	304.238	C20H32O2	CPD-8710
CPD-20413	ent-cassa-12,15-dien-2b,3b-diol	200898	76017.4	71352.9	18881.5	17101.4	88970.6	97206.5	48566	49315.7	80101.6	85724.4	101541	79990	29398.9	18850.4	67758.2	61304.7	61958.1	11574.6	58794.6	16.12	304.238	C20H32O2	CPD-20413
CPD-16612	oryzalexin D	200898	76017.4	71352.9	18881.5	17101.4	88970.6	97206.5	48566	49315.7	80101.6	85724.4	101541	79990	29398.9	18850.4	67758.2	61304.7	61958.1	11574.6	58794.6	16.12	304.238	C20H32O2	CPD-16612
CPD0-1265	azelate	434656	374889	481635	400763	491395	1.26693e+06	1.19753e+06	642114	1.23766e+06	1.19691e+06	805790	666672	661705	803126	448967	898484	622662	790890	387078	832684	6.14	186.089	C9H14O4	CPD0-1265
CPD-13173	salicortin	2758298	21577198	7.75346e+06	6798308	10000880	7139973	4987825	11467058	3.33124e+06	11086086	21671024	24508798	20189710	4.62756e+06	5.33378e+06	31566936	6187560	5.23816e+06	20912634	21437566	6.89	424.135	C20H24O10	CPD-13173
CPD-17610	4-coumaryl-4-coumarate	117520	184360	183060	150724	161087	31620.8	48586.7	106621	147329	84903.2	139798	104393	71967.9	132882	87081.8	105880	112971	51672.5	107957	112192	1.63	296.106	C18H16O4	CPD-17610
CPD-14933	7-O-methylmyricetin	148177	46613.1	49989	88187.7	73994.9	55864.5	138493	76327.4	99624.1	199005	44412.8	68481.4	145404	131583	278164	61628	83103.4	192353	169590	77141.5	3.435	332.049	C16H12O8	CPD-14933
CPD-14930	3-O-methylmyricetin	148177	46613.1	49989	88187.7	73994.9	55864.5	138493	76327.4	99624.1	199005	44412.8	68481.4	145404	131583	278164	61628	83103.4	192353	169590	77141.5	3.435	332.049	C16H12O8	CPD-14930
CPD-10527	3,7-dimethylquercetagetin	41765.2	44746.4	135092	103369	96703.9	178812	103350	299372	158732	214732	67924.9	46778.4	44508.4	57092.6	104332	89345.7	125427	82477.4	113796	102797	7.35	346.066	C17H14O8	CPD-10527
CPD-14934	7,4'-dimethylmyricetin	41765.2	44746.4	135092	103369	96703.9	178812	103350	299372	158732	214732	67924.9	46778.4	44508.4	57092.6	104332	89345.7	125427	82477.4	113796	102797	7.35	346.066	C17H14O8	CPD-14934
CPD-14942	3,7-dimethylmyricetin	41765.2	44746.4	135092	103369	96703.9	178812	103350	299372	158732	214732	67924.9	46778.4	44508.4	57092.6	104332	89345.7	125427	82477.4	113796	102797	7.35	346.066	C17H14O8	CPD-14942
CPD-8934	caffeoylserotonin	153110	395534	356740	331745	289387	1	513589	523466	355988	367533	323340	262530	295336	405257	238163	1	281760	249850	1	229891	4.76	338.119	C19H18N2O4	CPD-8934
CPD-8141	7-hydroxyflavone	43752.7	68789.6	79927.8	65122.7	80669.7	70447.4	70297.3	61912.2	62163.4	61688.2	58239	58831.3	57347.9	75371.6	31627.4	70034	66129.3	63807.6	143125	66757.5	1.3	238.064	C15H10O3	CPD-8141
CPD-8138	6-hydroxyflavone	43752.7	68789.6	79927.8	65122.7	80669.7	70447.4	70297.3	61912.2	62163.4	61688.2	58239	58831.3	57347.9	75371.6	31627.4	70034	66129.3	63807.6	143125	66757.5	1.3	238.064	C15H10O3	CPD-8138
CPD-7661	nordihydroguaiaretate	61247.7	52597	55720.6	41893.3	54229.9	51241.6	58517.8	48606.6	55373.9	57797.2	49255.8	50567	50441.6	50867.5	39483.5	41438.9	54063.1	51818.1	52422.5	39188.3	7.17	302.15	C18H22O4	CPD-7661
CPD-9451	2-isopropylmaleate	86389.6	50636.5	10909.5	112509	71411.4	99887.5	82539.3	35290.9	50703.7	67049.6	87314.5	70549.9	59704	78566	70757.3	63858.3	58246.5	34120.5	38735.4	56154.8	1.63	156.04	C7H8O4	CPD-9451
CPD-1125	(R)-amygdalin	73507.8	1	30531.9	117990	38886.1	370175	259923	118351	47397	190455	125581	148790	92611.6	80092.7	74957.9	174119	123594	161605	166798	163295	18.64	457.161	C20H27NO11	CPD-1125
CORTISONE	cortisone	1	1	1	1	1	1	36285.1	1	32247.1	31126.9	1	1	1	32422	1	1	1	1	1	1	6.4	360.183	C21H28O5	CORTISONE
10-DEOXYSARPAGINE	10-deoxysarpagine	1	1	1	1	1	47626.2	1	1	43369.9	30793.3	1	1	1	1	1	1	1	1	1	1	3.2	294.183	C19H22N2O	10-DEOXYSARPAGINE
CPD-9851	corynantheal	1	1	1	1	1	47626.2	1	1	43369.9	30793.3	1	1	1	1	1	1	1	1	1	1	3.2	294.183	C19H22N2O	CPD-9851
CPD-9307	(+)-trans-isoalliin	32857.6	1	82576.1	18006.5	61580.8	176855	59047.6	11210.1	11023.4	191105	142872	44768.1	36165.2	309383	1	74100.5	55824.8	96060	30123.5	32891	8.88	177.048	C6H11NO3S	CPD-9307
CPD-9888	(+)-heliannuol K	71435.6	30810.5	54655.3	83607.7	63392.3	1	16558.2	50886.7	15740.5	1	41309.5	43261.2	59995.8	1	43910.8	1	60020.3	1	11491.8	15925.1	2.74	248.142	C15H20O3	CPD-9888
CPD-9887	(-)-heliannuol E	71435.6	30810.5	54655.3	83607.7	63392.3	1	16558.2	50886.7	15740.5	1	41309.5	43261.2	59995.8	1	43910.8	1	60020.3	1	11491.8	15925.1	2.74	248.142	C15H20O3	CPD-9887
CPD-16771	3b-hydroxycostunolide	71435.6	30810.5	54655.3	83607.7	63392.3	1	16558.2	50886.7	15740.5	1	41309.5	43261.2	59995.8	1	43910.8	1	60020.3	1	11491.8	15925.1	2.74	248.142	C15H20O3	CPD-16771
CPD-692	(+)-cis-abscisic aldehyde	71435.6	30810.5	54655.3	83607.7	63392.3	1	16558.2	50886.7	15740.5	1	41309.5	43261.2	59995.8	1	43910.8	1	60020.3	1	11491.8	15925.1	2.74	248.142	C15H20O3	CPD-692
CPD-9882	2,2,6,9-tetramethyl-3,6-dihydro-2H-1-benzoxocine-3,8-diol	71435.6	30810.5	54655.3	83607.7	63392.3	1	16558.2	50886.7	15740.5	1	41309.5	43261.2	59995.8	1	43910.8	1	60020.3	1	11491.8	15925.1	2.74	248.142	C15H20O3	CPD-9882
CPD-9880	heliannuol C	71435.6	30810.5	54655.3	83607.7	63392.3	1	16558.2	50886.7	15740.5	1	41309.5	43261.2	59995.8	1	43910.8	1	60020.3	1	11491.8	15925.1	2.74	248.142	C15H20O3	CPD-9880
CPD-18120	caffealdehyde	46011.8	58386	65913.4	23791.2	43648	359701	257034	211708	1	228211	10989.3	180970	173498	166918	147280	124513	181229	131716	172839	163541	1.63842	164.045	C9H8O3	CPD-18120
INDOLE-3-CARBOXALDEHYDE	indole-3-carboxaldehyde	177005	70623.9	65031.2	162094	117423	920727	535995	203933	226656	473785	133751	146305	88638.4	135800	105851	1	119198	107123	118629	105250	3.35	145.05	C9H7NO	INDOLE-3-CARBOXALDEHYDE
8-HYDROXYQUINOLINE	8-hydroxyquinoline	177005	70623.9	65031.2	162094	117423	920727	535995	203933	226656	473785	133751	146305	88638.4	135800	105851	1	119198	107123	118629	105250	3.35	145.05	C9H7NO	8-HYDROXYQUINOLINE
CPD-10546	methyl (indol-3-yl)acetate	338516	427234	325343	387750	354439	289297	327256	314046	331341	347353	299845	301684	308179	255852	280475	377104	384610	292703	301425	296345	2.1	189.084	C11H11NO2	CPD-10546
CPD-205	pimelate	252635	183362	220915	267645	219802	181347	207425	1	190089	207950	183122	190144	234193	130751	189968	169808	234879	167643	183362	1	6.36	158.058	C7H10O4	CPD-205
CPD-16717	1-stearoyl-sn-glycerol	9494978	9297527	10098028	8789733	9270858	5153499	6444336	6.60777e+06	6433826	6.11545e+06	8764323	8887989	8764625	9581271	8.32856e+06	6.65864e+06	6210756	4.6872e+06	7.02198e+06	5486237	19.51	358.304	C21H42O4	CPD-16717
CPD-4663	3-deoxycapsidiol	102826	74424.3	44129.2	70090.4	68169.7	99003	104994	56249.5	78951.1	87125.3	46730.2	49545.8	41969.2	36211.2	48058.6	63448.7	38359.8	46408.2	51819.8	51150.4	8.55	220.179	C15H24O	CPD-4663
CPD-12884	solavetivol	102826	74424.3	44129.2	70090.4	68169.7	99003	104994	56249.5	78951.1	87125.3	46730.2	49545.8	41969.2	36211.2	48058.6	63448.7	38359.8	46408.2	51819.8	51150.4	8.55	220.179	C15H24O	CPD-12884
CPD-4662	1-deoxycapsidiol	102826	74424.3	44129.2	70090.4	68169.7	99003	104994	56249.5	78951.1	87125.3	46730.2	49545.8	41969.2	36211.2	48058.6	63448.7	38359.8	46408.2	51819.8	51150.4	8.55	220.179	C15H24O	CPD-4662
CPD-11422	10-hydroxy-alpha-humulene	102826	74424.3	44129.2	70090.4	68169.7	99003	104994	56249.5	78951.1	87125.3	46730.2	49545.8	41969.2	36211.2	48058.6	63448.7	38359.8	46408.2	51819.8	51150.4	8.55	220.179	C15H24O	CPD-11422
CPD-9411	germacra-1(10),4,11(13)-trien-12-ol	102826	74424.3	44129.2	70090.4	68169.7	99003	104994	56249.5	78951.1	87125.3	46730.2	49545.8	41969.2	36211.2	48058.6	63448.7	38359.8	46408.2	51819.8	51150.4	8.55	220.179	C15H24O	CPD-9411
2-TRANS6-TRANS-FARNESAL	(2E,6E)-farnesal	102826	74424.3	44129.2	70090.4	68169.7	99003	104994	56249.5	78951.1	87125.3	46730.2	49545.8	41969.2	36211.2	48058.6	63448.7	38359.8	46408.2	51819.8	51150.4	8.55	220.179	C15H24O	2-TRANS6-TRANS-FARNESAL
CPD-7556	artemisinic alcohol	102826	74424.3	44129.2	70090.4	68169.7	99003	104994	56249.5	78951.1	87125.3	46730.2	49545.8	41969.2	36211.2	48058.6	63448.7	38359.8	46408.2	51819.8	51150.4	8.55	220.179	C15H24O	CPD-7556
CPD-7558	(11R)-dihydroartemisinic aldehyde	102826	74424.3	44129.2	70090.4	68169.7	99003	104994	56249.5	78951.1	87125.3	46730.2	49545.8	41969.2	36211.2	48058.6	63448.7	38359.8	46408.2	51819.8	51150.4	8.55	220.179	C15H24O	CPD-7558
CPD-9523	8-hydroxy-(+)-delta-cadinene	102826	74424.3	44129.2	70090.4	68169.7	99003	104994	56249.5	78951.1	87125.3	46730.2	49545.8	41969.2	36211.2	48058.6	63448.7	38359.8	46408.2	51819.8	51150.4	8.55	220.179	C15H24O	CPD-9523
CPD-13626	[(4S)-4-(5,5-dimethylcyclohex-1-en-1-yl)-cyclohex-1-en-1-yl] methanol	102826	74424.3	44129.2	70090.4	68169.7	99003	104994	56249.5	78951.1	87125.3	46730.2	49545.8	41969.2	36211.2	48058.6	63448.7	38359.8	46408.2	51819.8	51150.4	8.55	220.179	C15H24O	CPD-13626
CH33ADO	5'-deoxyadenosine	291143	231114	202895	282731	250132	268381	253578	118468	295242	246967	294823	319225	302179	260991	245117	318671	237618	252968	254495	264611	1.78	251.099	C10H13N5O3	CH33ADO
CPD-10129	3'-deoxyadenosine	291143	231114	202895	282731	250132	268381	253578	118468	295242	246967	294823	319225	302179	260991	245117	318671	237618	252968	254495	264611	1.78	251.099	C10H13N5O3	CPD-10129
CPD-15631	apigenin-7,4'-dimethyl ether	47762.1	29002.4	22218.3	36073.8	29811.2	78745.7	52017.5	1	49017.6	54895.6	22126.1	17925.2	17963.9	25484.4	24323.5	41409.7	28334.4	10664.6	22497.7	24454.4	3.70316	298.088	C17H14O5	CPD-15631
CPD-7026	afrormosin	47762.1	29002.4	22218.3	36073.8	29811.2	78745.7	52017.5	1	49017.6	54895.6	22126.1	17925.2	17963.9	25484.4	24323.5	41409.7	28334.4	10664.6	22497.7	24454.4	3.70316	298.088	C17H14O5	CPD-7026
CPD-9530	7-hydroxy-4'5'-dimethoxyisoflavone	47762.1	29002.4	22218.3	36073.8	29811.2	78745.7	52017.5	1	49017.6	54895.6	22126.1	17925.2	17963.9	25484.4	24323.5	41409.7	28334.4	10664.6	22497.7	24454.4	3.70316	298.088	C17H14O5	CPD-9530
CPD-8034	kaempferol 3,7-bis-O-b-D-glucoside	857174	1	782242	122218	793794	329531	265906	88611.1	105679	200276	96673.6	121792	769625	71490.8	785423	172343	146528	148000	101370	207260	22.6547	610.153	C27H30O16	CPD-8034
CPD-14847	kaempferol 3-O-b-gentiobioside	857174	1	782242	122218	793794	329531	265906	88611.1	105679	200276	96673.6	121792	769625	71490.8	785423	172343	146528	148000	101370	207260	22.6547	610.153	C27H30O16	CPD-14847
CPD-7842	cyanidin 3-O-sophoroside	857174	1	782242	122218	793794	329531	265906	88611.1	105679	200276	96673.6	121792	769625	71490.8	785423	172343	146528	148000	101370	207260	22.6547	610.153	C27H30O16	CPD-7842
CPD-7145	delphinidin 3-O-rutinoside	857174	1	782242	122218	793794	329531	265906	88611.1	105679	200276	96673.6	121792	769625	71490.8	785423	172343	146528	148000	101370	207260	22.6547	610.153	C27H30O16	CPD-7145
CPD-15005	cyanidin 3,7-di-O-b-D-glucoside	857174	1	782242	122218	793794	329531	265906	88611.1	105679	200276	96673.6	121792	769625	71490.8	785423	172343	146528	148000	101370	207260	22.6547	610.153	C27H30O16	CPD-15005
CPD-8011	quercetin 3-O-rhamnoside-7-O-glucoside	857174	1	782242	122218	793794	329531	265906	88611.1	105679	200276	96673.6	121792	769625	71490.8	785423	172343	146528	148000	101370	207260	22.6547	610.153	C27H30O16	CPD-8011
CPD-7138	cyanidin 3,5-di-O-b-D-glucoside	857174	1	782242	122218	793794	329531	265906	88611.1	105679	200276	96673.6	121792	769625	71490.8	785423	172343	146528	148000	101370	207260	22.6547	610.153	C27H30O16	CPD-7138
CPD-5521	quercetin-3-O-glucoside-7-O-rhamnoside	857174	1	782242	122218	793794	329531	265906	88611.1	105679	200276	96673.6	121792	769625	71490.8	785423	172343	146528	148000	101370	207260	22.6547	610.153	C27H30O16	CPD-5521
CPD-14825	luteolin-7-O-gentiobioside	857174	1	782242	122218	793794	329531	265906	88611.1	105679	200276	96673.6	121792	769625	71490.8	785423	172343	146528	148000	101370	207260	22.6547	610.153	C27H30O16	CPD-14825
CPD0-1467	gabaculine	72991.6	249571	208360	158983	155600	122529	129300	194318	1	171075	123406	115062	96059.8	130959	77573.8	177828	134986	1	1	175723	3.48	139.063	C7H9NO2	CPD0-1467
CPD-16665	oryzalide A	81466.3	115378	112014	117645	101142	172954	92309.2	90515.6	93327.8	123702	93099.3	99456.4	80129.8	90646.4	80534.4	113508	66324.9	95779.2	83686.7	84490.6	5.36	320.201	C19H28O4	CPD-16665
ADIPATE	adipate	1.55959e+06	45895.7	19392	19242.3	11285.8	497303	110653	280753	57712.3	686102	167247	76784.7	15305.5	56524.5	12940.4	122834	118395	73455.9	77328.7	98990	1.7	144.04	C6H8O4	ADIPATE
PROTOPINE	protopine	27875	61687.2	30783.4	50368.3	38255.8	55143.5	75175.4	41488.4	59392.9	67020.5	50624.4	59466.1	33175	44733.6	44990.3	54416.2	47680.2	61069.6	49550.8	56667.9	5.475	353.118	C20H19NO5	PROTOPINE
CPD-4122	(-)-medicarpin-3-O-glucoside	1	1	1	142059	1	1	1	37992.9	126344	115120	10677.9	10724.9	75097.3	16034	55132.5	238202	82169.6	157349	15321.3	12079.4	7.38	432.131	C22H24O9	CPD-4122
CPD-8143	6-O-b-D-glucosyl-6-hydroxyflavone	11262.4	25161.1	17882	17317	18162.5	1	1	10646.1	10887.6	1	1	25299.1	10843	1	18208.7	24575.3	23840.5	11976.9	11004.7	29606.1	5.59	400.115	C21H20O8	CPD-8143
CPD-18757	(-)-4'-demethyl-epipodophyllotoxin	11262.4	25161.1	17882	17317	18162.5	1	1	10646.1	10887.6	1	1	25299.1	10843	1	18208.7	24575.3	23840.5	11976.9	11004.7	29606.1	5.59	400.115	C21H20O8	CPD-18757
CPD-8144	7-O-b-D-glucosyl-7-hydroxyflavone	11262.4	25161.1	17882	17317	18162.5	1	1	10646.1	10887.6	1	1	25299.1	10843	1	18208.7	24575.3	23840.5	11976.9	11004.7	29606.1	5.59	400.115	C21H20O8	CPD-8144
CPD-4563	biochanin A-7-O-glucoside	2.89316e+06	21870158	3.81331e+06	6895478	10363711	7299156	22384608	11628908	3.60886e+06	11102520	21942486	24874270	20572662	22155528	5.43543e+06	31676986	6.29696e+06	31156556	22413416	22145914	6.89	446.116	C22H22O10	CPD-4563
CPD-15175	wogonin 7-O-b-D-glucoside	2.89316e+06	21870158	3.81331e+06	6895478	10363711	7299156	22384608	11628908	3.60886e+06	11102520	21942486	24874270	20572662	22155528	5.43543e+06	31676986	6.29696e+06	31156556	22413416	22145914	6.89	446.116	C22H22O10	CPD-15175
CPD-17611	calycosin 7-O-glucoside	2.89316e+06	21870158	3.81331e+06	6895478	10363711	7299156	22384608	11628908	3.60886e+06	11102520	21942486	24874270	20572662	22155528	5.43543e+06	31676986	6.29696e+06	31156556	22413416	22145914	6.89	446.116	C22H22O10	CPD-17611
CPD-4222	(-)-maackiain-3-O-glucoside	2.89316e+06	21870158	3.81331e+06	6895478	10363711	7299156	22384608	11628908	3.60886e+06	11102520	21942486	24874270	20572662	22155528	5.43543e+06	31676986	6.29696e+06	31156556	22413416	22145914	6.89	446.116	C22H22O10	CPD-4222
CPD-9885	heliespirone C	1	68977	1	51044.2	55232	389926	254451	94259.3	168750	274887	299923	106082	1	461277	58722.8	102157	73087.9	91511.5	101722	106213	4.55059	264.137	C15H20O4	CPD-9885
CPD-9948	epoxypseudoisoeugenol-2-methylbutanoate	1	68977	1	51044.2	55232	389926	254451	94259.3	168750	274887	299923	106082	1	461277	58722.8	102157	73087.9	91511.5	101722	106213	4.55059	264.137	C15H20O4	CPD-9948
CPD-9886	(+)-heliannuol F	1	68977	1	51044.2	55232	389926	254451	94259.3	168750	274887	299923	106082	1	461277	58722.8	102157	73087.9	91511.5	101722	106213	4.55059	264.137	C15H20O4	CPD-9886
CPD-16767	3b-hydroxyparthenolide	1	68977	1	51044.2	55232	389926	254451	94259.3	168750	274887	299923	106082	1	461277	58722.8	102157	73087.9	91511.5	101722	106213	4.55059	264.137	C15H20O4	CPD-16767
CPD-12868	cycloeucalenone	138732	1	53189.1	103271	50936.1	581139	329033	176213	46452.2	302339	248611	197612	173490	295961	86606.5	296858	50983	161772	216557	167059	21.28	424.364	C30H48O	CPD-12868
10-BETA-HYDROXYTAXA-42011-DIEN-5-ALPH	10b-hydroxytaxa-4(20),11-dien-5alpha-yl acetate	233900	105527	114339	213345	141529	99021.7	129103	78905.8	87981.7	91875	165189	114618	95601.7	234457	140139	88292.8	77806.6	50362.7	90705.5	86669.2	9.62	346.25	C22H34O3	10-BETA-HYDROXYTAXA-42011-DIEN-5-ALPH
CPD-10537	digitoxigenin	695886	717560	614571	1.18929e+06	915604	278934	420744	662978	322704	906553	298622	251878	614765	371389	661662	606076	622660	434411	488172	526441	16.83	374.238	C23H34O4	CPD-10537
CPD-15012	cyanidin 3-O-(b-D-xylosyl-(1rarr2)-b-D-galactoside)	680686	1.22704e+06	2.02456e+06	1.45943e+06	1.57297e+06	1.25052e+06	2.03361e+06	2.94597e+06	1.22211e+06	1.9626e+06	4332025	1.57465e+06	1.87147e+06	7.51934e+06	1.23582e+06	2365241	1.44917e+06	2.51084e+06	1.91631e+06	1.77516e+06	5.15	580.136	C26H28O15	CPD-15012
CYTIDINE	cytidine	30564	1	1	1	20869.1	273207	207444	1	36502	1	78762.6	86018	1	47983.8	1	1	1	1	129651	1	18.65	243.085	C9H13N3O5	CYTIDINE
CPD-8668	picrocrocin	387019	98172	117185	307833	194796	366297	563565	554669	312782	461378	1	217536	150082	1	214708	447385	533665	233263	568197	219888	13.4028	330.176	C16H26O7	CPD-8668
PHE	L-phenylalanine	2.60174e+06	1154773	1.0588e+06	2.41343e+06	1768086	11862716	7.10744e+06	2653258	3.1014e+06	6322362	2.00702e+06	2220123	1.43795e+06	2.20938e+06	1.58243e+06	1.35214e+06	1.69909e+06	1623247	1600520	1.53627e+06	3.36	165.079	C9H11NO2	PHE
CPD-14474	(3R)-b-phenylalanine	2.60174e+06	1154773	1.0588e+06	2.41343e+06	1768086	11862716	7.10744e+06	2653258	3.1014e+06	6322362	2.00702e+06	2220123	1.43795e+06	2.20938e+06	1.58243e+06	1.35214e+06	1.69909e+06	1623247	1600520	1.53627e+06	3.36	165.079	C9H11NO2	CPD-14474
CPD-16	phloroglucinol	1.54133e+06	1653676	1.6895e+06	1.663e+06	2.20165e+06	2.53353e+06	2.25158e+06	2.80703e+06	2.71468e+06	2.75437e+06	2.02994e+06	1.35718e+06	1.87079e+06	2060135	2066197	2.26387e+06	2.26199e+06	1.26564e+06	2.15892e+06	1.34232e+06	17.26	126.032	C6H6O3	CPD-16
CPD-10205	4-hydroxy-5-methyl-2-methylene-3(2H)-furanone	1.54133e+06	1653676	1.6895e+06	1.663e+06	2.20165e+06	2.53353e+06	2.25158e+06	2.80703e+06	2.71468e+06	2.75437e+06	2.02994e+06	1.35718e+06	1.87079e+06	2060135	2066197	2.26387e+06	2.26199e+06	1.26564e+06	2.15892e+06	1.34232e+06	17.26	126.032	C6H6O3	CPD-10205
CPD-6442	methylsalicylate	520269	1	1	447989	324017	578698	376674	306871	493181	490353	46111.6	1	63221.2	1	47294.5	61781.8	357646	378542	374352	59620.7	4.11875	152.045	C8H8O3	CPD-6442
34-DIHYDROXYPHENYLACETALDEHYDE	3,4-dihydroxyphenylacetaldehyde	520269	1	1	447989	324017	578698	376674	306871	493181	490353	46111.6	1	63221.2	1	47294.5	61781.8	357646	378542	374352	59620.7	4.11875	152.045	C8H8O3	34-DIHYDROXYPHENYLACETALDEHYDE
VANILLIN	vanillin	520269	1	1	447989	324017	578698	376674	306871	493181	490353	46111.6	1	63221.2	1	47294.5	61781.8	357646	378542	374352	59620.7	4.11875	152.045	C8H8O3	VANILLIN
CPD-19450	4'-O, N-dimethylnorbelladine	1	95312.9	58584.4	11136.1	47146.7	1	22471.1	1	16230.5	23972.1	23671.3	16810.1	10455.1	10554.5	1	11156.3	1	1	11240.6	10868.9	2.42	287.156	C17H21NO3	CPD-19450
CPD-9828	herniarin	758105	919109	889446	978281	965569	2.34521e+06	1.39321e+06	1.30705e+06	1.89656e+06	1.89372e+06	1	945644	1.1719e+06	1	1.44848e+06	866277	949788	1	1.30421e+06	932063	4.93	176.045	C10H8O3	CPD-9828
CPD-12215	coumaryl acetate	1.53328e+06	2.05701e+06	1.79345e+06	2.31532e+06	2.06012e+06	4322036	2941793	1.8278e+06	2.98037e+06	3.38677e+06	1935196	2238817	1.84262e+06	1.76455e+06	1803059	2.52853e+06	1.83695e+06	2628395	2313044	2.13062e+06	4.12	192.076	C11H12O3	CPD-12215
GLUTAMIDE	D-glutamine	328279	343193	301489	251496	248326	8203.92	76807.5	111760	110211	121391	516068	13554.4	364450	119391	1	81751.2	361086	120808	168338	184353	1.31	146.067	C5H10N2O3	GLUTAMIDE
GLN	L-glutamine	328279	343193	301489	251496	248326	8203.92	76807.5	111760	110211	121391	516068	13554.4	364450	119391	1	81751.2	361086	120808	168338	184353	1.31	146.067	C5H10N2O3	GLN
CPD-10210	4-hydroxy-5-methyl-2-propyl-3(2H)-furanone	753798	948114	757957	1.00955e+06	882153	2.04681e+06	1.24204e+06	820755	1.2895e+06	1.46555e+06	976559	1.12218e+06	812584	984612	794378	1105993	853973	1067357	971089	961906	5.67	156.078	C8H12O3	CPD-10210
CPD-9525	hemigossypol	184504	35757.6	154960	35317.4	144202	209424	163986	1	19585.1	1	1	1	54225.3	149792	57553.5	41495.3	218720	1	1	1	11.9554	260.099	C15H16O4	CPD-9525
CPD-14947	7,3'-dimethylquercetin	3.92611e+06	3554413	4.77636e+06	4.38129e+06	3.14925e+06	4.12879e+06	3.30436e+06	3.55208e+06	4.31192e+06	3.95285e+06	3817494	3.65787e+06	3.78922e+06	4.08933e+06	4092459	2.35276e+06	4.47103e+06	2535462	3227272	2.60588e+06	8.93	330.07	C17H14O7	CPD-14947
CPD-15473	pilosin	3.92611e+06	3554413	4.77636e+06	4.38129e+06	3.14925e+06	4.12879e+06	3.30436e+06	3.55208e+06	4.31192e+06	3.95285e+06	3817494	3.65787e+06	3.78922e+06	4.08933e+06	4092459	2.35276e+06	4.47103e+06	2535462	3227272	2.60588e+06	8.93	330.07	C17H14O7	CPD-15473
CPD-14946	3,3'-dimethylquercetin	3.92611e+06	3554413	4.77636e+06	4.38129e+06	3.14925e+06	4.12879e+06	3.30436e+06	3.55208e+06	4.31192e+06	3.95285e+06	3817494	3.65787e+06	3.78922e+06	4.08933e+06	4092459	2.35276e+06	4.47103e+06	2535462	3227272	2.60588e+06	8.93	330.07	C17H14O7	CPD-14946
345-TRIHYDROXY-37-DIMETHOXYFLAVONE	3,7-dimethylquercetin	3.92611e+06	3554413	4.77636e+06	4.38129e+06	3.14925e+06	4.12879e+06	3.30436e+06	3.55208e+06	4.31192e+06	3.95285e+06	3817494	3.65787e+06	3.78922e+06	4.08933e+06	4092459	2.35276e+06	4.47103e+06	2535462	3227272	2.60588e+06	8.93	330.07	C17H14O7	345-TRIHYDROXY-37-DIMETHOXYFLAVONE
CPD-14948	7,4'-dimethylquercetin	3.92611e+06	3554413	4.77636e+06	4.38129e+06	3.14925e+06	4.12879e+06	3.30436e+06	3.55208e+06	4.31192e+06	3.95285e+06	3817494	3.65787e+06	3.78922e+06	4.08933e+06	4092459	2.35276e+06	4.47103e+06	2535462	3227272	2.60588e+06	8.93	330.07	C17H14O7	CPD-14948
CPD-14703	furcatin	51630.8	30444.1	39040.3	885851	758692	1.29027e+06	882633	1.41762e+06	1.08679e+06	1.31685e+06	958800	451056	434361	2.11148e+06	1.05065e+06	439929	1102220	55500.9	23670.2	56482.1	9.006	428.162	C20H28O10	CPD-14703
CPD-13540	kauralexin A2	1.37798e+06	672940	820898	1.08574e+06	987410	2.21285e+06	3.2152e+06	1886300	1.59457e+06	2149209	2.36823e+06	1.91896e+06	709689	1.62562e+06	984030	2.76431e+06	2325329	1.78814e+06	2.18317e+06	2.26511e+06	13.1895	332.192	C20H28O4	CPD-13540
CPD-10356	capsiconiate	1.37798e+06	672940	820898	1.08574e+06	987410	2.21285e+06	3.2152e+06	1886300	1.59457e+06	2149209	2.36823e+06	1.91896e+06	709689	1.62562e+06	984030	2.76431e+06	2325329	1.78814e+06	2.18317e+06	2.26511e+06	13.1895	332.192	C20H28O4	CPD-10356
CPD-7059	narirutin	212967	134449	132098	200159	171138	114383	219421	73254.7	184945	161093	152002	167272	144622	107313	154175	144619	145325	99264	140793	137132	12.3	580.187	C27H32O14	CPD-7059
NARINGIN	naringin	212967	134449	132098	200159	171138	114383	219421	73254.7	184945	161093	152002	167272	144622	107313	154175	144619	145325	99264	140793	137132	12.3	580.187	C27H32O14	NARINGIN
CPD-14945	3,7,3',4',5'-pentamethylmyricetin	77443.1	1.53872e+06	492560	435593	673901	516069	1.73419e+06	852228	384153	837290	1613326	1.80418e+06	1386443	1.62269e+06	334950	2488410	417072	2.53823e+06	1.75329e+06	1.74238e+06	6.89	388.113	C20H20O8	CPD-14945
CPD-14860	3,6,7,3',4'-pentamethylquercetagetin	77443.1	1.53872e+06	492560	435593	673901	516069	1.73419e+06	852228	384153	837290	1613326	1.80418e+06	1386443	1.62269e+06	334950	2488410	417072	2.53823e+06	1.75329e+06	1.74238e+06	6.89	388.113	C20H20O8	CPD-14860
CPD-15486	genkwanin	27775.5	1	1	23557.5	16921.1	18249	35571	1	22720.5	24243.4	1	1	1	1	21871.7	22875.4	1	32531.5	28169.3	22067.4	3.82	284.066	C16H12O5	CPD-15486
2-HYDROXYFORMONONETIN	2-hydroxyformononetin	27775.5	1	1	23557.5	16921.1	18249	35571	1	22720.5	24243.4	1	1	1	1	21871.7	22875.4	1	32531.5	28169.3	22067.4	3.82	284.066	C16H12O5	2-HYDROXYFORMONONETIN
CPD-3631	(-)-maackiain	27775.5	1	1	23557.5	16921.1	18249	35571	1	22720.5	24243.4	1	1	1	1	21871.7	22875.4	1	32531.5	28169.3	22067.4	3.82	284.066	C16H12O5	CPD-3631
CPD-4462	(+)-maackiain	27775.5	1	1	23557.5	16921.1	18249	35571	1	22720.5	24243.4	1	1	1	1	21871.7	22875.4	1	32531.5	28169.3	22067.4	3.82	284.066	C16H12O5	CPD-4462
CPD-15481	7,4'-dihydroxy, 8-methoxyflavone	27775.5	1	1	23557.5	16921.1	18249	35571	1	22720.5	24243.4	1	1	1	1	21871.7	22875.4	1	32531.5	28169.3	22067.4	3.82	284.066	C16H12O5	CPD-15481
CPD-3521	prunetin	27775.5	1	1	23557.5	16921.1	18249	35571	1	22720.5	24243.4	1	1	1	1	21871.7	22875.4	1	32531.5	28169.3	22067.4	3.82	284.066	C16H12O5	CPD-3521
CPD-12727	wogonin	27775.5	1	1	23557.5	16921.1	18249	35571	1	22720.5	24243.4	1	1	1	1	21871.7	22875.4	1	32531.5	28169.3	22067.4	3.82	284.066	C16H12O5	CPD-12727
CPD-17616	7,2'-dihydroxy-4',5'-methylenedioxyisoflav-3-ene	27775.5	1	1	23557.5	16921.1	18249	35571	1	22720.5	24243.4	1	1	1	1	21871.7	22875.4	1	32531.5	28169.3	22067.4	3.82	284.066	C16H12O5	CPD-17616
CPD-9618	robustaquinone D	27775.5	1	1	23557.5	16921.1	18249	35571	1	22720.5	24243.4	1	1	1	1	21871.7	22875.4	1	32531.5	28169.3	22067.4	3.82	284.066	C16H12O5	CPD-9618
CPD-9539	calycosin	27775.5	1	1	23557.5	16921.1	18249	35571	1	22720.5	24243.4	1	1	1	1	21871.7	22875.4	1	32531.5	28169.3	22067.4	3.82	284.066	C16H12O5	CPD-9539
CPD-15289	pelargonidin 3,7-di-O-b-D-glucoside	7411375	7171825	7000676	7.46138e+06	7.2261e+06	7411881	8162041	6484653	7065956	7.76388e+06	6.7434e+06	6895833	6.99383e+06	5621080	6.73985e+06	1	6.58981e+06	7.35808e+06	6816703	6.37519e+06	4.93	594.153	C27H30O15	CPD-15289
CPD-10347	isovitexin 7-O-glucoside	7411375	7171825	7000676	7.46138e+06	7.2261e+06	7411881	8162041	6484653	7065956	7.76388e+06	6.7434e+06	6895833	6.99383e+06	5621080	6.73985e+06	1	6.58981e+06	7.35808e+06	6816703	6.37519e+06	4.93	594.153	C27H30O15	CPD-10347
CPD-14848	genistin 7-gentiobioside	7411375	7171825	7000676	7.46138e+06	7.2261e+06	7411881	8162041	6484653	7065956	7.76388e+06	6.7434e+06	6895833	6.99383e+06	5621080	6.73985e+06	1	6.58981e+06	7.35808e+06	6816703	6.37519e+06	4.93	594.153	C27H30O15	CPD-14848
CPD-15001	cyanidin-3-O-rutinoside	7411375	7171825	7000676	7.46138e+06	7.2261e+06	7411881	8162041	6484653	7065956	7.76388e+06	6.7434e+06	6895833	6.99383e+06	5621080	6.73985e+06	1	6.58981e+06	7.35808e+06	6816703	6.37519e+06	4.93	594.153	C27H30O15	CPD-15001
CPD-7137	pelargonidin-3,5-di-O-b-D-glucoside	7411375	7171825	7000676	7.46138e+06	7.2261e+06	7411881	8162041	6484653	7065956	7.76388e+06	6.7434e+06	6895833	6.99383e+06	5621080	6.73985e+06	1	6.58981e+06	7.35808e+06	6816703	6.37519e+06	4.93	594.153	C27H30O15	CPD-7137
CPD-7843	pelargonidin 3-O-sophoroside	7411375	7171825	7000676	7.46138e+06	7.2261e+06	7411881	8162041	6484653	7065956	7.76388e+06	6.7434e+06	6895833	6.99383e+06	5621080	6.73985e+06	1	6.58981e+06	7.35808e+06	6816703	6.37519e+06	4.93	594.153	C27H30O15	CPD-7843
CPD-14824	apigenin-7-O-gentiobioside	7411375	7171825	7000676	7.46138e+06	7.2261e+06	7411881	8162041	6484653	7065956	7.76388e+06	6.7434e+06	6895833	6.99383e+06	5621080	6.73985e+06	1	6.58981e+06	7.35808e+06	6816703	6.37519e+06	4.93	594.153	C27H30O15	CPD-14824
LUTEOLIN-7-O-NEOHESPERIDOSIDE	luteolin 7-O-neohesperidoside	7411375	7171825	7000676	7.46138e+06	7.2261e+06	7411881	8162041	6484653	7065956	7.76388e+06	6.7434e+06	6895833	6.99383e+06	5621080	6.73985e+06	1	6.58981e+06	7.35808e+06	6816703	6.37519e+06	4.93	594.153	C27H30O15	LUTEOLIN-7-O-NEOHESPERIDOSIDE
CPD-18158	isovitexin 7-O-galactoside	7411375	7171825	7000676	7.46138e+06	7.2261e+06	7411881	8162041	6484653	7065956	7.76388e+06	6.7434e+06	6895833	6.99383e+06	5621080	6.73985e+06	1	6.58981e+06	7.35808e+06	6816703	6.37519e+06	4.93	594.153	C27H30O15	CPD-18158
CPD-8012	kaempferol 7-O-b-D-glucoside-3-O-alpha-L-rhamnoside	7411375	7171825	7000676	7.46138e+06	7.2261e+06	7411881	8162041	6484653	7065956	7.76388e+06	6.7434e+06	6895833	6.99383e+06	5621080	6.73985e+06	1	6.58981e+06	7.35808e+06	6816703	6.37519e+06	4.93	594.153	C27H30O15	CPD-8012
CPD1F-420	kaempferol-3-O-b-D-glucopyranoside-7-O-alpha-L-rhamnopyranoside	7411375	7171825	7000676	7.46138e+06	7.2261e+06	7411881	8162041	6484653	7065956	7.76388e+06	6.7434e+06	6895833	6.99383e+06	5621080	6.73985e+06	1	6.58981e+06	7.35808e+06	6816703	6.37519e+06	4.93	594.153	C27H30O15	CPD1F-420
CPD-15634	carthamidin-7-methyl ether	1	356340	339365	401176	388720	446321	451371	346412	419029	443737	1	1	292269	225218	391704	398515	345980	449220	393736	373812	3.82	302.077	C16H14O6	CPD-15634
CPD-14741	(3R,4R)-3-(6-hydroxy-1,3-benzodioxol-5-yl)-3,4-dihydro-2H-chromene-4,7-diol	1	356340	339365	401176	388720	446321	451371	346412	419029	443737	1	1	292269	225218	391704	398515	345980	449220	393736	373812	3.82	302.077	C16H14O6	CPD-14741
CPD-20040	7,2,2'-trihydroxy-4',5'-methylenedioxyisoflav-3-ene	1	356340	339365	401176	388720	446321	451371	346412	419029	443737	1	1	292269	225218	391704	398515	345980	449220	393736	373812	3.82	302.077	C16H14O6	CPD-20040
CPD-17599	(-)-bursehernin	540277	633674	476445	661979	584873	654834	618215	495194	617843	623398	473692	520186	405367	441914	503729	610157	464822	518755	448692	457143	5.94	370.142	C21H22O6	CPD-17599
CPD-10349	isovitexin-7-O-xyloside	16609818	17040504	17643022	18626540	17775146	17200208	15772401	15664429	15861212	15756284	15809001	15663435	16485115	14681779	16267953	18061838	15899050	16273875	15523053	13633011	5.56	564.143	C26H28O14	CPD-10349
7-O-BETA-D-APIOFURANOSYL-12-BETA-D-GLU	apigenin 7-O-[b-D-apiosyl-(1rarr2)-b-D-glucoside]	16609818	17040504	17643022	18626540	17775146	17200208	15772401	15664429	15861212	15756284	15809001	15663435	16485115	14681779	16267953	18061838	15899050	16273875	15523053	13633011	5.56	564.143	C26H28O14	7-O-BETA-D-APIOFURANOSYL-12-BETA-D-GLU
CPD-14427	daphnetin	28878.1	20425	20587.4	19069.3	20006.2	1	1	1	1	1	1	12378.1	1	11593.7	11181.7	1	1	1	1	1	0.95	178.029	C9H6O4	CPD-14427
CPD-8097	esculetin	28878.1	20425	20587.4	19069.3	20006.2	1	1	1	1	1	1	12378.1	1	11593.7	11181.7	1	1	1	1	1	0.95	178.029	C9H6O4	CPD-8097
CPD-498	gibberellin A51-catabolite	1	1	154819	149906	148215	180925	172535	173713	214185	205475	1	151602	175713	137409	1	1	182008	155077	181264	153397	5.56	328.134	C19H20O5	CPD-498
CPD-14912	eupatolin	2520418	1885178	2.51184e+06	2.57738e+06	2.28355e+06	2.50707e+06	2.19878e+06	1	1	2.42366e+06	1.83586e+06	1624157	2.01595e+06	1.67087e+06	2.33954e+06	1.79873e+06	1	2.00778e+06	2.12601e+06	1	7.82	492.121	C23H24O12	CPD-14912
CPD-15084	8-C-glucosyl chrysin	156267	1.18831e+06	1.57243e+06	1	631562	1	577386	1.86864e+06	244720	763913	627427	696158	763713	670242	1	1.1052e+06	507556	897038	555091	590764	8.18647	416.106	C21H20O9	CPD-15084
CPD-15272	apigeninidin 5-O-glucoside	156267	1.18831e+06	1.57243e+06	1	631562	1	577386	1.86864e+06	244720	763913	627427	696158	763713	670242	1	1.1052e+06	507556	897038	555091	590764	8.18647	416.106	C21H20O9	CPD-15272
CPD-17481	hispidol-4'-O-b-D-glucoside	156267	1.18831e+06	1.57243e+06	1	631562	1	577386	1.86864e+06	244720	763913	627427	696158	763713	670242	1	1.1052e+06	507556	897038	555091	590764	8.18647	416.106	C21H20O9	CPD-17481
CPD-0	5,7-dihydroxy-2-methylchromone	11719.8	13569.2	1	1	19807.7	33830.3	13479.8	1	26599.7	13390.2	1	1	1	1	1	11028	1	1	1	1	1.84	192.042	C10H8O4	CPD-0
CPD-9831	isoscopoletin	11719.8	13569.2	1	1	19807.7	33830.3	13479.8	1	26599.7	13390.2	1	1	1	1	1	11028	1	1	1	1	1.84	192.042	C10H8O4	CPD-9831
CPD-14453	isoscopoletin	11719.8	13569.2	1	1	19807.7	33830.3	13479.8	1	26599.7	13390.2	1	1	1	1	1	11028	1	1	1	1	1.84	192.042	C10H8O4	CPD-14453
CPD-15485	7,8-dimethoxy-flavone	73529.4	93064.7	1	197170	167228	98110.4	132355	1	111250	164039	161027	167612	244533	1	1	1	198658	90381.1	184444	156375	1.74	282.091	C17H14O4	CPD-15485
CPD-9836	scoparone	15858.7	23550.1	1	1	22360.8	69361.5	1	10242.6	56686	42475.4	1	15813.9	10486.3	40806.4	17324	17054	27590.7	21346.9	1	17188.5	8.72	206.055	C11H10O4	CPD-9836
CPD-14452	scoparone	15858.7	23550.1	1	1	22360.8	69361.5	1	10242.6	56686	42475.4	1	15813.9	10486.3	40806.4	17324	17054	27590.7	21346.9	1	17188.5	8.72	206.055	C11H10O4	CPD-14452
CPD-9440	sophoraflavanone B	124932	173356	147813	126048	139752	131315	132736	240599	158353	181796	137298	185979	175015	213557	163939	136975	174302	183357	176823	167822	5.8685	340.132	C20H20O5	CPD-9440
CPD-4403	(6alphaS,11alphaS)-4-dimethylallyl-3,6alpha,9-trihydroxypterocarpan	124932	173356	147813	126048	139752	131315	132736	240599	158353	181796	137298	185979	175015	213557	163939	136975	174302	183357	176823	167822	5.8685	340.132	C20H20O5	CPD-4403
CPD-4404	(6alphaS,11alphaS)-2-dimethylallyl-3,6alpha,9-trihydroxypterocarpan	124932	173356	147813	126048	139752	131315	132736	240599	158353	181796	137298	185979	175015	213557	163939	136975	174302	183357	176823	167822	5.8685	340.132	C20H20O5	CPD-4404
CPD-4208	trans-zeatin riboside	416967	565241	527856	427897	472431	518634	461751	740009	521107	582739	452966	307877	274515	716305	346789	467587	283117	335310	437812	412170	6.11	351.15	C15H21N5O5	CPD-4208
CPD-4442	cis-zeatin riboside	416967	565241	527856	427897	472431	518634	461751	740009	521107	582739	452966	307877	274515	716305	346789	467587	283117	335310	437812	412170	6.11	351.15	C15H21N5O5	CPD-4442
CPDQT-98	vernoleate	331519	1	205917	212616	211387	1	146838	179074	1	141382	238660	241377	208285	236135	270294	190739	271757	1	177309	179511	15.52	296.231	C18H32O3	CPDQT-98
CPD-9693	dalpatein 7-O-b-D-apiofuranosyl-(1->6)-b-D-glucopyranoside	26307.9	24561	17956.7	25417.3	24853.4	44957.5	56044.9	40324.5	54705.8	48301.2	26684.8	28171.4	27530.6	25028.2	26574.8	22294.9	33457.2	13031	33162.7	27254.5	6.14	636.174	C29H32O16	CPD-9693
N-ACETYL-SEROTONIN	N-acetyl-serotonin	92203.2	209049	160598	185080	172134	42956.5	275495	188959	15756.3	19154.7	208981	177501	167860	303486	93767.8	339125	133179	187110	161429	206409	2.022	218.11	C12H14N2O2	N-ACETYL-SEROTONIN
5-METHYL-DL-TRYPTOPHAN	5-methyl-DL-tryptophan	92203.2	209049	160598	185080	172134	42956.5	275495	188959	15756.3	19154.7	208981	177501	167860	303486	93767.8	339125	133179	187110	161429	206409	2.022	218.11	C12H14N2O2	5-METHYL-DL-TRYPTOPHAN
12-BIS-O-SINAPOYL-BETA-D-GLUCOSIDE	1,2-di-O-sinapoyl-b-D-glucose	3.48115e+06	1889118	3.87064e+06	3.55533e+06	3.08603e+06	4.47881e+06	2737492	5.20735e+06	3.11736e+06	4448090	2.56161e+06	2.35863e+06	2.5519e+06	2275568	3.24271e+06	4128775	3930621	2510408	2.80744e+06	3.12213e+06	7.42	592.173	C28H32O14	12-BIS-O-SINAPOYL-BETA-D-GLUCOSIDE
7-O-METHYLVITEXIN-2-O-B-L-RHAMNOSIDE	7-O-methylvitexin 2''-O-b-L-rhamnoside	3.48115e+06	1889118	3.87064e+06	3.55533e+06	3.08603e+06	4.47881e+06	2737492	5.20735e+06	3.11736e+06	4448090	2.56161e+06	2.35863e+06	2.5519e+06	2275568	3.24271e+06	4128775	3930621	2510408	2.80744e+06	3.12213e+06	7.42	592.173	C28H32O14	7-O-METHYLVITEXIN-2-O-B-L-RHAMNOSIDE
L-DEHYDRO-ASCORBATE	L-dehydro-ascorbate	1.57543e+06	1.3332e+06	1.0988e+06	1.48219e+06	1.19819e+06	3.23346e+06	2.33909e+06	1.11899e+06	1.56327e+06	2.16023e+06	1.79239e+06	1.88807e+06	1.59982e+06	1.82263e+06	2.32397e+06	1.74482e+06	1.75631e+06	1.37336e+06	1.4916e+06	1.40243e+06	2.53	174.014	C6H6O6	L-DEHYDRO-ASCORBATE
ADENINE-RING	adenine-ring	25749448	24303714	27832996	13662729	13152946	10616410	9768250	10654175	9457323	10399257	13607616	14759405	13606511	11720428	13647623	14965661	13264181	11526252	11563898	15019511	1.6	135.053	C5H5N5	ADENINE-RING
CPD-15110	3'-azido-3'-deoxythymidine	653179	770650	470276	1.22295e+06	790163	3.18806e+06	2.39546e+06	1.69458e+06	1.45864e+06	2.14207e+06	1.18784e+06	1.22707e+06	1.10031e+06	1.34334e+06	861035	1.1969e+06	940950	1.19899e+06	1.18661e+06	1.03369e+06	1.77	267.094	C10H13N5O4	CPD-15110
DEOXYGUANOSINE	2'-deoxyguanosine	653179	770650	470276	1.22295e+06	790163	3.18806e+06	2.39546e+06	1.69458e+06	1.45864e+06	2.14207e+06	1.18784e+06	1.22707e+06	1.10031e+06	1.34334e+06	861035	1.1969e+06	940950	1.19899e+06	1.18661e+06	1.03369e+06	1.77	267.094	C10H13N5O4	DEOXYGUANOSINE
CPD-16020	2-oxo-2'-deoxyadenosine	653179	770650	470276	1.22295e+06	790163	3.18806e+06	2.39546e+06	1.69458e+06	1.45864e+06	2.14207e+06	1.18784e+06	1.22707e+06	1.10031e+06	1.34334e+06	861035	1.1969e+06	940950	1.19899e+06	1.18661e+06	1.03369e+06	1.77	267.094	C10H13N5O4	CPD-16020
S-ALLANTOIN	(S)-(+)-allantoin	1.41774e+06	1.13182e+06	952829	1.31753e+06	1.07019e+06	3.09646e+06	2.20458e+06	1.02581e+06	1.40185e+06	2.01054e+06	1521243	1.71464e+06	1.45487e+06	1.54984e+06	2.11143e+06	1.63113e+06	1.58251e+06	1.25636e+06	1.36013e+06	1.28436e+06	2.53	158.04	C4H6N4O3	S-ALLANTOIN
CPD-4721	solavetivone	1.41571e+06	1.17482e+06	1.06157e+06	1.27509e+06	1.19616e+06	2.02752e+06	1525271	1.31896e+06	1.44644e+06	1.65321e+06	1.23366e+06	1077416	1.13224e+06	1.3476e+06	1.10911e+06	1.19339e+06	1.2626e+06	1097481	1223835	1.17486e+06	1.78	218.162	C15H22O	CPD-4721
CPD-9412	germacra-1(10),4,11(13)-trien-12-al	1.41571e+06	1.17482e+06	1.06157e+06	1.27509e+06	1.19616e+06	2.02752e+06	1525271	1.31896e+06	1.44644e+06	1.65321e+06	1.23366e+06	1077416	1.13224e+06	1.3476e+06	1.10911e+06	1.19339e+06	1.2626e+06	1097481	1223835	1.17486e+06	1.78	218.162	C15H22O	CPD-9412
CPD-11421	zerumbone	1.41571e+06	1.17482e+06	1.06157e+06	1.27509e+06	1.19616e+06	2.02752e+06	1525271	1.31896e+06	1.44644e+06	1.65321e+06	1.23366e+06	1077416	1.13224e+06	1.3476e+06	1.10911e+06	1.19339e+06	1.2626e+06	1097481	1223835	1.17486e+06	1.78	218.162	C15H22O	CPD-11421
CPD-13627	(4S)-4-(5,5-dimethylcyclohex-1-en-1-yl)cyclohex-1-ene-1-carbaldehyde	1.41571e+06	1.17482e+06	1.06157e+06	1.27509e+06	1.19616e+06	2.02752e+06	1525271	1.31896e+06	1.44644e+06	1.65321e+06	1.23366e+06	1077416	1.13224e+06	1.3476e+06	1.10911e+06	1.19339e+06	1.2626e+06	1097481	1223835	1.17486e+06	1.78	218.162	C15H22O	CPD-13627
CPD-7557	artemisinic aldehyde	1.41571e+06	1.17482e+06	1.06157e+06	1.27509e+06	1.19616e+06	2.02752e+06	1525271	1.31896e+06	1.44644e+06	1.65321e+06	1.23366e+06	1077416	1.13224e+06	1.3476e+06	1.10911e+06	1.19339e+06	1.2626e+06	1097481	1223835	1.17486e+06	1.78	218.162	C15H22O	CPD-7557
CPD-6181	b-alanine bine	2137466	1.47577e+06	1.44497e+06	1.74326e+06	1.39542e+06	1	1.9808e+06	797530	990678	1.40265e+06	1.6546e+06	1318786	1.14e+06	1.86284e+06	1.08657e+06	945565	1.19859e+06	806976	1073910	1.0745e+06	1.78	131.092	C6H13NO2	CPD-6181
L-2-AMINOHEXANOATE	L-norleucine	2137466	1.47577e+06	1.44497e+06	1.74326e+06	1.39542e+06	1	1.9808e+06	797530	990678	1.40265e+06	1.6546e+06	1318786	1.14e+06	1.86284e+06	1.08657e+06	945565	1.19859e+06	806976	1073910	1.0745e+06	1.78	131.092	C6H13NO2	L-2-AMINOHEXANOATE
LEU	L-leucine	2137466	1.47577e+06	1.44497e+06	1.74326e+06	1.39542e+06	1	1.9808e+06	797530	990678	1.40265e+06	1.6546e+06	1318786	1.14e+06	1.86284e+06	1.08657e+06	945565	1.19859e+06	806976	1073910	1.0745e+06	1.78	131.092	C6H13NO2	LEU
CPD-884	6-aminohexanoate	2137466	1.47577e+06	1.44497e+06	1.74326e+06	1.39542e+06	1	1.9808e+06	797530	990678	1.40265e+06	1.6546e+06	1318786	1.14e+06	1.86284e+06	1.08657e+06	945565	1.19859e+06	806976	1073910	1.0745e+06	1.78	131.092	C6H13NO2	CPD-884
ILE	L-isoleucine	2137466	1.47577e+06	1.44497e+06	1.74326e+06	1.39542e+06	1	1.9808e+06	797530	990678	1.40265e+06	1.6546e+06	1318786	1.14e+06	1.86284e+06	1.08657e+06	945565	1.19859e+06	806976	1073910	1.0745e+06	1.78	131.092	C6H13NO2	ILE
CPD-12172	sumatrol	1.07969e+06	7010535	3.10402e+06	2.58946e+06	4781953	2314099	2.53837e+06	3.7492e+06	2.16035e+06	4.00824e+06	3.97869e+06	5271551	4165197	3253495	1908510	5.50005e+06	2.16588e+06	5346324	3237573	3.52471e+06	6.569	410.139	C23H22O7	CPD-12172
CPD-12167	rotenolone	1.07969e+06	7010535	3.10402e+06	2.58946e+06	4781953	2314099	2.53837e+06	3.7492e+06	2.16035e+06	4.00824e+06	3.97869e+06	5271551	4165197	3253495	1908510	5.50005e+06	2.16588e+06	5346324	3237573	3.52471e+06	6.569	410.139	C23H22O7	CPD-12167
CPD-16676	ent-cassa-12,15-diene-2b,3b-diol-11-one	1.25888e+06	699058	774061	724861	1	732285	839347	1.07288e+06	858305	969122	1092928	1.10463e+06	1.03483e+06	762734	1.06203e+06	1606559	957480	1.10824e+06	1051882	1.1412e+06	11.18	318.217	C20H30O3	CPD-16676
CPD-16440	iridotrial	542574	581202	562427	596933	548228	512425	511347	509492	537550	505924	611970	500569	553405	556753	559600	421016	465267	305898	404966	344725	17.26	182.094	C10H14O3	CPD-16440
CPD-94	dihydroconiferyl alcohol	542574	581202	562427	596933	548228	512425	511347	509492	537550	505924	611970	500569	553405	556753	559600	421016	465267	305898	404966	344725	17.26	182.094	C10H14O3	CPD-94
PHYTOALEXIN-CMPD	psoralen	1.09163e+06	1.481e+06	1.27795e+06	1.20068e+06	1.31032e+06	25956.9	990624	1.08655e+06	18252.3	362596	1.1031e+06	1.0848e+06	1.00581e+06	1.16848e+06	1.02288e+06	1.22714e+06	966706	1.06604e+06	20302.2	922540	0.99	186.034	C11H6O3	PHYTOALEXIN-CMPD
CPD-10348	isovitexin-7-O-glucosyl-2''O-rhamnoside	88534.3	226350	102509	75785.7	120182	1	168816	98516.7	56624	1	175961	190941	247182	158916	74906.9	314913	66230.8	179931	133545	163014	6.25	740.208	C33H40O19	CPD-10348
CPD-7148	pelargonidin-3-O-rutinoside-5-O-b-D-glucoside	88534.3	226350	102509	75785.7	120182	1	168816	98516.7	56624	1	175961	190941	247182	158916	74906.9	314913	66230.8	179931	133545	163014	6.25	740.208	C33H40O19	CPD-7148
CPD-17595	(-)-yatein	195844	378514	318203	282920	290730	726876	608038	452200	660721	666422	344085	329948	295892	442121	269231	348020	334607	378250	378358	350897	5.53	400.147	C22H24O7	CPD-17595
CPD-8633	2',3,4,4',6'-pentahydroxychalcone 4'-O-b-D-glucoside	52857.8	1	1	134036	33704.7	1	1	1	1	1	1	211494	1	1	60567.3	1	306900	1	1	1	13.75	450.102	C21H22O11	CPD-8633
CPD-17478	2-[hydroperoxy-(4-glucosyl-hydroxyphenyl)methyl]-6-hydroxy-1-benzofuran-3-one	52857.8	1	1	134036	33704.7	1	1	1	1	1	1	211494	1	1	60567.3	1	306900	1	1	1	13.75	450.102	C21H22O11	CPD-17478
CPD-9877	(-)-curcuquinone	1	37425.3	24964.8	30821.5	29530.3	26658.3	12089.2	23843.6	49439.7	1	34362.7	21393.4	22777.1	29214.6	31640.3	18940.8	24524.3	1	1	13573.8	1.01	232.143	C15H20O2	CPD-9877
CPD-9410	(+)-costunolide (12,6alpha)	1	37425.3	24964.8	30821.5	29530.3	26658.3	12089.2	23843.6	49439.7	1	34362.7	21393.4	22777.1	29214.6	31640.3	18940.8	24524.3	1	1	13573.8	1.01	232.143	C15H20O2	CPD-9410
3-OH-BENZALDEHYDE	3-hydroxybenzaldehyde	918810	904714	703113	1.05102e+06	758976	1.75481e+06	1.10407e+06	610366	1175028	1.21518e+06	992296	1.01519e+06	665657	909515	876710	864092	796447	983051	1.00437e+06	962750	5.67	122.035	C7H6O2	3-OH-BENZALDEHYDE
CPD-7024	tropolone	918810	904714	703113	1.05102e+06	758976	1.75481e+06	1.10407e+06	610366	1175028	1.21518e+06	992296	1.01519e+06	665657	909515	876710	864092	796447	983051	1.00437e+06	962750	5.67	122.035	C7H6O2	CPD-7024
4-HYDROXYBENZALDEHYDE	4-hydroxybenzaldehyde	918810	904714	703113	1.05102e+06	758976	1.75481e+06	1.10407e+06	610366	1175028	1.21518e+06	992296	1.01519e+06	665657	909515	876710	864092	796447	983051	1.00437e+06	962750	5.67	122.035	C7H6O2	4-HYDROXYBENZALDEHYDE
SALICYLALDEHYDE	salicylaldehyde	918810	904714	703113	1.05102e+06	758976	1.75481e+06	1.10407e+06	610366	1175028	1.21518e+06	992296	1.01519e+06	665657	909515	876710	864092	796447	983051	1.00437e+06	962750	5.67	122.035	C7H6O2	SALICYLALDEHYDE
CPD-3642	D-valine	162994768	94254272	87364400	181474416	143986960	151809696	144464656	143044144	163555312	154455600	174238096	151816608	171099408	154910016	196976960	164744160	171750272	175598336	166445664	170916304	1.33	117.077	C5H11NO2	CPD-3642
CPD-6142	N,N-dimethyl-b-alanine	162994768	94254272	87364400	181474416	143986960	151809696	144464656	143044144	163555312	154455600	174238096	151816608	171099408	154910016	196976960	164744160	171750272	175598336	166445664	170916304	1.33	117.077	C5H11NO2	CPD-6142
L-2-AMINOPENTANOIC-ACID	L-norvaline	162994768	94254272	87364400	181474416	143986960	151809696	144464656	143044144	163555312	154455600	174238096	151816608	171099408	154910016	196976960	164744160	171750272	175598336	166445664	170916304	1.33	117.077	C5H11NO2	L-2-AMINOPENTANOIC-ACID
BETAINE	glycine bine	162994768	94254272	87364400	181474416	143986960	151809696	144464656	143044144	163555312	154455600	174238096	151816608	171099408	154910016	196976960	164744160	171750272	175598336	166445664	170916304	1.33	117.077	C5H11NO2	BETAINE
VAL	L-valine	162994768	94254272	87364400	181474416	143986960	151809696	144464656	143044144	163555312	154455600	174238096	151816608	171099408	154910016	196976960	164744160	171750272	175598336	166445664	170916304	1.33	117.077	C5H11NO2	VAL
CPD-14494	uvaol	82617.5	448709	233977	415301	313971	446573	127610	1	273760	122952	156098	188096	1	261178	75811.3	221041	1	1	111247	107313	20.915	442.375	C30H50O2	CPD-14494
CPD-14499	erythrodiol	82617.5	448709	233977	415301	313971	446573	127610	1	273760	122952	156098	188096	1	261178	75811.3	221041	1	1	111247	107313	20.915	442.375	C30H50O2	CPD-14499
CPD-16621	maniladiol	82617.5	448709	233977	415301	313971	446573	127610	1	273760	122952	156098	188096	1	261178	75811.3	221041	1	1	111247	107313	20.915	442.375	C30H50O2	CPD-16621
CPD-16620	12,13b-epoxy-b-amyrin	82617.5	448709	233977	415301	313971	446573	127610	1	273760	122952	156098	188096	1	261178	75811.3	221041	1	1	111247	107313	20.915	442.375	C30H50O2	CPD-16620
CPD-12911	4alpha-hydroxymethyl-stigmasta-7,24(24<sup>1</sup>)-dien-3b-ol	82617.5	448709	233977	415301	313971	446573	127610	1	273760	122952	156098	188096	1	261178	75811.3	221041	1	1	111247	107313	20.915	442.375	C30H50O2	CPD-12911
CPD-7609	sophoradiol	82617.5	448709	233977	415301	313971	446573	127610	1	273760	122952	156098	188096	1	261178	75811.3	221041	1	1	111247	107313	20.915	442.375	C30H50O2	CPD-7609
CPD-13668	30-hydroxy-b-amyrin	82617.5	448709	233977	415301	313971	446573	127610	1	273760	122952	156098	188096	1	261178	75811.3	221041	1	1	111247	107313	20.915	442.375	C30H50O2	CPD-13668
CPD-4568	30-hydroxylanosterol	82617.5	448709	233977	415301	313971	446573	127610	1	273760	122952	156098	188096	1	261178	75811.3	221041	1	1	111247	107313	20.915	442.375	C30H50O2	CPD-4568
CPD-7608	24-hydroxy-b-amyrin	82617.5	448709	233977	415301	313971	446573	127610	1	273760	122952	156098	188096	1	261178	75811.3	221041	1	1	111247	107313	20.915	442.375	C30H50O2	CPD-7608
CPD-13666	11alpha-hydroxy-b-amyrin	82617.5	448709	233977	415301	313971	446573	127610	1	273760	122952	156098	188096	1	261178	75811.3	221041	1	1	111247	107313	20.915	442.375	C30H50O2	CPD-13666
CPD-12916	4alpha-hydroxymethyl,4b,14alpha-dimethyl-9b,19-cyclo-5alpha-cholest-24-en-3b-ol	82617.5	448709	233977	415301	313971	446573	127610	1	273760	122952	156098	188096	1	261178	75811.3	221041	1	1	111247	107313	20.915	442.375	C30H50O2	CPD-12916
3Z-PHYCOCYANOBILIN	(2R,3Z)-phycocyanobilin	784489	245023	320244	295901	284106	368093	767746	547653	161931	267160	621696	206561	187402	529286	760169	691510	714223	227197	176822	229420	15.372	584.258	C33H36N4O6	3Z-PHYCOCYANOBILIN
1516-DIHYDROBILIVERDIN	15,16-dihydrobiliverdin	1.55941e+06	1458147	1.33656e+06	1.48239e+06	1.4858e+06	1.92545e+06	2.32468e+06	1.82373e+06	2345010	2.09967e+06	1.49927e+06	1.51954e+06	1.5483e+06	1.36777e+06	1.52611e+06	1.21222e+06	1.67111e+06	1.27672e+06	1.65321e+06	1.55163e+06	6.14	582.246	C33H34N4O6	1516-DIHYDROBILIVERDIN
3Z-PHYTOCHROMOBILIN	(3Z)-phytochromobilin	1.55941e+06	1458147	1.33656e+06	1.48239e+06	1.4858e+06	1.92545e+06	2.32468e+06	1.82373e+06	2345010	2.09967e+06	1.49927e+06	1.51954e+06	1.5483e+06	1.36777e+06	1.52611e+06	1.21222e+06	1.67111e+06	1.27672e+06	1.65321e+06	1.55163e+06	6.14	582.246	C33H34N4O6	3Z-PHYTOCHROMOBILIN
CPD-15004	(3E)-phytochromobilin	1.55941e+06	1458147	1.33656e+06	1.48239e+06	1.4858e+06	1.92545e+06	2.32468e+06	1.82373e+06	2345010	2.09967e+06	1.49927e+06	1.51954e+06	1.5483e+06	1.36777e+06	1.52611e+06	1.21222e+06	1.67111e+06	1.27672e+06	1.65321e+06	1.55163e+06	6.14	582.246	C33H34N4O6	CPD-15004
BILIRUBIN	(Z,Z)-bilirubin-IX alpha	1.55941e+06	1458147	1.33656e+06	1.48239e+06	1.4858e+06	1.92545e+06	2.32468e+06	1.82373e+06	2345010	2.09967e+06	1.49927e+06	1.51954e+06	1.5483e+06	1.36777e+06	1.52611e+06	1.21222e+06	1.67111e+06	1.27672e+06	1.65321e+06	1.55163e+06	6.14	582.246	C33H34N4O6	BILIRUBIN
CPD-12033	6-hydroxy-2-[hydroxy-(4-hydroxyphenyl)methyl]-1-benzofuran-3-one	145434	151843	165344	85614.1	110015	36404.4	27634.8	35425.6	20369.1	24386.7	88555.2	88610	56666.3	85587.6	58696.2	43561.5	62941.8	55735	41711.8	60825.9	1.27	272.07	C15H12O5	CPD-12033
CPD-20012	naringenin chalcone	145434	151843	165344	85614.1	110015	36404.4	27634.8	35425.6	20369.1	24386.7	88555.2	88610	56666.3	85587.6	58696.2	43561.5	62941.8	55735	41711.8	60825.9	1.27	272.07	C15H12O5	CPD-20012
CPD-15078	1-phenyl-3-(2,4,6-trihydroxyphenyl)propane-1,3-dione	145434	151843	165344	85614.1	110015	36404.4	27634.8	35425.6	20369.1	24386.7	88555.2	88610	56666.3	85587.6	58696.2	43561.5	62941.8	55735	41711.8	60825.9	1.27	272.07	C15H12O5	CPD-15078
NARINGENIN-CMPD	(2S)-naringenin	145434	151843	165344	85614.1	110015	36404.4	27634.8	35425.6	20369.1	24386.7	88555.2	88610	56666.3	85587.6	58696.2	43561.5	62941.8	55735	41711.8	60825.9	1.27	272.07	C15H12O5	NARINGENIN-CMPD
BUTEIN	butein	145434	151843	165344	85614.1	110015	36404.4	27634.8	35425.6	20369.1	24386.7	88555.2	88610	56666.3	85587.6	58696.2	43561.5	62941.8	55735	41711.8	60825.9	1.27	272.07	C15H12O5	BUTEIN
CPD-14042	(2R)-naringenin	145434	151843	165344	85614.1	110015	36404.4	27634.8	35425.6	20369.1	24386.7	88555.2	88610	56666.3	85587.6	58696.2	43561.5	62941.8	55735	41711.8	60825.9	1.27	272.07	C15H12O5	CPD-14042
CPD-6996	6,7,4'-trihydroxyflavanone	145434	151843	165344	85614.1	110015	36404.4	27634.8	35425.6	20369.1	24386.7	88555.2	88610	56666.3	85587.6	58696.2	43561.5	62941.8	55735	41711.8	60825.9	1.27	272.07	C15H12O5	CPD-6996
2-HYDROXYISOFLAVANONE	2,4',7-trihydroxyisoflavanone	145434	151843	165344	85614.1	110015	36404.4	27634.8	35425.6	20369.1	24386.7	88555.2	88610	56666.3	85587.6	58696.2	43561.5	62941.8	55735	41711.8	60825.9	1.27	272.07	C15H12O5	2-HYDROXYISOFLAVANONE
2-HYDROXY-23-DIHYDRODAIDZEIN	(3R)-2'-hydroxydihydrodaidzein	145434	151843	165344	85614.1	110015	36404.4	27634.8	35425.6	20369.1	24386.7	88555.2	88610	56666.3	85587.6	58696.2	43561.5	62941.8	55735	41711.8	60825.9	1.27	272.07	C15H12O5	2-HYDROXY-23-DIHYDRODAIDZEIN
6AS11AS-36A9-TRIHYDROXYPTEROCARPAN	(-)-glycinol	145434	151843	165344	85614.1	110015	36404.4	27634.8	35425.6	20369.1	24386.7	88555.2	88610	56666.3	85587.6	58696.2	43561.5	62941.8	55735	41711.8	60825.9	1.27	272.07	C15H12O5	6AS11AS-36A9-TRIHYDROXYPTEROCARPAN
APIGENIN	2',4,4',6'-tetrahydroxychalcone	145434	151843	165344	85614.1	110015	36404.4	27634.8	35425.6	20369.1	24386.7	88555.2	88610	56666.3	85587.6	58696.2	43561.5	62941.8	55735	41711.8	60825.9	1.27	272.07	C15H12O5	APIGENIN
CPD0-1682	dioxane	8492.39	217152	80529.4	1	108452	321685	330819	277813	254416	311365	284212	287804	228458	270442	256861	215088	265680	197824	197078	247078	1.63	88.0532	C4H8O2	CPD0-1682
CPD-9905	3b-hydroxy-9b-pimara-7,15-diene-19,6b-olide	1.32227e+06	797220	779462	987235	947514	1.18083e+06	1.1604e+06	879341	1.09843e+06	1.12239e+06	681474	774839	757213	473616	950555	1.06989e+06	808292	816387	768605	847378	5.08	316.205	C20H28O3	CPD-9905
CPD4KF-3	3b-Hydroxy-9b-pimara-7,15-diene-19,6b-olide	1.32227e+06	797220	779462	987235	947514	1.18083e+06	1.1604e+06	879341	1.09843e+06	1.12239e+06	681474	774839	757213	473616	950555	1.06989e+06	808292	816387	768605	847378	5.08	316.205	C20H28O3	CPD4KF-3
CPD-7854	3,4,3',4'-tetradehydroisozeaxanthin	322588	231394	251773	252481	191477	358697	365788	347791	182036	387887	281778	281911	266148	263720	374843	293163	287606	307358	308007	336563	18.65	564.389	C40H52O2	CPD-7854
CPD-3402	(-)-medicarpin	43692.8	87291.4	86806	1	1	1	1	1	54231.4	16355.5	1	32304.4	1	1	1	1	1	1	31328.1	37099.5	1.36	270.098	C16H14O4	CPD-3402
CPD-11760	echinatin	43692.8	87291.4	86806	1	1	1	1	1	54231.4	16355.5	1	32304.4	1	1	1	1	1	1	31328.1	37099.5	1.36	270.098	C16H14O4	CPD-11760
CPD-7028	pinostrobin	43692.8	87291.4	86806	1	1	1	1	1	54231.4	16355.5	1	32304.4	1	1	1	1	1	1	31328.1	37099.5	1.36	270.098	C16H14O4	CPD-7028
CPD-3361	2'-O-methylisoliquiritigenin	43692.8	87291.4	86806	1	1	1	1	1	54231.4	16355.5	1	32304.4	1	1	1	1	1	1	31328.1	37099.5	1.36	270.098	C16H14O4	CPD-3361
CPD-13543	kauralexin B2	284376	98172	117185	273668	194796	366297	563565	554669	312782	461378	367186	198299	146619	650420	506732	244065	199651	233263	568197	219888	13.803	330.176	C20H26O4	CPD-13543
CPD-12331	methyl gibberellin A9	284376	98172	117185	273668	194796	366297	563565	554669	312782	461378	367186	198299	146619	650420	506732	244065	199651	233263	568197	219888	13.803	330.176	C20H26O4	CPD-12331
CPD1F-95	gibberellin A12	284376	98172	117185	273668	194796	366297	563565	554669	312782	461378	367186	198299	146619	650420	506732	244065	199651	233263	568197	219888	13.803	330.176	C20H26O4	CPD1F-95
CPD-685	(-)-endo-fenchol	363929	55375	64161.1	68121.4	63698.3	395759	223413	327711	194866	306272	270128	320712	279692	1	365097	218810	45901.3	229539	264087	237626	9.89	154.136	C10H18O	CPD-685
CPD-1908	(-)-borneol	363929	55375	64161.1	68121.4	63698.3	395759	223413	327711	194866	306272	270128	320712	279692	1	365097	218810	45901.3	229539	264087	237626	9.89	154.136	C10H18O	CPD-1908
CPD-8996	(3R)-linalool	363929	55375	64161.1	68121.4	63698.3	395759	223413	327711	194866	306272	270128	320712	279692	1	365097	218810	45901.3	229539	264087	237626	9.89	154.136	C10H18O	CPD-8996
CPD-4261	1,8-cineole	363929	55375	64161.1	68121.4	63698.3	395759	223413	327711	194866	306272	270128	320712	279692	1	365097	218810	45901.3	229539	264087	237626	9.89	154.136	C10H18O	CPD-4261
CPD-1909	(-)-menthone	363929	55375	64161.1	68121.4	63698.3	395759	223413	327711	194866	306272	270128	320712	279692	1	365097	218810	45901.3	229539	264087	237626	9.89	154.136	C10H18O	CPD-1909
CPD-4887	(-)-(4S)-alpha-terpineol	363929	55375	64161.1	68121.4	63698.3	395759	223413	327711	194866	306272	270128	320712	279692	1	365097	218810	45901.3	229539	264087	237626	9.89	154.136	C10H18O	CPD-4887
CPD-4943	(+)-isomenthone	363929	55375	64161.1	68121.4	63698.3	395759	223413	327711	194866	306272	270128	320712	279692	1	365097	218810	45901.3	229539	264087	237626	9.89	154.136	C10H18O	CPD-4943
CPD-1903	(+)-borneol	363929	55375	64161.1	68121.4	63698.3	395759	223413	327711	194866	306272	270128	320712	279692	1	365097	218810	45901.3	229539	264087	237626	9.89	154.136	C10H18O	CPD-1903
CPD-8997	(3S)-linalool	363929	55375	64161.1	68121.4	63698.3	395759	223413	327711	194866	306272	270128	320712	279692	1	365097	218810	45901.3	229539	264087	237626	9.89	154.136	C10H18O	CPD-8997
CPD-7978	nerol	363929	55375	64161.1	68121.4	63698.3	395759	223413	327711	194866	306272	270128	320712	279692	1	365097	218810	45901.3	229539	264087	237626	9.89	154.136	C10H18O	CPD-7978
APIGENIN-7-O-NEOHESPERIDOSIDE	apigenin 7-O-neohesperidoside	2.01534e+06	2.99358e+06	2105509	1.72093e+06	3.81854e+06	7105949	1	12987734	1.04415e+06	8796906	3.68974e+06	3.459e+06	3.16909e+06	3.261e+06	1.60709e+06	5280437	6741520	4.09782e+06	1	1	7.07882	578.158	C27H30O14	APIGENIN-7-O-NEOHESPERIDOSIDE
CPD1F-462	kaempferol-3,7-bis-O-alpha-L-rhamnoside	2.01534e+06	2.99358e+06	2105509	1.72093e+06	3.81854e+06	7105949	1	12987734	1.04415e+06	8796906	3.68974e+06	3.459e+06	3.16909e+06	3.261e+06	1.60709e+06	5280437	6741520	4.09782e+06	1	1	7.07882	578.158	C27H30O14	CPD1F-462
CPD-7144	pelargonidin-3-O-rutinoside	2.01534e+06	2.99358e+06	2105509	1.72093e+06	3.81854e+06	7105949	1	12987734	1.04415e+06	8796906	3.68974e+06	3.459e+06	3.16909e+06	3.261e+06	1.60709e+06	5280437	6741520	4.09782e+06	1	1	7.07882	578.158	C27H30O14	CPD-7144
CPD-9949	1-phenylpropane-1,2-dione	133485	121718	109398	137154	112027	311395	231719	166344	1	210974	1	148773	155800	1	140683	1	1	1	164819	162239	2.11	148.05	C9H8O2	CPD-9949
DIHYDROCOUMARIN	3,4-dihydrocoumarin	133485	121718	109398	137154	112027	311395	231719	166344	1	210974	1	148773	155800	1	140683	1	1	1	164819	162239	2.11	148.05	C9H8O2	DIHYDROCOUMARIN
COUMARALDEHYDE	4-coumaraldehyde	133485	121718	109398	137154	112027	311395	231719	166344	1	210974	1	148773	155800	1	140683	1	1	1	164819	162239	2.11	148.05	C9H8O2	COUMARALDEHYDE
CPD-13907	dehydroascorbate (bicyclic form)	88467.1	1.29466e+06	917453	272813	1	1.49855e+06	1.1296e+06	868719	1031665	1.02322e+06	918354	838213	67132.3	1.03405e+06	69900.7	1085530	59022	916991	862284	980211	1.88	192.024	C6H8O7	CPD-13907
L-CITRULLINE	L-citrulline	51680	52235.2	31280.4	57354.1	42241.5	91059.7	54021.6	25625.2	57025.1	63163.4	49871.3	56944	36348.8	49833.2	47592.7	1	28011.1	42197.5	41177.5	32788.7	5.67	175.093	C6H13N3O3	L-CITRULLINE
CPD-11530	dihydroconiferyl aldehyde	1.4012e+06	1308438	1.22436e+06	1.44749e+06	1.25862e+06	1	666141	717498	958488	715010	1.41373e+06	1.05107e+06	1178304	1.27869e+06	1.11211e+06	663584	1.06815e+06	657097	856586	764764	2.46	180.082	C10H12O3	CPD-11530
17-O-ACETYLNORAJMALINE	17-O-acetylnorajmaline	218571	94675.5	130228	189216	135383	404180	368164	423370	245716	395976	199079	180172	161306	206174	178971	356225	144571	223369	166802	217437	4.92	354.197	C21H26N2O3	17-O-ACETYLNORAJMALINE
CPD-19604	(S)-coreximine	375785	323594	310682	389528	320428	108727	331230	200611	249999	185183	272417	252808	231397	358029	152015	207502	198484	157050	164377	231966	1.79	327.15	C19H21NO4	CPD-19604
S-SCOULERINE	(S)-scoulerine	375785	323594	310682	389528	320428	108727	331230	200611	249999	185183	272417	252808	231397	358029	152015	207502	198484	157050	164377	231966	1.79	327.15	C19H21NO4	S-SCOULERINE
SCOPOLIN	scopolin	1	1424363	1.27344e+06	1.26903e+06	1.01609e+06	1	2.07402e+06	1914014	1.26208e+06	1.4507e+06	1.26243e+06	984948	1.06955e+06	1.74633e+06	890230	899624	933307	920688	922618	841996	4.77	354.091	C16H18O9	SCOPOLIN
CPD-4661	capsidiol	64894.4	21761.7	16206.1	48613.4	30976.9	45784.1	1	1	23854.1	48465.4	1	10476.2	1	1	21679.1	28809.4	1	24058.7	22152.9	1	6.17	236.175	C15H24O2	CPD-4661
CPD-4743	lubimin	64894.4	21761.7	16206.1	48613.4	30976.9	45784.1	1	1	23854.1	48465.4	1	10476.2	1	1	21679.1	28809.4	1	24058.7	22152.9	1	6.17	236.175	C15H24O2	CPD-4743
CPD-11608	b-sitosterol 3-O-b-D-glucoside	146158	189893	1	181913	197030	206873	274307	383950	236687	310334	205778	1	195968	212289	213866	480830	174745	384607	323967	300289	21.525	576.434	C35H60O6	CPD-11608
CPD-14479	2alpha, 7b-dihydroxytaxusin	1	1	1	1	1	17472.7	21313.5	11038.7	20082.8	25512.6	1	11699.8	1	1	1	30517.5	1	1	1	16822.3	9.11	536.252	C28H40O10	CPD-14479
CPD-9754	lacinilene C	355197	285820	293677	272249	322538	157478	164313	338977	328736	312382	301002	307309	345993	1	341822	1	1	24738.9	21330.3	22283.6	10.8888	246.12	C15H18O3	CPD-9754
CPD-17592	(-)-thujaplicatin	268109	172485	431008	344880	283658	232345	1	378260	179835	291528	1	197593	171485	1	297401	346747	291146	190671	221799	247846	9.25	374.134	C20H22O7	CPD-17592
CPD-17597	(-)-pluviatolide	1.51057e+06	1.24037e+06	1.07007e+06	1.45917e+06	1.31177e+06	2.7186e+06	1.70281e+06	1.12672e+06	2.0176e+06	2.09022e+06	1.38208e+06	1.54896e+06	1.06843e+06	1.31867e+06	1.42791e+06	1.36643e+06	1.42106e+06	1.40155e+06	1.36981e+06	1.33182e+06	5.67	356.127	C20H20O6	CPD-17597
CPD-8921	(+)-piperitol	1.51057e+06	1.24037e+06	1.07007e+06	1.45917e+06	1.31177e+06	2.7186e+06	1.70281e+06	1.12672e+06	2.0176e+06	2.09022e+06	1.38208e+06	1.54896e+06	1.06843e+06	1.31867e+06	1.42791e+06	1.36643e+06	1.42106e+06	1.40155e+06	1.36981e+06	1.33182e+06	5.67	356.127	C20H20O6	CPD-8921
CPD-9617	robustaquinone C	1	36070.6	1	1	1	1	52203	1	48638.2	52687.1	255692	1	1	455541	138795	1	1	42694.7	45440.2	44335.8	8.662	300.059	C16H12O6	CPD-9617
CPD-9623	1,5,7-trihydroxy-6-methoxy-2-methylanthraquinone	1	36070.6	1	1	1	1	52203	1	48638.2	52687.1	255692	1	1	455541	138795	1	1	42694.7	45440.2	44335.8	8.662	300.059	C16H12O6	CPD-9623
CPD-3942	(+)-6a-hydroxymaackiain	1	36070.6	1	1	1	1	52203	1	48638.2	52687.1	255692	1	1	455541	138795	1	1	42694.7	45440.2	44335.8	8.662	300.059	C16H12O6	CPD-3942
CPD-14950	3-O-methylkaempferol	1	36070.6	1	1	1	1	52203	1	48638.2	52687.1	255692	1	1	455541	138795	1	1	42694.7	45440.2	44335.8	8.662	300.059	C16H12O6	CPD-14950
CPD-3630	(3R)-sophorol	1	36070.6	1	1	1	1	52203	1	48638.2	52687.1	255692	1	1	455541	138795	1	1	42694.7	45440.2	44335.8	8.662	300.059	C16H12O6	CPD-3630
CPD-9628	1,7,8-trihydroxy-6-methoxy-2-methylanthraquinone	1	36070.6	1	1	1	1	52203	1	48638.2	52687.1	255692	1	1	455541	138795	1	1	42694.7	45440.2	44335.8	8.662	300.059	C16H12O6	CPD-9628
CPD-9627	1,6,8-trihydroxy-7-methoxy-2-methylanthraquinone	1	36070.6	1	1	1	1	52203	1	48638.2	52687.1	255692	1	1	455541	138795	1	1	42694.7	45440.2	44335.8	8.662	300.059	C16H12O6	CPD-9627
CPD-15630	scutellarein 7-methyl ether	1	36070.6	1	1	1	1	52203	1	48638.2	52687.1	255692	1	1	455541	138795	1	1	42694.7	45440.2	44335.8	8.662	300.059	C16H12O6	CPD-15630
CPD-14962	kaempferide 3-O-b-D-glucopyranosyl -(1->2)-O-alpha-L-rhamnoside	1.83051e+06	2.27284e+06	2.5881e+06	1.9242e+06	729189	1.258e+06	1.55922e+06	3200216	1	1.83767e+06	1904319	2.29581e+06	2.63788e+06	1.72183e+06	2.01852e+06	3.36791e+06	1.84254e+06	2.00674e+06	998004	1617552	7.25579	608.168	C28H32O15	CPD-14962
CPD-18755	(-)-5'-demethylyatein	370041	253566	269606	293836	298167	303538	351033	310097	519028	370478	275338	255196	305623	262983	376322	177502	394626	210859	318587	250062	6.48	386.137	C21H22O7	CPD-18755
TAXA-42011-DIEN-5-ALPHA-YL-ACETATE	taxa-4(20),11-dien-5-alpha-yl acetate	49282	1	1	14195.5	1	13981	19169.3	27919.6	25317.5	26063.5	11053.5	17199.1	1	1	28707.3	1	18092.4	10516.3	1	11774.6	6.99	330.256	C22H34O2	TAXA-42011-DIEN-5-ALPHA-YL-ACETATE
CPD-7390	butein 4'-b-D-glucoside	31911.7	1	50174.4	1	33864.1	1	1	55021.2	1	1	51268.6	51020.6	1	40235.4	50716.7	1	1	1	52856.4	51439.1	3.84	434.118	C21H22O10	CPD-7390
CPD-15091	1-phenyl-3-(3-C-glucosyl-2,4,6-trihydroxyphenyl)propane-1,3-dione	31911.7	1	50174.4	1	33864.1	1	1	55021.2	1	1	51268.6	51020.6	1	40235.4	50716.7	1	1	1	52856.4	51439.1	3.84	434.118	C21H22O10	CPD-15091
CPD-8062	chalcone 2'-O-glucoside	31911.7	1	50174.4	1	33864.1	1	1	55021.2	1	1	51268.6	51020.6	1	40235.4	50716.7	1	1	1	52856.4	51439.1	3.84	434.118	C21H22O10	CPD-8062
NARINGENIN-7-O-BETA-D-GLUCOSIDE	prunin	31911.7	1	50174.4	1	33864.1	1	1	55021.2	1	1	51268.6	51020.6	1	40235.4	50716.7	1	1	1	52856.4	51439.1	3.84	434.118	C21H22O10	NARINGENIN-7-O-BETA-D-GLUCOSIDE
CPD-17480	6-hydroxy-2-[(4-glucosyl-hydroxyphenyl)methyl]-1-benzofuran-3-one	31911.7	1	50174.4	1	33864.1	1	1	55021.2	1	1	51268.6	51020.6	1	40235.4	50716.7	1	1	1	52856.4	51439.1	3.84	434.118	C21H22O10	CPD-17480
CPD-17479	2-(6-oxo-1-oxaspiro[2.5]octa-4-glucosyl)-6-hydroxy-1-benzofuran-3-one	31911.7	1	50174.4	1	33864.1	1	1	55021.2	1	1	51268.6	51020.6	1	40235.4	50716.7	1	1	1	52856.4	51439.1	3.84	434.118	C21H22O10	CPD-17479
CPD-8632	2',4,4',6'-tetrahydroxychalcone 4'-O-b-D-glucoside	31911.7	1	50174.4	1	33864.1	1	1	55021.2	1	1	51268.6	51020.6	1	40235.4	50716.7	1	1	1	52856.4	51439.1	3.84	434.118	C21H22O10	CPD-8632
6-METHOXYMELLEIN	6-methoxymellein	408510	639560	481635	879985	479241	1.26693e+06	1.19753e+06	431413	1.23766e+06	1	805790	666672	661705	803126	448967	898484	622662	790890	389672	832684	6.14	208.071	C11H12O4	6-METHOXYMELLEIN
SINAPALDEHYDE	sinapaldehyde	408510	639560	481635	879985	479241	1.26693e+06	1.19753e+06	431413	1.23766e+06	1	805790	666672	661705	803126	448967	898484	622662	790890	389672	832684	6.14	208.071	C11H12O4	SINAPALDEHYDE
CPD-8647	4-hydroxyphenylbutan-2-one	1	121429	115708	106391	111392	120446	97010.6	1	1	1	1	1	78394.6	1	1	90695.4	83468.1	1	1	1	1.63	164.087	C10H12O2	CPD-8647
CPD-14529	phenylethyl acetate	1	121429	115708	106391	111392	120446	97010.6	1	1	1	1	1	78394.6	1	1	90695.4	83468.1	1	1	1	1.63	164.087	C10H12O2	CPD-14529
ISOEUGENOL	isoeugenol	1	121429	115708	106391	111392	120446	97010.6	1	1	1	1	1	78394.6	1	1	90695.4	83468.1	1	1	1	1.63	164.087	C10H12O2	ISOEUGENOL
CPD-19959	propyl benzoate	1	121429	115708	106391	111392	120446	97010.6	1	1	1	1	1	78394.6	1	1	90695.4	83468.1	1	1	1	1.63	164.087	C10H12O2	CPD-19959
CPD-9947	pseudoisoeugenol	1	121429	115708	106391	111392	120446	97010.6	1	1	1	1	1	78394.6	1	1	90695.4	83468.1	1	1	1	1.63	164.087	C10H12O2	CPD-9947
CPD-8910	(+)-secoisolariciresinol	1	110498	1	84381.2	1	161015	172219	149989	175686	167898	102250	94226.3	1	110403	89070.2	1	100283	112927	111076	103118	5.52	362.171	C20H26O6	CPD-8910
CPD-6202	gibberellin A37	1	110498	1	84381.2	1	161015	172219	149989	175686	167898	102250	94226.3	1	110403	89070.2	1	100283	112927	111076	103118	5.52	362.171	C20H26O6	CPD-6202
CPD-12350	methyl gibberellin A34	1	110498	1	84381.2	1	161015	172219	149989	175686	167898	102250	94226.3	1	110403	89070.2	1	100283	112927	111076	103118	5.52	362.171	C20H26O6	CPD-12350
CPD-8909	(-)-secoisolariciresinol	1	110498	1	84381.2	1	161015	172219	149989	175686	167898	102250	94226.3	1	110403	89070.2	1	100283	112927	111076	103118	5.52	362.171	C20H26O6	CPD-8909
CPD-477	gibberellin A97	1	110498	1	84381.2	1	161015	172219	149989	175686	167898	102250	94226.3	1	110403	89070.2	1	100283	112927	111076	103118	5.52	362.171	C20H26O6	CPD-477
CPD-10332	gibberellin44 (open lactone form)	1	110498	1	84381.2	1	161015	172219	149989	175686	167898	102250	94226.3	1	110403	89070.2	1	100283	112927	111076	103118	5.52	362.171	C20H26O6	CPD-10332
CPD-18575	noraucuparin	954964	675095	843435	847282	823228	395185	858782	1.15045e+06	810934	825300	687730	708944	786317	591347	705796	946018	870568	743812	805024	863645	3	216.081	C13H12O3	CPD-18575
CPD-9622	robustaquinone H	130501	934868	231696	198593	294510	317885	1.01514e+06	818624	142274	367830	895670	981274	845206	627413	122347	1.39799e+06	119789	1.36307e+06	1.02394e+06	1.0308e+06	6.89	344.087	C18H16O7	CPD-9622
CPD-15476	8-hydroxy-salvigenin	130501	934868	231696	198593	294510	317885	1.01514e+06	818624	142274	367830	895670	981274	845206	627413	122347	1.39799e+06	119789	1.36307e+06	1.02394e+06	1.0308e+06	6.89	344.087	C18H16O7	CPD-15476
CPD-15468	nevadensin	130501	934868	231696	198593	294510	317885	1.01514e+06	818624	142274	367830	895670	981274	845206	627413	122347	1.39799e+06	119789	1.36307e+06	1.02394e+06	1.0308e+06	6.89	344.087	C18H16O7	CPD-15468
CPD-9632	1,4-dihydroxy-6,7,8-trimethoxy-2-methylanthraquinone	130501	934868	231696	198593	294510	317885	1.01514e+06	818624	142274	367830	895670	981274	845206	627413	122347	1.39799e+06	119789	1.36307e+06	1.02394e+06	1.0308e+06	6.89	344.087	C18H16O7	CPD-9632
CPD-10510	3,7,4'-trimethylquercetin	130501	934868	231696	198593	294510	317885	1.01514e+06	818624	142274	367830	895670	981274	845206	627413	122347	1.39799e+06	119789	1.36307e+06	1.02394e+06	1.0308e+06	6.89	344.087	C18H16O7	CPD-10510
CPD-12202	1-phenyl-7-(3,4-dihydroxyphenyl)-hepta-1,3-dien-5-one	1.3405e+06	337556	344733	973660	348328	32523	377310	79145.8	70226.9	61872.6	627464	1.6078e+06	647314	374257	1.46897e+06	480819	528255	36347.2	319147	248033	13.8425	294.122	C19H18O3	CPD-12202
CPD-9875	coniferyl acetate	612419	606784	627242	554688	594454	344365	443920	492197	526154	423708	582217	540848	630339	541587	385155	449288	517206	1	1	365112	12.93	222.086	C12H14O4	CPD-9875
CPD-4125	avenasterol	535605	226849	302025	343094	260380	663504	304137	531030	342524	547744	528130	432474	481298	583632	559362	587056	405341	442215	438202	489613	23.13	412.365	C29H48O	CPD-4125
CPD-14902	porifersta-7,25(27)-dienol	535605	226849	302025	343094	260380	663504	304137	531030	342524	547744	528130	432474	481298	583632	559362	587056	405341	442215	438202	489613	23.13	412.365	C29H48O	CPD-14902
CPD-12850	4alpha,14alpha-dimethyl-9b,19-cyclo-5alpha-cholest-24-en-3b-ol	535605	226849	302025	343094	260380	663504	304137	531030	342524	547744	528130	432474	481298	583632	559362	587056	405341	442215	438202	489613	23.13	412.365	C29H48O	CPD-12850
CPD-14900	porifersta-5,7-dienol	535605	226849	302025	343094	260380	663504	304137	531030	342524	547744	528130	432474	481298	583632	559362	587056	405341	442215	438202	489613	23.13	412.365	C29H48O	CPD-14900
CPD-12852	4alpha,14alpha-dimethyl-5alpha-cholesta-8,24-dien-3b-ol	535605	226849	302025	343094	260380	663504	304137	531030	342524	547744	528130	432474	481298	583632	559362	587056	405341	442215	438202	489613	23.13	412.365	C29H48O	CPD-12852
CPD-4142	Delta<sup>24-25</sup>-sitosterol	535605	226849	302025	343094	260380	663504	304137	531030	342524	547744	528130	432474	481298	583632	559362	587056	405341	442215	438202	489613	23.13	412.365	C29H48O	CPD-4142
CPD-4081	4alpha-methyl-5alpha-ergosta-8,24-dien-3b-ol	535605	226849	302025	343094	260380	663504	304137	531030	342524	547744	528130	432474	481298	583632	559362	587056	405341	442215	438202	489613	23.13	412.365	C29H48O	CPD-4081
CPD-4101	24-methylidenelophenol	535605	226849	302025	343094	260380	663504	304137	531030	342524	547744	528130	432474	481298	583632	559362	587056	405341	442215	438202	489613	23.13	412.365	C29H48O	CPD-4101
CPD-4127	isofucosterol	535605	226849	302025	343094	260380	663504	304137	531030	342524	547744	528130	432474	481298	583632	559362	587056	405341	442215	438202	489613	23.13	412.365	C29H48O	CPD-4127
44-DIMETHYL-824-CHOLESTADIENOL	14-demethyllanosterol	535605	226849	302025	343094	260380	663504	304137	531030	342524	547744	528130	432474	481298	583632	559362	587056	405341	442215	438202	489613	23.13	412.365	C29H48O	44-DIMETHYL-824-CHOLESTADIENOL
CPD-14903	porifersta-8,25(27)-dienol	535605	226849	302025	343094	260380	663504	304137	531030	342524	547744	528130	432474	481298	583632	559362	587056	405341	442215	438202	489613	23.13	412.365	C29H48O	CPD-14903
CPD-19606	2-keto-4-hydroxybutyrolactone	3.41974e+06	3646541	2.69835e+06	3.9145e+06	1.26571e+06	4.05591e+06	4.37716e+06	2.82258e+06	3.93508e+06	4260367	5.50499e+06	4642023	4.06773e+06	6.55248e+06	3.96749e+06	3214102	4.31343e+06	2.5105e+06	2.92121e+06	2.93107e+06	2.5	116.011	C4H4O4	CPD-19606
SUC	succinate	3.41974e+06	3646541	2.69835e+06	3.9145e+06	1.26571e+06	4.05591e+06	4.37716e+06	2.82258e+06	3.93508e+06	4260367	5.50499e+06	4642023	4.06773e+06	6.55248e+06	3.96749e+06	3214102	4.31343e+06	2.5105e+06	2.92121e+06	2.93107e+06	2.5	116.011	C4H4O4	SUC
CPD-9752	2,7-dihydroxycadalene	316233	128845	125398	164877	148369	1	116725	113701	97905.2	129679	179866	195249	173914	88033.7	191512	95709.7	178892	56129.2	142437	122373	2.34	230.126	C15H18O2	CPD-9752
CPD-14852	3,7,3',4'-tetramethylquercetin	91932.5	208799	91932.7	169934	113034	270876	253380	126863	213055	229311	175657	204212	223368	161488	101156	360459	106277	214534	119422	189467	5.546	358.106	C19H18O7	CPD-14852
CPD-9716	dalnigrein	91932.5	208799	91932.7	169934	113034	270876	253380	126863	213055	229311	175657	204212	223368	161488	101156	360459	106277	214534	119422	189467	5.546	358.106	C19H18O7	CPD-9716
CPD-9848	quinidinone	199060	272939	242271	217930	210194	194728	170620	175271	242048	214221	232970	232903	206456	238888	225658	198403	214097	184617	212034	198308	7.01	322.176	C20H22N2O2	CPD-9848
SECOLOGANIN-CPD	secologanin	356436	580894	519693	152591	159009	220951	152206	469331	240829	342250	409104	455913	405884	194161	125998	597087	145996	538040	427664	459459	6.75	388.134	C17H24O10	SECOLOGANIN-CPD
CPD-15281	1-O-feruloyl-b-D-glucose	124932	162172	1	126048	139752	150734	160452	257628	176899	205512	137298	102096	76287.6	1	101733	136975	98540.4	106238	107964	113527	6.1	356.106	C16H20O9	CPD-15281
CPD-12104	(20S)-ginsenoside Rh2	2.376e+06	970296	772498	1.02637e+06	909072	848043	577526	1283819	319290	965624	811814	801433	879245	843863	880188	799895	635504	1.44586e+06	913448	1.08143e+06	17.8	622.444	C36H62O8	CPD-12104
CPD-4885	(-)-phaseollidin	299800	751422	414179	260652	253070	369412	323003	333900	567773	671626	758591	257251	569606	736975	589880	288109	409477	265820	584878	297066	3.395	324.14	C20H20O4	CPD-4885
CPD-6801	aloesone	400563	350714	420967	326968	366262	202889	289609	291626	349070	297076	315126	308739	345883	217981	362945	256503	415575	271120	348958	279562	6.38	232.071	C13H12O4	CPD-6801
CPD-19419	norcraugsodine	200802	443169	516777	229642	312106	1	1	570266	22649.6	121232	405263	89179.5	59157.3	602767	215992	40638.9	180196	41492.3	24653.4	37906.9	1.34	257.1	C15H15NO3	CPD-19419
CPD-18157	isovitexin 7-O-xylosyl 2''-O-arabinoside	386428	352399	366992	420461	380347	389837	395602	337831	360021	391081	298253	290526	313063	263944	317218	369681	305182	341736	340378	321374	6.11	696.182	C31H36O18	CPD-18157
CPD-9941	harmol	87454.6	90391.9	83061.2	81538.6	91544.4	68814.5	81279.2	86335.4	78269.6	86150.1	88439.4	85581.4	82168.4	72332.2	79477.3	63711.4	80573.2	71054.1	74038.6	81868.2	9.55	198.082	C12H10N2O	CPD-9941
#NAME?	#N/A	514786	529351	535577	665704	585665	740390	610603	732231	805832	788146	488294	526264	520289	448926	438225	722983	549924	648808	592935	656330	1.63	165.121	C10H15NO	#NAME?
CPD-9954	pseudoephedrine	514786	529351	535577	665704	585665	740390	610603	732231	805832	788146	488294	526264	520289	448926	438225	722983	549924	648808	592935	656330	1.63	165.121	C10H15NO	CPD-9954
CORTISOL	cortisol	167796	143670	117545	145752	126297	38593.1	1	73404.6	84651.4	97988.6	97918.8	102117	88963.1	118767	77348.7	86717.3	56937.6	50928.3	56636.3	73299.9	16.02	362.207	C21H30O5	CORTISOL
CPD-14751	ajmaline	1.63409e+06	415760	521276	1.27619e+06	919286	1.4195e+06	1.86899e+06	1.51277e+06	1172791	1.45416e+06	2171721	1645426	1.25051e+06	3.10947e+06	1.59468e+06	1.70414e+06	1783120	1.5875e+06	1.86997e+06	2.07128e+06	10.91	326.205	C20H26N2O2	CPD-14751
CATECHOL	catechol	125677	222246	281693	1	120284	321685	330819	277813	1	311365	284212	287804	228458	270442	256861	215088	265680	197824	197078	247078	1.63	110.035	C6H6O2	CATECHOL
CPD-9024	allopurinol	1314712	940347	792358	997038	973399	2.23848e+06	1.76781e+06	1567599	1.4594e+06	1.83963e+06	1.40211e+06	1.36849e+06	1.18428e+06	1.28929e+06	1.26758e+06	2.16417e+06	1.39844e+06	1.82082e+06	1.71752e+06	1.81241e+06	1.8	136.036	C5H4N4O	CPD-9024
CPD-9023	2-hydroxypurine	1314712	940347	792358	997038	973399	2.23848e+06	1.76781e+06	1567599	1.4594e+06	1.83963e+06	1.40211e+06	1.36849e+06	1.18428e+06	1.28929e+06	1.26758e+06	2.16417e+06	1.39844e+06	1.82082e+06	1.71752e+06	1.81241e+06	1.8	136.036	C5H4N4O	CPD-9023
CPD-9017	8-hydroxypurine	1314712	940347	792358	997038	973399	2.23848e+06	1.76781e+06	1567599	1.4594e+06	1.83963e+06	1.40211e+06	1.36849e+06	1.18428e+06	1.28929e+06	1.26758e+06	2.16417e+06	1.39844e+06	1.82082e+06	1.71752e+06	1.81241e+06	1.8	136.036	C5H4N4O	CPD-9017
CPD-14739	benzyl 6-O-b-D-apiofuranosyl-b-D-glucopyranoside	58356.1	53288.1	73467.3	18256.8	51718.6	154201	31829.5	33291	180800	176871	18550.7	11532.4	137414	38769.2	32051.4	16514.2	25623	118998	1	1	5.07278	402.148	C18H26O10	CPD-14739
CPD-14734	benzyl alcohol 6-O-b-D-xylopyranosyl-b-D-glucopyranoside	58356.1	53288.1	73467.3	18256.8	51718.6	154201	31829.5	33291	180800	176871	18550.7	11532.4	137414	38769.2	32051.4	16514.2	25623	118998	1	1	5.07278	402.148	C18H26O10	CPD-14734
CPD-11423	plaunotol	37562	28047.5	41034.9	1	44594.9	10833.4	16655.9	31684.6	21531.4	11520	1	17073.7	18522.8	1	17348.2	30133.9	12883.7	18709	20909.7	17252.3	15.8429	306.251	C20H34O2	CPD-11423
CPD-10525	indigo	25590.9	74827.8	31561.7	74401.9	78859.4	36121.8	75615.7	64783.8	42742.1	40174.5	62700.5	59576.8	26241.4	65608.9	62612.3	69262	1	38843.3	40016.1	59384.7	6.1	262.081	C16H10N2O2	CPD-10525
CPD-14858	3,7,4'-trimethylquercetin 2'-O-b-D-glucoside	34978.1	34749.7	43243.7	40873.7	41578.3	1	27538.2	36627.3	20730.3	24325.4	24827.4	24964.4	26416.5	1	22290.5	1	27228.7	25979	25762.9	1	1.26	522.141	C24H26O13	CPD-14858
CPD-14886	3,7,4'-trimethylquercetagetin 3'-O-b-D-glucoside	34978.1	34749.7	43243.7	40873.7	41578.3	1	27538.2	36627.3	20730.3	24325.4	24827.4	24964.4	26416.5	1	22290.5	1	27228.7	25979	25762.9	1	1.26	522.141	C24H26O13	CPD-14886
CPD-14938	3,3',5'-trimethylmyricetin	1.15392e+06	1.02689e+06	964808	1.10613e+06	1.03772e+06	1.45588e+06	1463535	1.09749e+06	1.28216e+06	1.3267e+06	1.16295e+06	1.16291e+06	1.00189e+06	1.26187e+06	945137	1.06495e+06	1.02537e+06	931501	1.03357e+06	1.07e+06	1.26	360.086	C18H16O8	CPD-14938
345-TRIHYDROXY-367-TRIMETHOXYFLAVO	3,6,7-trimethylquercetagetin	1.15392e+06	1.02689e+06	964808	1.10613e+06	1.03772e+06	1.45588e+06	1463535	1.09749e+06	1.28216e+06	1.3267e+06	1.16295e+06	1.16291e+06	1.00189e+06	1.26187e+06	945137	1.06495e+06	1.02537e+06	931501	1.03357e+06	1.07e+06	1.26	360.086	C18H16O8	345-TRIHYDROXY-367-TRIMETHOXYFLAVO
CPD-14940	7,3',5'-trimethylmyricetin	1.15392e+06	1.02689e+06	964808	1.10613e+06	1.03772e+06	1.45588e+06	1463535	1.09749e+06	1.28216e+06	1.3267e+06	1.16295e+06	1.16291e+06	1.00189e+06	1.26187e+06	945137	1.06495e+06	1.02537e+06	931501	1.03357e+06	1.07e+06	1.26	360.086	C18H16O8	CPD-14940
CPD-14936	3',4',5'-trimethylmyricetin	1.15392e+06	1.02689e+06	964808	1.10613e+06	1.03772e+06	1.45588e+06	1463535	1.09749e+06	1.28216e+06	1.3267e+06	1.16295e+06	1.16291e+06	1.00189e+06	1.26187e+06	945137	1.06495e+06	1.02537e+06	931501	1.03357e+06	1.07e+06	1.26	360.086	C18H16O8	CPD-14936
CPD-9639	hydratedusnate	1.15392e+06	1.02689e+06	964808	1.10613e+06	1.03772e+06	1.45588e+06	1463535	1.09749e+06	1.28216e+06	1.3267e+06	1.16295e+06	1.16291e+06	1.00189e+06	1.26187e+06	945137	1.06495e+06	1.02537e+06	931501	1.03357e+06	1.07e+06	1.26	360.086	C18H16O8	CPD-9639
CPD-14943	3,7,3'-trimethylmyricetin	1.15392e+06	1.02689e+06	964808	1.10613e+06	1.03772e+06	1.45588e+06	1463535	1.09749e+06	1.28216e+06	1.3267e+06	1.16295e+06	1.16291e+06	1.00189e+06	1.26187e+06	945137	1.06495e+06	1.02537e+06	931501	1.03357e+06	1.07e+06	1.26	360.086	C18H16O8	CPD-14943
CPD-9633	1,4,5-trihydroxy-6,7,8-trimethoxy-2-methylanthraquinone	1.15392e+06	1.02689e+06	964808	1.10613e+06	1.03772e+06	1.45588e+06	1463535	1.09749e+06	1.28216e+06	1.3267e+06	1.16295e+06	1.16291e+06	1.00189e+06	1.26187e+06	945137	1.06495e+06	1.02537e+06	931501	1.03357e+06	1.07e+06	1.26	360.086	C18H16O8	CPD-9633
CPD-14853	2'-hydroxy 3,7,4'-trimethylquercetin	1.15392e+06	1.02689e+06	964808	1.10613e+06	1.03772e+06	1.45588e+06	1463535	1.09749e+06	1.28216e+06	1.3267e+06	1.16295e+06	1.16291e+06	1.00189e+06	1.26187e+06	945137	1.06495e+06	1.02537e+06	931501	1.03357e+06	1.07e+06	1.26	360.086	C18H16O8	CPD-14853
CPD-14857	3,7,4'-trimethylquercetagetin	1.15392e+06	1.02689e+06	964808	1.10613e+06	1.03772e+06	1.45588e+06	1463535	1.09749e+06	1.28216e+06	1.3267e+06	1.16295e+06	1.16291e+06	1.00189e+06	1.26187e+06	945137	1.06495e+06	1.02537e+06	931501	1.03357e+06	1.07e+06	1.26	360.086	C18H16O8	CPD-14857
CPD-10520	3,7,3'-trimethylquercetagetin	1.15392e+06	1.02689e+06	964808	1.10613e+06	1.03772e+06	1.45588e+06	1463535	1.09749e+06	1.28216e+06	1.3267e+06	1.16295e+06	1.16291e+06	1.00189e+06	1.26187e+06	945137	1.06495e+06	1.02537e+06	931501	1.03357e+06	1.07e+06	1.26	360.086	C18H16O8	CPD-10520
CPD-12751	13-epi manoyl oxide	44146	44675.3	43080.3	36147.4	33521.5	1	30671.6	33816.8	37237.3	30199.9	41334.1	36647.2	35678.9	30590.8	34616.3	11295.5	29662.2	45945.2	12060.9	16538.3	11.64	290.262	C20H34O	CPD-12751
CPD-13929	(13E)-labda-7,13-dien-15-ol	44146	44675.3	43080.3	36147.4	33521.5	1	30671.6	33816.8	37237.3	30199.9	41334.1	36647.2	35678.9	30590.8	34616.3	11295.5	29662.2	45945.2	12060.9	16538.3	11.64	290.262	C20H34O	CPD-13929
CPD-9087	geranylgeraniol	44146	44675.3	43080.3	36147.4	33521.5	1	30671.6	33816.8	37237.3	30199.9	41334.1	36647.2	35678.9	30590.8	34616.3	11295.5	29662.2	45945.2	12060.9	16538.3	11.64	290.262	C20H34O	CPD-9087
CPD-11669	ent-16-a-hydroxy-kaurene	44146	44675.3	43080.3	36147.4	33521.5	1	30671.6	33816.8	37237.3	30199.9	41334.1	36647.2	35678.9	30590.8	34616.3	11295.5	29662.2	45945.2	12060.9	16538.3	11.64	290.262	C20H34O	CPD-11669
CPD-8848	(6E,10E)-geranyllinalool	44146	44675.3	43080.3	36147.4	33521.5	1	30671.6	33816.8	37237.3	30199.9	41334.1	36647.2	35678.9	30590.8	34616.3	11295.5	29662.2	45945.2	12060.9	16538.3	11.64	290.262	C20H34O	CPD-8848
CPD-12748	manoyl oxide	44146	44675.3	43080.3	36147.4	33521.5	1	30671.6	33816.8	37237.3	30199.9	41334.1	36647.2	35678.9	30590.8	34616.3	11295.5	29662.2	45945.2	12060.9	16538.3	11.64	290.262	C20H34O	CPD-12748
CPD-9878	(-)-curcuhydroquinone	248750	133585	79162.9	252180	194785	163549	189983	153702	109777	154106	173680	1	39647.6	231236	184504	162528	151905	154211	127371	171873	11.7911	234.159	C15H22O2	CPD-9878
CPD-4742	2-dehydrolubimin	248750	133585	79162.9	252180	194785	163549	189983	153702	109777	154106	173680	1	39647.6	231236	184504	162528	151905	154211	127371	171873	11.7911	234.159	C15H22O2	CPD-4742
CPD-4741	15-hydroxysolavetivone	248750	133585	79162.9	252180	194785	163549	189983	153702	109777	154106	173680	1	39647.6	231236	184504	162528	151905	154211	127371	171873	11.7911	234.159	C15H22O2	CPD-4741
CPD-632	gibberellin A34-catabolite	492796	210340	350126	393743	318412	297934	428382	434948	420747	413369	1	330839	352376	1	406792	415248	358112	336529	370826	354027	3.35	344.126	C19H20O6	CPD-632
CPD-251	gibberellin A29-catabolite	492796	210340	350126	393743	318412	297934	428382	434948	420747	413369	1	330839	352376	1	406792	415248	358112	336529	370826	354027	3.35	344.126	C19H20O6	CPD-251
CPD0-1681	cycloheptadienyl	1	1	1	1	1	1	1	127897	1	223729	116959	134349	1	1	1	209926	1	1	188589	190946	20.18	222.053	C11H10O5	CPD0-1681
CPD-9557	emodin anthrone	74791.4	74096.8	77060.6	64578.8	65594.7	38832.4	1	29765.7	33527.9	26557.8	50845.9	62959.5	42304.2	40973.2	43370.7	39845.5	39557	39929.2	36557.4	41205.1	1.62	256.074	C15H12O4	CPD-9557
CPD-4402	(6aR,11aR)-3,9-dihydroxypterocarpan	74791.4	74096.8	77060.6	64578.8	65594.7	38832.4	1	29765.7	33527.9	26557.8	50845.9	62959.5	42304.2	40973.2	43370.7	39845.5	39557	39929.2	36557.4	41205.1	1.62	256.074	C15H12O4	CPD-4402
CPD-3061	(2S)-liquiritigenin	74791.4	74096.8	77060.6	64578.8	65594.7	38832.4	1	29765.7	33527.9	26557.8	50845.9	62959.5	42304.2	40973.2	43370.7	39845.5	39557	39929.2	36557.4	41205.1	1.62	256.074	C15H12O4	CPD-3061
CPD-12609	(S)-dihydrodaidzein	74791.4	74096.8	77060.6	64578.8	65594.7	38832.4	1	29765.7	33527.9	26557.8	50845.9	62959.5	42304.2	40973.2	43370.7	39845.5	39557	39929.2	36557.4	41205.1	1.62	256.074	C15H12O4	CPD-12609
CPD-6993	pinocembrin chalcone	74791.4	74096.8	77060.6	64578.8	65594.7	38832.4	1	29765.7	33527.9	26557.8	50845.9	62959.5	42304.2	40973.2	43370.7	39845.5	39557	39929.2	36557.4	41205.1	1.62	256.074	C15H12O4	CPD-6993
CPD-8635	bracteatin 6-O-glucoside	1	1	1	11225.2	1	45797.2	11796.3	1	1	20013.8	1	13491.1	1	1	1	52757.7	24398	19194.6	21491.3	34506.4	16.29	464.096	C21H20O12	CPD-8635
CPD-6421	methylcinnamate	302750	402356	395639	334855	298294	375291	355656	340987	474799	435747	355838	417758	338297	380497	304037	421196	394329	360079	365621	358237	7.01	162.066	C10H10O2	CPD-6421
CPD-8636	4-hydroxybenzalacetone	302750	402356	395639	334855	298294	375291	355656	340987	474799	435747	355838	417758	338297	380497	304037	421196	394329	360079	365621	358237	7.01	162.066	C10H10O2	CPD-8636
CPD-13510	sakuranin	1	1	1	142220	1	233531	1	1	75444.1	190284	122597	143556	91158.9	1	1	193074	149842	145546	1	180668	18.64	448.141	C22H24O10	CPD-13510
CPD-18998	propyl acetate	91474.6	16915.6	55937	62692.1	68936.4	85366.2	144247	159771	100293	130132	95035.5	91072.8	89797.6	56983.5	72035.3	100278	129366	64742.6	120048	125852	2.3	102.068	C5H10O2	CPD-18998
CPD-19958	ethyl propanoate	91474.6	16915.6	55937	62692.1	68936.4	85366.2	144247	159771	100293	130132	95035.5	91072.8	89797.6	56983.5	72035.3	100278	129366	64742.6	120048	125852	2.3	102.068	C5H10O2	CPD-19958
CPD-7392	sulfuretin 6-glucoside	1.42151e+06	2.99459e+06	1.74908e+06	1.39235e+06	1.85543e+06	1.42595e+06	1921039	1.65362e+06	1.54176e+06	1.91425e+06	2.43943e+06	2.80718e+06	2.14738e+06	2.35399e+06	1.32435e+06	3.33618e+06	1.03284e+06	3.68703e+06	2.53067e+06	2532882	7.04	432.101	C21H20O10	CPD-7392
CPD-15269	luteolinidin 5-O-glucoside	1.42151e+06	2.99459e+06	1.74908e+06	1.39235e+06	1.85543e+06	1.42595e+06	1921039	1.65362e+06	1.54176e+06	1.91425e+06	2.43943e+06	2.80718e+06	2.14738e+06	2.35399e+06	1.32435e+06	3.33618e+06	1.03284e+06	3.68703e+06	2.53067e+06	2532882	7.04	432.101	C21H20O10	CPD-15269
CPD-17482	6-hydroxy-2-(4-glucosyl-phenoxymethylene)-benzofuran-3-one	1.42151e+06	2.99459e+06	1.74908e+06	1.39235e+06	1.85543e+06	1.42595e+06	1921039	1.65362e+06	1.54176e+06	1.91425e+06	2.43943e+06	2.80718e+06	2.14738e+06	2.35399e+06	1.32435e+06	3.33618e+06	1.03284e+06	3.68703e+06	2.53067e+06	2532882	7.04	432.101	C21H20O10	CPD-17482
APIGENIN-7-O-BETA-D-GLUCOSIDE	apigenin 7-O-b-D-glucoside	1.42151e+06	2.99459e+06	1.74908e+06	1.39235e+06	1.85543e+06	1.42595e+06	1921039	1.65362e+06	1.54176e+06	1.91425e+06	2.43943e+06	2.80718e+06	2.14738e+06	2.35399e+06	1.32435e+06	3.33618e+06	1.03284e+06	3.68703e+06	2.53067e+06	2532882	7.04	432.101	C21H20O10	APIGENIN-7-O-BETA-D-GLUCOSIDE
CPD-15176	baicalein 7-O-b-D-glucoside	1.42151e+06	2.99459e+06	1.74908e+06	1.39235e+06	1.85543e+06	1.42595e+06	1921039	1.65362e+06	1.54176e+06	1.91425e+06	2.43943e+06	2.80718e+06	2.14738e+06	2.35399e+06	1.32435e+06	3.33618e+06	1.03284e+06	3.68703e+06	2.53067e+06	2532882	7.04	432.101	C21H20O10	CPD-15176
CPD-11688	1,8-dihydroxy-3-methylnaphthalene	36946.9	46412.6	49504.6	55671.3	62995.5	76634.5	35579.1	66716.5	85290.7	47334.7	46869.3	28686.6	62004.9	67351.2	54343.4	25990.5	31088.4	62411.3	46792.2	33698.2	7.04	174.065	C11H10O2	CPD-11688
CPD-7092	momilactone A	2.31007e+06	658745	1	1.8137e+06	1.35286e+06	1.45046e+06	1.98415e+06	2.11415e+06	1.11092e+06	1.5794e+06	3.03615e+06	1873313	1396047	4882415	1.93841e+06	1.55346e+06	1.51601e+06	1.97944e+06	1.5562e+06	1.59327e+06	15.67	314.182	C20H26O3	CPD-7092
CPD4KF-8	momilactone A	2.31007e+06	658745	1	1.8137e+06	1.35286e+06	1.45046e+06	1.98415e+06	2.11415e+06	1.11092e+06	1.5794e+06	3.03615e+06	1873313	1396047	4882415	1.93841e+06	1.55346e+06	1.51601e+06	1.97944e+06	1.5562e+06	1.59327e+06	15.67	314.182	C20H26O3	CPD4KF-8
CPD-9441	sophoraflavanone G	1	175902	1	216172	1	616733	475078	278754	374502	483733	290771	372936	216024	251196	220717	429218	208925	322131	309769	319433	4.28	424.19	C25H28O6	CPD-9441
CPD-4406	glyceollin II	1	339382	312923	301180	249833	1	488763	494245	328823	332102	295119	232547	259540	392642	210088	185321	250240	1	239817	1	4.76	338.117	C20H18O5	CPD-4406
CPD-12187	demethoxycurcumin	1	339382	312923	301180	249833	1	488763	494245	328823	332102	295119	232547	259540	392642	210088	185321	250240	1	239817	1	4.76	338.117	C20H18O5	CPD-12187
CPD-4405	glyceollin I	1	339382	312923	301180	249833	1	488763	494245	328823	332102	295119	232547	259540	392642	210088	185321	250240	1	239817	1	4.76	338.117	C20H18O5	CPD-4405
CPD-4407	glyceollin III	1	339382	312923	301180	249833	1	488763	494245	328823	332102	295119	232547	259540	392642	210088	185321	250240	1	239817	1	4.76	338.117	C20H18O5	CPD-4407
CPD-9367	(-)-sativan	1	68977	1	51044.2	55232	1	1	56535.7	95690.2	80803.5	1	56881.9	1	65107.1	58722.8	69678.6	1	62670.2	1	66836	7	286.117	C17H18O4	CPD-9367
CPD-19725	(4S)-2,3-dehydroleucopelargonidin	144749	368415	311216	249760	242981	1	303322	421868	217711	322075	319725	377097	327547	1	208002	405501	232529	549555	397714	376439	7.08	286.044	C15H10O6	CPD-19725
CPD-12726	scutellarein	144749	368415	311216	249760	242981	1	303322	421868	217711	322075	319725	377097	327547	1	208002	405501	232529	549555	397714	376439	7.08	286.044	C15H10O6	CPD-12726
CPD-9624	1,3,8-trihydroxy-2-methoxyanthraquinone	144749	368415	311216	249760	242981	1	303322	421868	217711	322075	319725	377097	327547	1	208002	405501	232529	549555	397714	376439	7.08	286.044	C15H10O6	CPD-9624
CPD-2982	aureusidin	144749	368415	311216	249760	242981	1	303322	421868	217711	322075	319725	377097	327547	1	208002	405501	232529	549555	397714	376439	7.08	286.044	C15H10O6	CPD-2982
CPD-8634	aureusidin 6-O-glucoside	951312	7567870	3.00898e+06	2274665	3782844	2.07323e+06	6433527	3.34412e+06	1.92887e+06	3512745	6695238	7164819	6.53909e+06	6.53042e+06	1.70819e+06	7.77335e+06	1.6426e+06	10524751	6596948	6096918	5.7	448.096	C21H20O11	CPD-8634
CPD-14998	cyanidin-3-O-b-D-galactoside	951312	7567870	3.00898e+06	2274665	3782844	2.07323e+06	6433527	3.34412e+06	1.92887e+06	3512745	6695238	7164819	6.53909e+06	6.53042e+06	1.70819e+06	7.77335e+06	1.6426e+06	10524751	6596948	6096918	5.7	448.096	C21H20O11	CPD-14998
CPD-8256	fagopyritol A2	798900	623492	649238	775517	710251	509849	678485	774213	652857	626029	571783	535167	584914	561233	493602	838102	646206	1	661298	745752	1.27	504.163	C18H32O16	CPD-8256
6-KESTOSE	6-kestotriose	798900	623492	649238	775517	710251	509849	678485	774213	652857	626029	571783	535167	584914	561233	493602	838102	646206	1	661298	745752	1.27	504.163	C18H32O16	6-KESTOSE
1-KESTOTRIOSE	1-kestotriose	798900	623492	649238	775517	710251	509849	678485	774213	652857	626029	571783	535167	584914	561233	493602	838102	646206	1	661298	745752	1.27	504.163	C18H32O16	1-KESTOTRIOSE
6G-KESTOTETRAOSE	6G-kestotriose	798900	623492	649238	775517	710251	509849	678485	774213	652857	626029	571783	535167	584914	561233	493602	838102	646206	1	661298	745752	1.27	504.163	C18H32O16	6G-KESTOTETRAOSE
CPD-8254	fagopyritol B2	798900	623492	649238	775517	710251	509849	678485	774213	652857	626029	571783	535167	584914	561233	493602	838102	646206	1	661298	745752	1.27	504.163	C18H32O16	CPD-8254
CPD-1099	raffinose	798900	623492	649238	775517	710251	509849	678485	774213	652857	626029	571783	535167	584914	561233	493602	838102	646206	1	661298	745752	1.27	504.163	C18H32O16	CPD-1099
DIETHYLPYROCARBONATE	diethylpyrocarbonate	16428.5	11149.2	11217.1	17462.4	11162.2	17065.6	15917.7	54343.5	70950.3	11307.1	63227	68551.5	69265	10892.3	76715.1	10735.3	45198.2	46818.1	53312.5	58970.9	1.54	162.051	C6H10O5	DIETHYLPYROCARBONATE
CPD-7980	(S)-(-)-citronellol	396835	149108	1	245522	202332	375594	450719	301087	450929	447631	392286	475878	266101	378920	418252	492802	312563	345823	319248	337664	10.38	156.151	C10H20O	CPD-7980
CPD-4944	(+)-isomenthol	396835	149108	1	245522	202332	375594	450719	301087	450929	447631	392286	475878	266101	378920	418252	492802	312563	345823	319248	337664	10.38	156.151	C10H20O	CPD-4944
CPD-4945	(+)-neoisomenthol	396835	149108	1	245522	202332	375594	450719	301087	450929	447631	392286	475878	266101	378920	418252	492802	312563	345823	319248	337664	10.38	156.151	C10H20O	CPD-4945
CPD-1905	(+)-neomenthol	396835	149108	1	245522	202332	375594	450719	301087	450929	447631	392286	475878	266101	378920	418252	492802	312563	345823	319248	337664	10.38	156.151	C10H20O	CPD-1905
#NAME?	#N/A	396835	149108	1	245522	202332	375594	450719	301087	450929	447631	392286	475878	266101	378920	418252	492802	312563	345823	319248	337664	10.38	156.151	C10H20O	#NAME?
CPD1F-130	zeaxanthin	372136	1	1	289007	155543	164639	260490	270458	98167.9	183391	556527	277202	182729	1.04629e+06	285713	192540	164866	219304	173931	187969	15.67	568.427	C40H56O2	CPD1F-130
CPD-7416	lactucaxanthin	372136	1	1	289007	155543	164639	260490	270458	98167.9	183391	556527	277202	182729	1.04629e+06	285713	192540	164866	219304	173931	187969	15.67	568.427	C40H56O2	CPD-7416
CPD-20421	4,4-dihydroxy-b,b-carotene	372136	1	1	289007	155543	164639	260490	270458	98167.9	183391	556527	277202	182729	1.04629e+06	285713	192540	164866	219304	173931	187969	15.67	568.427	C40H56O2	CPD-20421
CPD1F-119	lutein	372136	1	1	289007	155543	164639	260490	270458	98167.9	183391	556527	277202	182729	1.04629e+06	285713	192540	164866	219304	173931	187969	15.67	568.427	C40H56O2	CPD1F-119
CPD-7853	isozeaxanthin	372136	1	1	289007	155543	164639	260490	270458	98167.9	183391	556527	277202	182729	1.04629e+06	285713	192540	164866	219304	173931	187969	15.67	568.427	C40H56O2	CPD-7853
CPD-13174	salicyl-6-hydroxy-2-cyclohexene-on-oyl	1	1	29246.8	43095.2	43320.1	60394.8	1	39502.2	45472.4	62047.5	36898.8	37773	1	40434.2	10934.5	66299.8	1	60419.1	12138.3	35303.5	4.55	262.081	C14H14O5	CPD-13174
CPD-8259	b-D-ribosylnicotinate	862771	798605	861112	718244	755558	440638	419032	396597	493276	502309	646484	747449	587062	529882	596964	593397	539864	544502	486599	569992	1.62	255.071	C11H13NO6	CPD-8259
CPD-3441	(3R,4R)-7,2'-dihydroxy-4'-methoxyisoflavanol	147058	92441.1	233942	193846	159597	129059	83590.7	207361	99315.6	152598	104518	106029	88588	76278.3	162233	190869	158795	103910	111809	134310	9.24	288.098	C16H16O5	CPD-3441
CPD-9322	shikonin	147058	92441.1	233942	193846	159597	129059	83590.7	207361	99315.6	152598	104518	106029	88588	76278.3	162233	190869	158795	103910	111809	134310	9.24	288.098	C16H16O5	CPD-9322
CPD1F-2	(-)-methyl jasmonate	285283	385643	411028	344552	314581	1	1	276794	303968	304845	317784	227915	269490	449219	251599	269142	209653	232717	247100	241641	4.64	224.138	C13H20O3	CPD1F-2
CPD-7203	5,6-epoxy-3-hydroxy-9-apo-b-caroten-9-one	285283	385643	411028	344552	314581	1	1	276794	303968	304845	317784	227915	269490	449219	251599	269142	209653	232717	247100	241641	4.64	224.138	C13H20O3	CPD-7203
CPD-7201	grasshopper ketone	285283	385643	411028	344552	314581	1	1	276794	303968	304845	317784	227915	269490	449219	251599	269142	209653	232717	247100	241641	4.64	224.138	C13H20O3	CPD-7201
CPD-19955	butyl benzoate	20026.5	65515.3	19821.6	13873	58671.7	126785	82392.6	56848.3	76518.2	29035.2	30582.6	54957.8	48805	22362.4	28880.6	88288.8	32610	32473.2	38516.3	31490.1	6.21	178.099	C11H14O2	CPD-19955
CPD-13661	(S)-pyrethrolone	20026.5	65515.3	19821.6	13873	58671.7	126785	82392.6	56848.3	76518.2	29035.2	30582.6	54957.8	48805	22362.4	28880.6	88288.8	32610	32473.2	38516.3	31490.1	6.21	178.099	C11H14O2	CPD-13661
ISOMETHYLEUGENOL	isomethyleugenol	20026.5	65515.3	19821.6	13873	58671.7	126785	82392.6	56848.3	76518.2	29035.2	30582.6	54957.8	48805	22362.4	28880.6	88288.8	32610	32473.2	38516.3	31490.1	6.21	178.099	C11H14O2	ISOMETHYLEUGENOL
PANTOYL-LACTONE	(R)-pantolactone	520269	226632	1	447989	324017	578698	376674	306871	493181	490353	192432	1	1	1	1	1	357646	378542	374352	337908	5.16	130.063	C6H10O3	PANTOYL-LACTONE
CPD-13373	10',6-diapocarotene-10',6-dial	69861.4	29981.3	60417.5	553254	111882	782606	335489	314725	113950	448109	269055	313744	231240	238936	253608	713341	396907	625924	463652	558531	1.62	282.161	C19H22O2	CPD-13373
CPD0-1812	2-oleoylglycerol	23641	26309.8	33745.6	24548.1	31523.6	1	1	27255.4	24002.1	1	30576	32478.9	27084.6	11595.4	26395.9	1	1	1	10928.4	1	18.56	356.288	C21H40O4	CPD0-1812
CPD-4889	(E)-b-ocimene	82152.8	34791.5	43945.9	80091.5	64732.3	46167.4	69994.1	1	38896.5	109384	67593.5	1	35680	1	50734.4	47146.3	29528.4	66453.5	39159.6	36664.3	9.63	136.125	C10H16	CPD-4889
CPD-4892	(-)-alpha-pinene	82152.8	34791.5	43945.9	80091.5	64732.3	46167.4	69994.1	1	38896.5	109384	67593.5	1	35680	1	50734.4	47146.3	29528.4	66453.5	39159.6	36664.3	9.63	136.125	C10H16	CPD-4892
CPD-8767	(+)-camphene	82152.8	34791.5	43945.9	80091.5	64732.3	46167.4	69994.1	1	38896.5	109384	67593.5	1	35680	1	50734.4	47146.3	29528.4	66453.5	39159.6	36664.3	9.63	136.125	C10H16	CPD-8767
CPD-4894	(+)-alpha-thujene	82152.8	34791.5	43945.9	80091.5	64732.3	46167.4	69994.1	1	38896.5	109384	67593.5	1	35680	1	50734.4	47146.3	29528.4	66453.5	39159.6	36664.3	9.63	136.125	C10H16	CPD-4894
CPD-4886	(4S)-limonene	82152.8	34791.5	43945.9	80091.5	64732.3	46167.4	69994.1	1	38896.5	109384	67593.5	1	35680	1	50734.4	47146.3	29528.4	66453.5	39159.6	36664.3	9.63	136.125	C10H16	CPD-4886
CPD-4901	(+)-2-carene	82152.8	34791.5	43945.9	80091.5	64732.3	46167.4	69994.1	1	38896.5	109384	67593.5	1	35680	1	50734.4	47146.3	29528.4	66453.5	39159.6	36664.3	9.63	136.125	C10H16	CPD-4901
CPD-8785	(4R)-limonene	82152.8	34791.5	43945.9	80091.5	64732.3	46167.4	69994.1	1	38896.5	109384	67593.5	1	35680	1	50734.4	47146.3	29528.4	66453.5	39159.6	36664.3	9.63	136.125	C10H16	CPD-8785
CPD-8736	gamma-terpinene	82152.8	34791.5	43945.9	80091.5	64732.3	46167.4	69994.1	1	38896.5	109384	67593.5	1	35680	1	50734.4	47146.3	29528.4	66453.5	39159.6	36664.3	9.63	136.125	C10H16	CPD-8736
CPD-8756	(+)-3-carene	82152.8	34791.5	43945.9	80091.5	64732.3	46167.4	69994.1	1	38896.5	109384	67593.5	1	35680	1	50734.4	47146.3	29528.4	66453.5	39159.6	36664.3	9.63	136.125	C10H16	CPD-8756
CPD-4902	tricyclene	82152.8	34791.5	43945.9	80091.5	64732.3	46167.4	69994.1	1	38896.5	109384	67593.5	1	35680	1	50734.4	47146.3	29528.4	66453.5	39159.6	36664.3	9.63	136.125	C10H16	CPD-4902
CPD-8754	(+)-alpha-pinene	82152.8	34791.5	43945.9	80091.5	64732.3	46167.4	69994.1	1	38896.5	109384	67593.5	1	35680	1	50734.4	47146.3	29528.4	66453.5	39159.6	36664.3	9.63	136.125	C10H16	CPD-8754
CPD-4888	b-myrcene	82152.8	34791.5	43945.9	80091.5	64732.3	46167.4	69994.1	1	38896.5	109384	67593.5	1	35680	1	50734.4	47146.3	29528.4	66453.5	39159.6	36664.3	9.63	136.125	C10H16	CPD-4888
CPD-4890	terpinolene	82152.8	34791.5	43945.9	80091.5	64732.3	46167.4	69994.1	1	38896.5	109384	67593.5	1	35680	1	50734.4	47146.3	29528.4	66453.5	39159.6	36664.3	9.63	136.125	C10H16	CPD-4890
CPD-8755	(+)-b-pinene	82152.8	34791.5	43945.9	80091.5	64732.3	46167.4	69994.1	1	38896.5	109384	67593.5	1	35680	1	50734.4	47146.3	29528.4	66453.5	39159.6	36664.3	9.63	136.125	C10H16	CPD-8755
CPD-8768	(-)-b-phellandrene	82152.8	34791.5	43945.9	80091.5	64732.3	46167.4	69994.1	1	38896.5	109384	67593.5	1	35680	1	50734.4	47146.3	29528.4	66453.5	39159.6	36664.3	9.63	136.125	C10H16	CPD-8768
CPD-4891	(-)-b-pinene	82152.8	34791.5	43945.9	80091.5	64732.3	46167.4	69994.1	1	38896.5	109384	67593.5	1	35680	1	50734.4	47146.3	29528.4	66453.5	39159.6	36664.3	9.63	136.125	C10H16	CPD-4891
CPD-12222	alpha-fenchene	82152.8	34791.5	43945.9	80091.5	64732.3	46167.4	69994.1	1	38896.5	109384	67593.5	1	35680	1	50734.4	47146.3	29528.4	66453.5	39159.6	36664.3	9.63	136.125	C10H16	CPD-12222
CPD-4921	(-)-camphene	82152.8	34791.5	43945.9	80091.5	64732.3	46167.4	69994.1	1	38896.5	109384	67593.5	1	35680	1	50734.4	47146.3	29528.4	66453.5	39159.6	36664.3	9.63	136.125	C10H16	CPD-4921
CPD-4903	(Z)-b-ocimene	82152.8	34791.5	43945.9	80091.5	64732.3	46167.4	69994.1	1	38896.5	109384	67593.5	1	35680	1	50734.4	47146.3	29528.4	66453.5	39159.6	36664.3	9.63	136.125	C10H16	CPD-4903
CPD-8735	alpha-terpinene	82152.8	34791.5	43945.9	80091.5	64732.3	46167.4	69994.1	1	38896.5	109384	67593.5	1	35680	1	50734.4	47146.3	29528.4	66453.5	39159.6	36664.3	9.63	136.125	C10H16	CPD-8735
CPD-14843	myricetin 3-O-b-D-glucoside	1	29618.9	1	30120.7	18299.3	92349.6	79381.7	11000.7	65299.2	68471.9	47475.5	1	27998.1	73716.7	12156.4	1	17889.7	30988.6	32131.9	39540	8.45	480.096	C21H20O13	CPD-14843
CPD-8659	miraxanthin V	1	200000	149296	144499	142027	159368	187581	1	193587	187321	182913	173300	1	180586	151216	179014	1	229968	1	171777	5.57	344.108	C17H16N2O6	CPD-8659
CPD-14502	steviolmonoside	75944.3	11097.7	20217.2	1	12106.4	75013.1	18772.6	31791.7	1	69658.7	73766.3	91497.8	66743.1	11283.2	89566.2	29885.8	12059	66715.9	22817.1	24560.7	10.5433	480.272	C26H40O8	CPD-14502
CPD-14508	19-O-b-glucopyranosyl-steviol	75944.3	11097.7	20217.2	1	12106.4	75013.1	18772.6	31791.7	1	69658.7	73766.3	91497.8	66743.1	11283.2	89566.2	29885.8	12059	66715.9	22817.1	24560.7	10.5433	480.272	C26H40O8	CPD-14508
CPD-4884	(-)-phaseollin	1	48624.6	1	75083.8	66270.6	1	1	110946	177372	144558	89312.7	1	1	1	1	1	80703.3	27278	1	28338.8	5.055	322.121	C20H18O4	CPD-4884
NIACINAMIDE	nicotinamide	598520	1	1	352277	288722	887146	411607	394947	368846	406439	511091	537589	486828	476520	544722	447139	394358	381744	436638	404804	1.68	122.046	C6H6N2O	NIACINAMIDE
CPD-12586	methyl (2E,6E)-farnesoate	157482	17964.3	11941.8	156431	27465.9	663386	241361	164669	211817	316691	166003	159776	169216	168463	157197	236123	174184	180911	135368	1	11.0716	250.187	C16H26O2	CPD-12586
CPD-7988	Triton X-100	157482	17964.3	11941.8	156431	27465.9	663386	241361	164669	211817	316691	166003	159776	169216	168463	157197	236123	174184	180911	135368	1	11.0716	250.187	C16H26O2	CPD-7988
CPD-7561	artemisinin	138034	1	1	351168	120136	325318	1	243775	1	234527	221041	220259	175231	265554	198882	493767	302016	376545	1	401923	1.62	282.141	C15H22O5	CPD-7561
CPD-14485	glycyrrhetaldehyde	766050	632367	703546	670255	588528	1	1	1	1	1	759468	744248	742213	733798	716217	824960	998156	760371	1	898247	20.21	454.358	C30H46O3	CPD-14485
CPD-385	1,2-benzoquinone	611067	2310870	508290	1.51194e+06	1.47973e+06	189818	2406634	556159	679426	2.40743e+06	448822	2.28794e+06	1.50152e+06	1.08836e+06	421863	626720	1514832	374839	265314	455187	2.0495	108.019	C6H4O2	CPD-385
DICOUMAROL	dicoumarol	90946.9	1	38600.8	106077	64642.6	143995	141263	72080.2	1	119555	104378	120162	74126.4	1	54268.9	128220	145462	118758	110437	130351	14.57	336.063	C19H12O6	DICOUMAROL
CPD-15447	protopanaxatriol	1	1	1	1	1	1	1	1	1	1	1	676188	1	1	630132	728215	1	680108	671594	1	20	476.401	C30H52O4	CPD-15447
S-TETRAHYDROBERBERINE	(S)-canadine	16928.6	42251.1	1	25802.1	26951	41366.2	30931.7	1	1	38488.6	21780.7	1	19265	17735.9	11173.5	24787.7	1	10098.9	23570.2	1	4.51	339.149	C20H21NO4	S-TETRAHYDROBERBERINE
R-CANADINE	(R)-canadine	16928.6	42251.1	1	25802.1	26951	41366.2	30931.7	1	1	38488.6	21780.7	1	19265	17735.9	11173.5	24787.7	1	10098.9	23570.2	1	4.51	339.149	C20H21NO4	R-CANADINE
CPD-440	N-feruloyltyramine	64746.9	16609.9	187464	130730	131175	81315.3	35471.5	25116.4	16503.4	92171.3	116179	88337.4	74097.7	84543.7	63681.9	1	71888.3	105104	106912	16679.9	3.07947	313.135	C18H19NO4	CPD-440
CPD-17600	arctigenin	131323	191916	163644	147100	159009	206509	152206	128701	233199	210227	159816	138250	132764	187159	125998	130550	145996	145285	169536	149139	4.45	372.158	C21H24O6	CPD-17600
CPD-17601	isoarctigenin	131323	191916	163644	147100	159009	206509	152206	128701	233199	210227	159816	138250	132764	187159	125998	130550	145996	145285	169536	149139	4.45	372.158	C21H24O6	CPD-17601
CPD-1962	(+)-afzelechin	160731	1	1	1	1	1	1	199890	1	378079	234989	288236	146668	1	1	349832	1	1	298437	1	14.57	274.089	C15H14O5	CPD-1962
CPD-11940	apiforol	160731	1	1	1	1	1	1	199890	1	378079	234989	288236	146668	1	1	349832	1	1	298437	1	14.57	274.089	C15H14O5	CPD-11940
CPD-14740	(3R,4R)-7,2',4'-trihydroxyisoflavanol	160731	1	1	1	1	1	1	199890	1	378079	234989	288236	146668	1	1	349832	1	1	298437	1	14.57	274.089	C15H14O5	CPD-14740
CPD-10413	(-)-epiafzelechin	160731	1	1	1	1	1	1	199890	1	378079	234989	288236	146668	1	1	349832	1	1	298437	1	14.57	274.089	C15H14O5	CPD-10413
CPD-20010	nothofagin	1	1	1	1	1	1	11543	1	1	1	1	1	1	1	1	18904.1	1	20241.7	16809	1	6.79	436.133	C21H24O10	CPD-20010
TRANS-CINNAMOYL-BETA-D-GLUCOSE	cinnamoyl-b-D-glucoside	7.06261e+06	9437043	3.47233e+06	4.46469e+06	9367346	5207095	4.62373e+06	6.34119e+06	5.79973e+06	1	6087195	4477126	5.46343e+06	4644816	9203249	8750699	3381157	8.05186e+06	9790711	9769084	10.34	310.111	C15H18O7	TRANS-CINNAMOYL-BETA-D-GLUCOSE
DI-H-URACIL	5,6-dihydrouracil	129783	157516	145961	192092	156981	328561	277985	182305	263940	292682	160230	182892	158376	144812	145477	232637	159972	240354	213737	210577	4.13	114.045	C4H6N2O2	DI-H-URACIL
CPD-8960	b-peltatin	5.48099e+06	3.54263e+06	8259569	7.102e+06	5.76622e+06	4.31561e+06	3.38198e+06	6.90727e+06	3.84563e+06	5.11635e+06	1	4.07526e+06	3628680	1	6273826	6655359	6.23049e+06	3.61635e+06	4.51905e+06	4.95466e+06	9.25	414.127	C22H22O8	CPD-8960
CPD-16749	5'-demethoxy-6-methoxypodophyllotoxin	5.48099e+06	3.54263e+06	8259569	7.102e+06	5.76622e+06	4.31561e+06	3.38198e+06	6.90727e+06	3.84563e+06	5.11635e+06	1	4.07526e+06	3628680	1	6273826	6655359	6.23049e+06	3.61635e+06	4.51905e+06	4.95466e+06	9.25	414.127	C22H22O8	CPD-16749
CPD-13175	benzyl-6-hydroxy-2-cyclohexene-on-oyl	51031.4	20078.5	26185.4	23702.7	21353.5	1	15921.3	14226.4	39221.9	37788.8	71199.4	51796.8	49832.2	39750.6	54612.6	87085.4	49014.9	56295.3	64800	68231.2	1.81	246.096	C14H14O4	CPD-13175
CPD-8191	(+)-marmesin	51031.4	20078.5	26185.4	23702.7	21353.5	1	15921.3	14226.4	39221.9	37788.8	71199.4	51796.8	49832.2	39750.6	54612.6	87085.4	49014.9	56295.3	64800	68231.2	1.81	246.096	C14H14O4	CPD-8191
CPD-15449	(20S)-protopanaxadiol	658520	730349	717130	992030	822285	852440	516750	1	947381	1	1	693356	717407	1	678064	853081	440194	493976	580216	515778	19.58	460.382	C30H52O3	CPD-15449
CPD-9620	robustaquinone F	18515.1	12981.6	1	31109.3	19681.4	41539.4	27249.4	35495.2	28061.8	32019.2	21803.3	22356.2	11422.6	19382.2	31111	13431.3	11196.1	32975.8	12659.5	29253.5	6.75	302.038	C15H10O7	CPD-9620
CPD-8927	(+)-sesamolinol	175180	677821	228404	295456	364671	888428	820606	555127	309330	710546	578997	700763	599487	486089	234555	1.10571e+06	688721	697073	594240	747985	11.804	372.118	C20H20O7	CPD-8927
2-3-DIHYDRODIPICOLINATE	(S)-2,3-dihydrodipicolinate	1	10575.3	12579.4	1	11906.3	16467.9	10625.9	12131.6	44963.6	31867.3	10513.3	16991.2	17643	11941.6	1	10779	17049.3	11289.3	1	24826.1	7.72375	167.023	C7H5NO4	2-3-DIHYDRODIPICOLINATE
CPD-83	trans-resveratrol	78785.4	61742.8	83602.8	58127	65155.5	171841	77328.6	1	1	84842.1	1	58419	34189.3	1	97567.7	132168	22686.8	101761	61402.2	59153.4	2.45	228.081	C14H12O3	CPD-83
CPD-6228	gibberellin A14	113406	10756	19653.5	50518.1	43826.5	1	118894	1	67684.6	1	122609	108714	85491.2	1	128572	117656	105011	103884	123715	127281	12.09	346.171	C20H26O5	CPD-6228
CPD-12353	16alpha, 17-epoxy gibberellin A12	113406	10756	19653.5	50518.1	43826.5	1	118894	1	67684.6	1	122609	108714	85491.2	1	128572	117656	105011	103884	123715	127281	12.09	346.171	C20H26O5	CPD-12353
CPD-475	gibberellin A110	113406	10756	19653.5	50518.1	43826.5	1	118894	1	67684.6	1	122609	108714	85491.2	1	128572	117656	105011	103884	123715	127281	12.09	346.171	C20H26O5	CPD-475
CPD-695	gibberellin A53	113406	10756	19653.5	50518.1	43826.5	1	118894	1	67684.6	1	122609	108714	85491.2	1	128572	117656	105011	103884	123715	127281	12.09	346.171	C20H26O5	CPD-695
CPD-12333	methyl gibberellin A20	113406	10756	19653.5	50518.1	43826.5	1	118894	1	67684.6	1	122609	108714	85491.2	1	128572	117656	105011	103884	123715	127281	12.09	346.171	C20H26O5	CPD-12333
CPD1F-97	gibberellin A15 (open lactone form)	113406	10756	19653.5	50518.1	43826.5	1	118894	1	67684.6	1	122609	108714	85491.2	1	128572	117656	105011	103884	123715	127281	12.09	346.171	C20H26O5	CPD1F-97
CPD-12332	methyl gibberellin A4	113406	10756	19653.5	50518.1	43826.5	1	118894	1	67684.6	1	122609	108714	85491.2	1	128572	117656	105011	103884	123715	127281	12.09	346.171	C20H26O5	CPD-12332
CPD-12163	deguelin	1	1	1.46671e+06	1.17844e+06	1.89542e+06	253158	3.21176e+06	1.34473e+06	196695	1408797	2866060	3029444	3.18943e+06	3.04223e+06	875971	1	1	4.3002e+06	2942602	2.82193e+06	6.41	394.144	C23H22O6	CPD-12163
CPD-14503	steviolbioside	1	1	1	1	1	61053.8	1	17628.5	16622.5	33591.4	18048.3	32881.2	33221.9	1	1	18507.2	1	17070.7	16866.4	1	12.71	642.317	C32H50O13	CPD-14503
S-TETRAHYDROCOLUMBAMINE	(S)-tetrahydrocolumbamine	163082	129675	139801	132355	135897	216030	154609	158136	159905	177696	132136	131112	155860	90228.5	155816	121208	121695	120457	170881	156800	2.97	341.164	C20H23NO4	S-TETRAHYDROCOLUMBAMINE
CPD-15800	dihydropapaverine	163082	129675	139801	132355	135897	216030	154609	158136	159905	177696	132136	131112	155860	90228.5	155816	121208	121695	120457	170881	156800	2.97	341.164	C20H23NO4	CPD-15800
CPD-7616	3,4-dihydroxybenzaldehyde	89734.5	1	326688	378853	363322	376851	437953	213562	229747	1	1	334957	259810	299867	240541	457700	275786	186496	182525	231998	1.64	138.029	C7H6O3	CPD-7616
CPD-15632	ladanein	27715.4	46044.1	46341.2	38799.5	37992.7	164146	158708	72080.2	1	119555	104378	120162	34456.4	1	1	128220	1	118758	110437	130351	11.4	314.081	C17H14O6	CPD-15632
CPD-14951	7,4'-dimethylkaempferol	27715.4	46044.1	46341.2	38799.5	37992.7	164146	158708	72080.2	1	119555	104378	120162	34456.4	1	1	128220	1	118758	110437	130351	11.4	314.081	C17H14O6	CPD-14951
CPD-3944	(+)-pisatin	27715.4	46044.1	46341.2	38799.5	37992.7	164146	158708	72080.2	1	119555	104378	120162	34456.4	1	1	128220	1	118758	110437	130351	11.4	314.081	C17H14O6	CPD-3944
CPD-9629	1,7-dihydroxy-6,8-dimethoxy-2-methylanthraquinone	27715.4	46044.1	46341.2	38799.5	37992.7	164146	158708	72080.2	1	119555	104378	120162	34456.4	1	1	128220	1	118758	110437	130351	11.4	314.081	C17H14O6	CPD-9629
CPD-9531	2',7-dihydroxy-4',5'-dimethoxyisoflavone	27715.4	46044.1	46341.2	38799.5	37992.7	164146	158708	72080.2	1	119555	104378	120162	34456.4	1	1	128220	1	118758	110437	130351	11.4	314.081	C17H14O6	CPD-9531
CPD-14952	3,4'-dimethylkaempferol	27715.4	46044.1	46341.2	38799.5	37992.7	164146	158708	72080.2	1	119555	104378	120162	34456.4	1	1	128220	1	118758	110437	130351	11.4	314.081	C17H14O6	CPD-14952
CPD-9616	robustaquinone B	27715.4	46044.1	46341.2	38799.5	37992.7	164146	158708	72080.2	1	119555	104378	120162	34456.4	1	1	128220	1	118758	110437	130351	11.4	314.081	C17H14O6	CPD-9616
CPD-8922	(+)-sesamin	11623.7	63418	23202.5	34985.2	25587.2	59920.9	70228	37985.5	77627.6	79094.5	48140.5	31117.4	54761.1	45503.9	33437.2	109662	11289.2	61306.7	44104.2	49262.6	5.109	354.108	C20H18O6	CPD-8922
CPD-17598	hinokinin	11623.7	63418	23202.5	34985.2	25587.2	59920.9	70228	37985.5	77627.6	79094.5	48140.5	31117.4	54761.1	45503.9	33437.2	109662	11289.2	61306.7	44104.2	49262.6	5.109	354.108	C20H18O6	CPD-17598
CPD-14837	(+)-sesaminol	34967.4	15950.2	20065.7	12504.7	12141.5	58104.2	56125.1	70753.7	32743.8	29945.3	132133	50726.9	124109	43796.3	11462	213630	1	201172	49639.9	142169	5.49632	370.102	C20H18O7	CPD-14837
CPD-8928	(+)-sesamolin	34967.4	15950.2	20065.7	12504.7	12141.5	58104.2	56125.1	70753.7	32743.8	29945.3	132133	50726.9	124109	43796.3	11462	213630	1	201172	49639.9	142169	5.49632	370.102	C20H18O7	CPD-8928
2-D-THREO-HYDROXY-3-CARBOXY-ISOCAPROATE	(2R,3S)-3-isopropylmalate	983953	521175	677373	790071	779609	703395	1.19961e+06	1.32791e+06	906750	1.07548e+06	917540	926349	990586	640254	750722	912234	1.11001e+06	728140	987699	1.02096e+06	2.3	174.053	C7H10O5	2-D-THREO-HYDROXY-3-CARBOXY-ISOCAPROATE
3-CARBOXY-3-HYDROXY-ISOCAPROATE	(2S)-2-isopropylmalate	983953	521175	677373	790071	779609	703395	1.19961e+06	1.32791e+06	906750	1.07548e+06	917540	926349	990586	640254	750722	912234	1.11001e+06	728140	987699	1.02096e+06	2.3	174.053	C7H10O5	3-CARBOXY-3-HYDROXY-ISOCAPROATE
3-METHYL-1-246-TRIHYDROXYPHENYLBUTAN	phlorisovalerophenone	400563	350714	420967	326968	366262	202889	289609	291626	349070	297076	315126	308739	345883	217981	362945	256503	415575	271120	348958	279562	6.38	210.089	C11H14O4	3-METHYL-1-246-TRIHYDROXYPHENYLBUTAN
CPD-19784	phlormethylbutanophenone	400563	350714	420967	326968	366262	202889	289609	291626	349070	297076	315126	308739	345883	217981	362945	256503	415575	271120	348958	279562	6.38	210.089	C11H14O4	CPD-19784
CPD-14854	2'-hydroxy 3,7,3',4'-tetramethylquercetin	494930	146501	505501	435453	305557	352568	225341	473810	317387	415722	180565	165688	138473	115594	318223	253008	320720	170655	229069	255053	8.04	374.097	C19H18O8	CPD-14854
CPD-10529	3,6,7,3'-tetramethylquercetagetin	494930	146501	505501	435453	305557	352568	225341	473810	317387	415722	180565	165688	138473	115594	318223	253008	320720	170655	229069	255053	8.04	374.097	C19H18O8	CPD-10529
CPD-14937	7,3',4',5'-tetramethylmyricetin	494930	146501	505501	435453	305557	352568	225341	473810	317387	415722	180565	165688	138473	115594	318223	253008	320720	170655	229069	255053	8.04	374.097	C19H18O8	CPD-14937
CPD-14941	3,3',4',5'-tetramethylmyricetin	494930	146501	505501	435453	305557	352568	225341	473810	317387	415722	180565	165688	138473	115594	318223	253008	320720	170655	229069	255053	8.04	374.097	C19H18O8	CPD-14941
CPD-14944	3,7,3',5'-tetramethylmyricetin	494930	146501	505501	435453	305557	352568	225341	473810	317387	415722	180565	165688	138473	115594	318223	253008	320720	170655	229069	255053	8.04	374.097	C19H18O8	CPD-14944
CPD-14856	3,6,7,4'-tetramethylquercetagetin	494930	146501	505501	435453	305557	352568	225341	473810	317387	415722	180565	165688	138473	115594	318223	253008	320720	170655	229069	255053	8.04	374.097	C19H18O8	CPD-14856
CPD-16622	12,13b-epoxy-16b-hydroxy-b-amyrin	127623	116802	136202	1	1	166709	142170	122321	1	133093	142923	122349	90031.4	223460	97870.1	139575	97217.1	1	108516	105606	15.11	458.374	C30H50O3	CPD-16622
CPD-13669	11alpha,30-dihydroxy-b-amyrin	127623	116802	136202	1	1	166709	142170	122321	1	133093	142923	122349	90031.4	223460	97870.1	139575	97217.1	1	108516	105606	15.11	458.374	C30H50O3	CPD-13669
CPD-14507	rebaudioside B	16813.2	21480.9	16856.6	17879.6	16421.4	1	1	1	16885.9	1	10696.4	16878.1	17769.1	10545.9	15893.5	15913.3	1	1	1	10438.5	16.5	804.372	C38H60O18	CPD-14507
CPD-11606	stigmasterol 3-O-b-D-glucoside	1	139114	138176	141194	104190	66849.5	57195.4	75472.5	78764	95004.7	124618	126309	118019	169490	101946	93930.9	102852	80983.1	57164.5	81809.8	19.17	574.426	C35H58O6	CPD-11606
CPD-14961	kaempferide 3-O-glucoside	353227	41874.7	191546	779587	386615	1.87742e+06	1.60293e+06	758817	475599	1.22106e+06	783351	870075	557733	514499	431412	1	908016	1	922820	1.07534e+06	18.64	462.116	C22H22O11	CPD-14961
CPD-10207	(2E)-4-hydroxy-5-methyl-2-propylidene-3(2H)-furanone	985977	1.01633e+06	1.15503e+06	1.01128e+06	1062746	2.02393e+06	752658	1.5561e+06	717325	781320	1.7258e+06	1.03324e+06	1.24537e+06	3289273	1.3748e+06	1.13586e+06	701999	1.01987e+06	1.39276e+06	1.26923e+06	6.874	154.063	C8H10O3	CPD-10207
CPD-9499	3,5-dimethoxyphenol	985977	1.01633e+06	1.15503e+06	1.01128e+06	1062746	2.02393e+06	752658	1.5561e+06	717325	781320	1.7258e+06	1.03324e+06	1.24537e+06	3289273	1.3748e+06	1.13586e+06	701999	1.01987e+06	1.39276e+06	1.26923e+06	6.874	154.063	C8H10O3	CPD-9499
CPD-13644	N<sup>5</sup>-acetyl-L-ornithine	173750	44639.2	28829.9	110381	77655.7	366134	188016	245752	138729	233347	172541	197721	175264	97649	225738	159839	107485	155722	187592	173953	11.02	174.102	C7H14N2O3	CPD-13644
CPD-9384	gamma-glutamyl-ethylamide	173750	44639.2	28829.9	110381	77655.7	366134	188016	245752	138729	233347	172541	197721	175264	97649	225738	159839	107485	155722	187592	173953	11.02	174.102	C7H14N2O3	CPD-9384
N-ALPHA-ACETYLORNITHINE	N-acetyl-L-ornithine	173750	44639.2	28829.9	110381	77655.7	366134	188016	245752	138729	233347	172541	197721	175264	97649	225738	159839	107485	155722	187592	173953	11.02	174.102	C7H14N2O3	N-ALPHA-ACETYLORNITHINE
1-7-DIMETHYLXANTHINE	paraxanthine	663634	486133	507206	431395	448924	125735	102357	11388	660937	533722	430646	26084.5	31899.5	23793.1	341907	31422.3	24491.6	77692.9	69951.6	72495.8	1.1525	180.067	C7H8N4O2	1-7-DIMETHYLXANTHINE
CPD-4981	(+)-menthofuran	1	56676.6	1	50095.3	45963.6	1.27528e+06	767301	40597.6	11269.8	686544	47010	50131.6	50871	57311.4	42169.4	70841.1	1	57616.7	55574.5	54231.4	6.15941	150.102	C10H14O	CPD-4981
CPD-10037	(+)-carvone	1	56676.6	1	50095.3	45963.6	1.27528e+06	767301	40597.6	11269.8	686544	47010	50131.6	50871	57311.4	42169.4	70841.1	1	57616.7	55574.5	54231.4	6.15941	150.102	C10H14O	CPD-10037
CPD-1002	4-isopropylbenzyl alcohol	1	56676.6	1	50095.3	45963.6	1.27528e+06	767301	40597.6	11269.8	686544	47010	50131.6	50871	57311.4	42169.4	70841.1	1	57616.7	55574.5	54231.4	6.15941	150.102	C10H14O	CPD-1002
CPD-20030	(4S)-perillyl aldehyde	1	56676.6	1	50095.3	45963.6	1.27528e+06	767301	40597.6	11269.8	686544	47010	50131.6	50871	57311.4	42169.4	70841.1	1	57616.7	55574.5	54231.4	6.15941	150.102	C10H14O	CPD-20030
CPD-1089	(-)-carvone	1	56676.6	1	50095.3	45963.6	1.27528e+06	767301	40597.6	11269.8	686544	47010	50131.6	50871	57311.4	42169.4	70841.1	1	57616.7	55574.5	54231.4	6.15941	150.102	C10H14O	CPD-1089
CPD-8669	safranal	1	56676.6	1	50095.3	45963.6	1.27528e+06	767301	40597.6	11269.8	686544	47010	50131.6	50871	57311.4	42169.4	70841.1	1	57616.7	55574.5	54231.4	6.15941	150.102	C10H14O	CPD-8669
CPD-1090	(-)-isopiperitenone	1	56676.6	1	50095.3	45963.6	1.27528e+06	767301	40597.6	11269.8	686544	47010	50131.6	50871	57311.4	42169.4	70841.1	1	57616.7	55574.5	54231.4	6.15941	150.102	C10H14O	CPD-1090
CPD-14991	kaempferol 3-O-(4"-O-p-coumaroyl)-glucoside	2.10195e+06	1.06884e+06	1	3.71389e+06	3.16037e+06	2.23139e+06	2.52868e+06	1	3094954	3691670	1.57512e+06	6895833	1	5621080	6638257	7.44728e+06	1	7.35808e+06	1.89306e+06	1.67297e+06	6.45938	594.152	C30H26O13	CPD-14991
CPD-14988	kaempferol 3-O-(3"-O-p-coumaroyl)-glucoside	2.10195e+06	1.06884e+06	1	3.71389e+06	3.16037e+06	2.23139e+06	2.52868e+06	1	3094954	3691670	1.57512e+06	6895833	1	5621080	6638257	7.44728e+06	1	7.35808e+06	1.89306e+06	1.67297e+06	6.45938	594.152	C30H26O13	CPD-14988
CPD-14976	kaempferol 3-O-(6"-O-p-coumaroyl)-glucoside	2.10195e+06	1.06884e+06	1	3.71389e+06	3.16037e+06	2.23139e+06	2.52868e+06	1	3094954	3691670	1.57512e+06	6895833	1	5621080	6638257	7.44728e+06	1	7.35808e+06	1.89306e+06	1.67297e+06	6.45938	594.152	C30H26O13	CPD-14976
D-TRYPTOPHAN	D-tryptophan	1.45817e+06	601753	541728	1.25094e+06	854705	4.18715e+06	2654341	930563	1.18289e+06	2.34751e+06	1.07463e+06	1.05274e+06	638404	1.11058e+06	800209	474822	734634	565218	625579	602599	3.36	204.087	C11H12N2O2	D-TRYPTOPHAN
TRP	L-tryptophan	1.45817e+06	601753	541728	1.25094e+06	854705	4.18715e+06	2654341	930563	1.18289e+06	2.34751e+06	1.07463e+06	1.05274e+06	638404	1.11058e+06	800209	474822	734634	565218	625579	602599	3.36	204.087	C11H12N2O2	TRP
CPD-18093	pelargonidin 5-O-b-D-glucoside 3-O-b-D-sambubioside	290543	310814	308065	305671	291691	295790	335501	291686	311628	330860	275678	299741	292544	260670	240661	358666	223745	326427	285228	280874	6.21	726.193	C32H38O19	CPD-18093
CPD-18170	isovitexin 2''-O-arabinosyl 7-O-galactoside	290543	310814	308065	305671	291691	295790	335501	291686	311628	330860	275678	299741	292544	260670	240661	358666	223745	326427	285228	280874	6.21	726.193	C32H38O19	CPD-18170
CPD-7104	phlorisobutanophenone	589598	577277	453601	633559	480183	1.07295e+06	637185	384178	681353	747365	611020	647578	449218	580238	551160	520063	429491	509281	523282	481964	5.67	196.071	C10H12O4	CPD-7104
CPD-15700	aldehydo-D-arabinose	256871	115350	1	175020	216369	127935	174547	196274	183627	1	1	171388	1	171881	174169	1	1	133483	145600	171475	1.81	150.053	C5H10O5	CPD-15700
CPD-15377	aldehydo-D-xylose	256871	115350	1	175020	216369	127935	174547	196274	183627	1	1	171388	1	171881	174169	1	1	133483	145600	171475	1.81	150.053	C5H10O5	CPD-15377
CPD-15818	aldehydo-D-ribose	256871	115350	1	175020	216369	127935	174547	196274	183627	1	1	171388	1	171881	174169	1	1	133483	145600	171475	1.81	150.053	C5H10O5	CPD-15818
CPD-12045	alpha-L-arabinofuranose	256871	115350	1	175020	216369	127935	174547	196274	183627	1	1	171388	1	171881	174169	1	1	133483	145600	171475	1.81	150.053	C5H10O5	CPD-12045
CPD-15699	aldehydo-L-arabinose	256871	115350	1	175020	216369	127935	174547	196274	183627	1	1	171388	1	171881	174169	1	1	133483	145600	171475	1.81	150.053	C5H10O5	CPD-15699
CPD0-1108	b-D-ribofuranose	256871	115350	1	175020	216369	127935	174547	196274	183627	1	1	171388	1	171881	174169	1	1	133483	145600	171475	1.81	150.053	C5H10O5	CPD0-1108
BETA-L-ARABINOSE	b-L-arabinopyranose	256871	115350	1	175020	216369	127935	174547	196274	183627	1	1	171388	1	171881	174169	1	1	133483	145600	171475	1.81	150.053	C5H10O5	BETA-L-ARABINOSE
XYLOSE	alpha-D-xylopyranose	256871	115350	1	175020	216369	127935	174547	196274	183627	1	1	171388	1	171881	174169	1	1	133483	145600	171475	1.81	150.053	C5H10O5	XYLOSE
CPD-227	alpha-D-lyxopyranose	256871	115350	1	175020	216369	127935	174547	196274	183627	1	1	171388	1	171881	174169	1	1	133483	145600	171475	1.81	150.053	C5H10O5	CPD-227
CPD-6001	L-ribose	256871	115350	1	175020	216369	127935	174547	196274	183627	1	1	171388	1	171881	174169	1	1	133483	145600	171475	1.81	150.053	C5H10O5	CPD-6001
BETA-D-XYLOSE	b-D-xylopyranose	256871	115350	1	175020	216369	127935	174547	196274	183627	1	1	171388	1	171881	174169	1	1	133483	145600	171475	1.81	150.053	C5H10O5	BETA-D-XYLOSE
CPD-10330	alpha-D-ribofuranose	256871	115350	1	175020	216369	127935	174547	196274	183627	1	1	171388	1	171881	174169	1	1	133483	145600	171475	1.81	150.053	C5H10O5	CPD-10330
PENTOSE-RING	pentose-ring	256871	115350	1	175020	216369	127935	174547	196274	183627	1	1	171388	1	171881	174169	1	1	133483	145600	171475	1.81	150.053	C5H10O5	PENTOSE-RING
CPD-17703	coniferyl alcohol 9-methyl ester	1.31591e+06	747291	787167	996674	901166	1	866312	1	1	887279	1.28726e+06	1	1.02711e+06	1	791861	1	1.13012e+06	541539	1	857747	2.34	194.1	C11H14O3	CPD-17703
ETHYLACETATE	ethyl acetate	8492.39	217152	80529.4	1	108452	321685	330819	277813	254416	311365	284212	287804	228458	270442	256861	215088	265680	197824	197078	247078	1.63	88.0532	C4H8O2	ETHYLACETATE
CPD-14075	1,2-dihydropyrimidine	206576	251312	245457	234006	199956	291295	256058	238901	319871	306454	240678	211701	235190	247565	228468	190812	271541	256181	213494	218335	14.2375	82.0634	C5H8N	CPD-14075
CPD-13218	pent-1-en-3-one	120874	82703.8	96595.5	101074	98366.6	259827	149952	109143	136934	157322	138106	118608	97505.1	104087	110054	111145	127469	87717.7	86030	83924	2.554	84.0579	C5H8O	CPD-13218
PRENAL	3-methyl-2-butenal	120874	82703.8	96595.5	101074	98366.6	259827	149952	109143	136934	157322	138106	118608	97505.1	104087	110054	111145	127469	87717.7	86030	83924	2.554	84.0579	C5H8O	PRENAL
CPD-13228	(E)-2-pentenal	120874	82703.8	96595.5	101074	98366.6	259827	149952	109143	136934	157322	138106	118608	97505.1	104087	110054	111145	127469	87717.7	86030	83924	2.554	84.0579	C5H8O	CPD-13228
CPD-7994	N-methyl-Delta<sup>1</sup>-pyrrolinium cation	918810	904714	703113	1.05102e+06	758976	1.75481e+06	1.10407e+06	169763	114569	1.21518e+06	134862	141843	131966	909515	876710	109912	154586	117166	993934	137098	3.9295	84.0788	C5H10N	CPD-7994
DIACETYL	diacetyl	611067	2310870	83605.5	1.51194e+06	1.47973e+06	189818	2406634	556159	679426	2.40743e+06	448822	2.28794e+06	87892.6	39328.8	44746.5	626720	497262	374839	265314	455187	1.9145	86.037	C4H6O2	DIACETYL
CPD-13220	1-pentan-3-one	374068	377884	332412	432613	299329	280944	309201	234373	273099	261789	338770	273696	242898	304631	304832	252542	326026	348539	354890	379011	0.98	86.0728	C5H10O	CPD-13220
CPD-7031	3-methylbutanal	374068	377884	332412	432613	299329	280944	309201	234373	273099	261789	338770	273696	242898	304631	304832	252542	326026	348539	354890	379011	0.98	86.0728	C5H10O	CPD-7031
CPD-13614	isoprenyl alcohol	374068	377884	332412	432613	299329	280944	309201	234373	273099	261789	338770	273696	242898	304631	304832	252542	326026	348539	354890	379011	0.98	86.0728	C5H10O	CPD-13614
CPD0-1307	3-methyl-2-butanone	374068	377884	332412	432613	299329	280944	309201	234373	273099	261789	338770	273696	242898	304631	304832	252542	326026	348539	354890	379011	0.98	86.0728	C5H10O	CPD0-1307
CPD-13229	(E)-2-pentenol	374068	377884	332412	432613	299329	280944	309201	234373	273099	261789	338770	273696	242898	304631	304832	252542	326026	348539	354890	379011	0.98	86.0728	C5H10O	CPD-13229
PIPERIDINE	piperidine	1	16915.6	55937	62692.1	68936.4	85366.2	144247	159771	100293	130132	95035.5	91072.8	89797.6	56983.5	72035.3	100278	129366	64742.6	120048	125852	2.3	86.0945	C5H12N	PIPERIDINE
BUTYRIC_ACID	butanoate	1	1	1	1	1	16497.8	10661.7	23430.7	12365.7	17968.2	1	11429.1	1	1	1	24581.8	1	11374.4	1	17103.3	1.8	87.0425	C4H7O2	BUTYRIC_ACID
ISOBUTYRATE	isobutanoate	1	1	1	1	1	16497.8	10661.7	23430.7	12365.7	17968.2	1	11429.1	1	1	1	24581.8	1	11374.4	1	17103.3	1.8	87.0425	C4H7O2	ISOBUTYRATE
4-AMINO-BUTYRALDEHYDE	4-aminobutanal	3.09183e+06	6562203	1.27252e+06	1.63076e+06	792598	2.30412e+06	1595693	5111413	5215040	1334714	403765	2.75757e+06	2.84786e+06	5900178	2.72458e+06	1.51257e+06	325815	6.11844e+06	5.44002e+06	1.02124e+06	2.076	88.0741	C4H10NO	4-AMINO-BUTYRALDEHYDE
CARBOXYMETHOXYLAMINE	carboxymethoxylamine	51261	75159.3	65558.1	52981.7	59525.3	46311.6	52954.5	48415.2	1	52687.1	49409	49383.6	45206.9	57531.8	55959.5	61175.9	1	56082.4	23875.7	1	0.99	90.0188	C2H4NO3	CARBOXYMETHOXYLAMINE
L-GLYCERALDEHYDE	L-glyceraldehyde	51978.6	5766.76	115534	67642.3	58102.5	92900	139249	177424	35854	132352	111205	21397.3	31274.2	50514.7	78324.5	48013.1	27435.2	37226.1	115595	46078.4	2.0085	90.0317	C3H6O3	L-GLYCERALDEHYDE
GLYCERALD	D-glyceraldehyde	51978.6	5766.76	115534	67642.3	58102.5	92900	139249	177424	35854	132352	111205	21397.3	31274.2	50514.7	78324.5	48013.1	27435.2	37226.1	115595	46078.4	2.0085	90.0317	C3H6O3	GLYCERALD
BUTANEDIOL	(R,R)-2,3-butanediol	169179	70551.5	1	1	152788	59725.4	49785.3	180845	65362.1	148296	46789.5	132511	51406.6	63393.6	133755	164026	138134	51141.8	145845	146041	3.72555	90.0682	C4H10O2	BUTANEDIOL
CPD-5602	N-dimethylethanolamine	59668.7	30846.1	42539.1	72060.4	58722.2	76028.4	55912.2	27932.3	39690.1	50409.5	61557.1	50836.5	52207.4	54570	52984.1	61424.8	45231.2	32680.2	31453.5	38690.9	1.63	90.0892	C4H12NO	CPD-5602
ANILINE	aniline	1	1	1	1	1	11139.2	16819.1	11582.8	1	10214	26207.6	10487	23371.8	1	18397.4	34105	17014.7	34529.2	18955.6	13136.8	1.88	93.0612	C6H7N	ANILINE
CIS-3-HEXENAL	(Z)-3-hexanal	136648	49936.4	87854.8	151036	104475	588728	222913	241291	243538	290917	265044	201396	161322	430964	207642	166371	204761	1	178155	1	1.72	98.0732	C6H10O	CIS-3-HEXENAL
CPD-13222	trans-4-hexen-3-one	136648	49936.4	87854.8	151036	104475	588728	222913	241291	243538	290917	265044	201396	161322	430964	207642	166371	204761	1	178155	1	1.72	98.0732	C6H10O	CPD-13222
TRANS-2-HEXENAL	(E)-2-hexenal	136648	49936.4	87854.8	151036	104475	588728	222913	241291	243538	290917	265044	201396	161322	430964	207642	166371	204761	1	178155	1	1.72	98.0732	C6H10O	TRANS-2-HEXENAL
CPD-12699	(2R)-2-hydroxy-2-methylbutanenitrile	102604	81798.7	133248	103830	77789.9	40195.3	32670.8	17193.7	64133.3	49024.3	176114	50399.5	68842.9	173196	35899.5	51158.5	47868.9	45751.5	120990	86477.2	1.954	99.0666	C5H9NO	CPD-12699
CPD-10276	2-hydroxy-2-methylbutyronitrile	102604	81798.7	133248	103830	77789.9	40195.3	32670.8	17193.7	64133.3	49024.3	176114	50399.5	68842.9	173196	35899.5	51158.5	47868.9	45751.5	120990	86477.2	1.954	99.0666	C5H9NO	CPD-10276
CPD-15056	(2Z)-2-aminobut-2-enoate	3.41974e+06	3646541	2.69835e+06	3.9145e+06	1.26571e+06	4.05591e+06	4.37716e+06	2.82258e+06	3.93508e+06	4260367	5.50499e+06	4642023	4.06773e+06	6.55248e+06	3.96749e+06	3214102	4.31343e+06	2.5105e+06	2.92121e+06	2.93107e+06	2.5	100.037	C4H6NO2	CPD-15056
CPD-16013	2-iminobutanoate	3.41974e+06	3646541	2.69835e+06	3.9145e+06	1.26571e+06	4.05591e+06	4.37716e+06	2.82258e+06	3.93508e+06	4260367	5.50499e+06	4642023	4.06773e+06	6.55248e+06	3.96749e+06	3214102	4.31343e+06	2.5105e+06	2.92121e+06	2.93107e+06	2.5	100.037	C4H6NO2	CPD-16013
CPD-4483	3-methyl-4-trans-hydroxy-2-butenal	905739	904714	703113	1.05102e+06	758976	1.75481e+06	1.10407e+06	610366	1175028	1.21518e+06	992296	1.01519e+06	665657	909515	876710	864092	796447	983051	1.00437e+06	962750	5.67	100.053	C5H8O2	CPD-4483
CPD-4482	3-methyl-4-cis-hydroxy-2-butenal	905739	904714	703113	1.05102e+06	758976	1.75481e+06	1.10407e+06	610366	1175028	1.21518e+06	992296	1.01519e+06	665657	909515	876710	864092	796447	983051	1.00437e+06	962750	5.67	100.053	C5H8O2	CPD-4482
TRANS-2-HEXENOL	(E)-2-hexenol	20029.7	28626.5	244909	24500.8	187856	218176	129922	206779	164407	223704	72204.6	1	23784.2	1	44659.6	206163	141154	177440	170600	175150	5.535	100.089	C6H12O	TRANS-2-HEXENOL
CPD-13223	hexan-3-one	20029.7	28626.5	244909	24500.8	187856	218176	129922	206779	164407	223704	72204.6	1	23784.2	1	44659.6	206163	141154	177440	170600	175150	5.535	100.089	C6H12O	CPD-13223
4-METHYLPENTANAL	4-methylpentanal	20029.7	28626.5	244909	24500.8	187856	218176	129922	206779	164407	223704	72204.6	1	23784.2	1	44659.6	206163	141154	177440	170600	175150	5.535	100.089	C6H12O	4-METHYLPENTANAL
CIS-3-HEXENOL	(3Z)-hex-3-en-1-ol	20029.7	28626.5	244909	24500.8	187856	218176	129922	206779	164407	223704	72204.6	1	23784.2	1	44659.6	206163	141154	177440	170600	175150	5.535	100.089	C6H12O	CIS-3-HEXENOL
HEXANAL	1-hexanal	20029.7	28626.5	244909	24500.8	187856	218176	129922	206779	164407	223704	72204.6	1	23784.2	1	44659.6	206163	141154	177440	170600	175150	5.535	100.089	C6H12O	HEXANAL
CPD-68	1-aminocyclopropane-1-carboxylate	1025850	1.15179e+06	1.30858e+06	1.35517e+06	976117	898324	657190	446876	794635	629947	494840	978238	808623	394602	499318	997856	818179	871115	482308	498688	1.63	101.048	C4H7NO2	CPD-68
CPD0-1104	azetidine-2-carboxylate	1025850	1.15179e+06	1.30858e+06	1.35517e+06	976117	898324	657190	446876	794635	629947	494840	978238	808623	394602	499318	997856	818179	871115	482308	498688	1.63	101.048	C4H7NO2	CPD0-1104
ISOVALERATE	isovalerate	149747	173144	149280	189762	131396	102857	105243	80976.9	97839.1	89286.4	130623	114484	97807.8	132771	125285	98957	118519	117025	111801	121671	0.98	101.06	C5H9O2	ISOVALERATE
CPD-10274	(1Z,2S)-2-methylbutanal oxime	128485	118603	135364	136041	134389	112546	174497	159645	167971	155132	100375	18162.9	18094.5	1	1	31709.2	10793.1	27323.6	19114.6	19518.7	2.545	101.082	C5H11NO	CPD-10274
CPD-10273	(1E,2S)-2-methylbutanal oxime	128485	118603	135364	136041	134389	112546	174497	159645	167971	155132	100375	18162.9	18094.5	1	1	31709.2	10793.1	27323.6	19114.6	19518.7	2.545	101.082	C5H11NO	CPD-10273
MALONATE	malonate	1	1	1	1	1	1	11004.2	1	32052.7	22936.6	11862.6	17110.3	31862.7	1	22329.4	1	1	23535	1	1	0.96	101.996	C3H2O4	MALONATE
CPD-7993	N-methylaminobutanal	1	1	10886.5	1	1	1	23682.2	57107	1	48618.7	36302.6	11062.4	1	66077.6	10337.8	1	1	43504.1	22949.2	44804.2	4.36	102.09	C5H12NO	CPD-7993
BETAINE_ALDEHYDE	bine aldehyde	1	1	10886.5	1	1	1	23682.2	57107	1	48618.7	36302.6	11062.4	1	66077.6	10337.8	1	1	43504.1	22949.2	44804.2	4.36	102.09	C5H12NO	BETAINE_ALDEHYDE
CPD-2483	L-cycloserine	90093.9	54768.2	49385.8	62759	63014.4	202385	123307	86611.2	82813.1	119560	73198.9	77460.7	62601.4	58583.5	69773.5	69148.8	71781.6	72592.9	73962.6	74746.7	2.1	103.048	C3H7N2O2	CPD-2483
CPD-6141	N-methyl-b-alanine	204672	71511.6	75667.2	67257.6	49906	17541.5	11937.4	17492.9	19129.4	11730.9	88761.7	39695.2	46325.4	29851.9	130229	1	62592.4	1	29396.3	50490.2	1.27	103.061	C4H9NO2	CPD-6141
CPD0-1942	(S)-2-aminobutanoate	204672	71511.6	75667.2	67257.6	49906	17541.5	11937.4	17492.9	19129.4	11730.9	88761.7	39695.2	46325.4	29851.9	130229	1	62592.4	1	29396.3	50490.2	1.27	103.061	C4H9NO2	CPD0-1942
CPD-466	(S)-3-amino-2-methylpropanoate	204672	71511.6	75667.2	67257.6	49906	17541.5	11937.4	17492.9	19129.4	11730.9	88761.7	39695.2	46325.4	29851.9	130229	1	62592.4	1	29396.3	50490.2	1.27	103.061	C4H9NO2	CPD-466
4-AMINO-BUTYRATE	4-aminobutanoate	204672	71511.6	75667.2	67257.6	49906	17541.5	11937.4	17492.9	19129.4	11730.9	88761.7	39695.2	46325.4	29851.9	130229	1	62592.4	1	29396.3	50490.2	1.27	103.061	C4H9NO2	4-AMINO-BUTYRATE
CPD-471	(R)-3-amino-2-methylpropanoate	204672	71511.6	75667.2	67257.6	49906	17541.5	11937.4	17492.9	19129.4	11730.9	88761.7	39695.2	46325.4	29851.9	130229	1	62592.4	1	29396.3	50490.2	1.27	103.061	C4H9NO2	CPD-471
CPD-4748	3-aminobutanoate	204672	71511.6	75667.2	67257.6	49906	17541.5	11937.4	17492.9	19129.4	11730.9	88761.7	39695.2	46325.4	29851.9	130229	1	62592.4	1	29396.3	50490.2	1.27	103.061	C4H9NO2	CPD-4748
CPD-12005	dimethyl selenide	1	42983.2	38125.5	1	27218.6	13336.9	1	11914.4	24865.2	1	1	17523.9	17800.5	1	1	19999.6	1	31045.4	11395.6	17063.5	1.26	103.972	C2H6Se	CPD-12005
CPD-13605	(E)-1-butenesulfenate	101216	154859	139517	99874.7	121930	70808.3	77716.7	89913.1	95442.2	122847	93510.4	112207	108134	108412	95114.8	104737	82622.8	60177.7	41389.6	41830.1	0.98	104.033	C4H8OS	CPD-13605
CPD-13606	(Z)-butanethial S-oxide	101216	154859	139517	99874.7	121930	70808.3	77716.7	89913.1	95442.2	122847	93510.4	112207	108134	108412	95114.8	104737	82622.8	60177.7	41389.6	41830.1	0.98	104.033	C4H8OS	CPD-13606
CHOLINE	choline	57012	1	1	46961.7	25255.1	286412	170348	48325.4	62240.9	147862	30856.2	34207.4	1	25601.1	1	1	24188	10589.5	1	1	3.36	104.107	C5H14NO	CHOLINE
CADAVERINE	cadaverine	435814	495251	310467	432176	268370	203850	148095	158276	169233	171962	330241	43465.2	293659	184782	337746	114960	303886	143844	258488	27215.9	1.64	104.131	C5H16N2	CADAVERINE
CPD-394	N-methylputrescine	435814	495251	310467	432176	268370	203850	148095	158276	169233	171962	330241	43465.2	293659	184782	337746	114960	303886	143844	258488	27215.9	1.64	104.131	C5H16N2	CPD-394
D-SERINE	D-serine	19388.4	17101.6	20224.5	1	1	1	1	1	1	1	10685.3	1	1	1	17435.3	1	1	1	1	1	1.3	105.041	C3H7NO3	D-SERINE
SER	L-serine	19388.4	17101.6	20224.5	1	1	1	1	1	1	1	10685.3	1	1	1	17435.3	1	1	1	1	1	1.3	105.041	C3H7NO3	SER
BENZALDEHYDE	benzaldehyde	120874	82703.8	96595.5	101074	98366.6	259827	149952	109143	136934	157322	138106	118608	97505.1	104087	110054	111145	127469	87717.7	86030	83924	2.554	106.04	C7H6O	BENZALDEHYDE
BENZYL-ALCOHOL	benzyl alcohol	55325	66190.7	55146.9	59518.5	52467.8	230050	134811	78466.1	84217.3	133280	54796.4	1	72615.8	84545.3	66350.4	78523.4	50540.2	77930.8	69098.3	66655.3	3.16842	108.058	C7H8O	BENZYL-ALCOHOL
CPD0-1239	monofluoromethylputrescine	38603.5	10462.2	1	42586.7	20245.2	22362	40090.8	10649.3	16556.4	36044.8	516068	72526.3	51222.6	36285.9	90586	1	1	120808	27698.7	18131.6	1.62	108.11	C4H13FN2	CPD0-1239
CYTOSINE	cytosine	292749	181419	229993	124274	166605	1	34594.6	39635.2	56988.6	36291.7	86465.7	118841	122429	44200.8	149045	78917.1	104571	83531.2	68516.1	88625.5	1.29	111.041	C4H5N3O	CYTOSINE
URACIL	uracil	348353	269787	268317	318177	287652	318771	267424	303950	249996	300916	322915	319634	305728	300007	79967	301015	332906	283095	295529	291121	1.78	112.025	C4H4N2O2	URACIL
MALEATE	maleate	1	1	1	1	1	17277.6	1	34537.7	16482.6	52306.2	1	28666	18184.9	1	34209.3	16038.1	29020.5	10622.4	1	10850.9	1.98	113.995	C4H2O4	MALEATE
FUM	fumarate	1	1	1	1	1	17277.6	1	34537.7	16482.6	52306.2	1	28666	18184.9	1	34209.3	16038.1	29020.5	10622.4	1	10850.9	1.98	113.995	C4H2O4	FUM
CPD-10204	norfuraneol	2.44996e+06	1.66642e+06	1.19466e+06	2.11841e+06	2.01437e+06	3190078	3.19903e+06	2.17835e+06	2.79518e+06	2.83639e+06	1479148	1.67451e+06	1.57459e+06	1.27544e+06	1.89283e+06	829492	1.88526e+06	2303166	2.25107e+06	2.24751e+06	3.83	114.032	C5H6O3	CPD-10204
CPD-7620	1-heptanal	524230	587984	686639	816549	665064	812457	831560	622115	962458	875351	733696	656261	662111	876498	605270	1.00092e+06	576841	702519	641776	675324	6.86	114.105	C7H14O	CPD-7620
CPD-280	glutarate semialdehyde	1.2327e+06	1.38981e+06	1.21134e+06	1.52506e+06	1.04109e+06	911259	903040	688206	925310	829121	1.12235e+06	896026	755841	1060315	1.02069e+06	806453	980508	1.05109e+06	1.05065e+06	1138820	0.98	115.036	C5H7O3	CPD-280
2-KETO-ISOVALERATE	3-methyl-2-oxobutanoate	1.2327e+06	1.38981e+06	1.21134e+06	1.52506e+06	1.04109e+06	911259	903040	688206	925310	829121	1.12235e+06	896026	755841	1060315	1.02069e+06	806453	980508	1.05109e+06	1.05065e+06	1138820	0.98	115.036	C5H7O3	2-KETO-ISOVALERATE
CPD-3618	2-oxovalerate	1.2327e+06	1.38981e+06	1.21134e+06	1.52506e+06	1.04109e+06	911259	903040	688206	925310	829121	1.12235e+06	896026	755841	1060315	1.02069e+06	806453	980508	1.05109e+06	1.05065e+06	1138820	0.98	115.036	C5H7O3	CPD-3618
CPD-19411	(2S)-2-amino-4-pentenoate	11220906	8934901	8551509	12785913	11039001	3619473	4126059	3.51358e+06	2.75807e+06	3394947	5.6386e+06	7.36344e+06	9548551	5409047	8400098	4397980	8132970	6.59597e+06	7334123	8297694	1.38	115.063	C5H9NO2	CPD-19411
PRO	L-proline	11220906	8934901	8551509	12785913	11039001	3619473	4126059	3.51358e+06	2.75807e+06	3394947	5.6386e+06	7.36344e+06	9548551	5409047	8400098	4397980	8132970	6.59597e+06	7334123	8297694	1.38	115.063	C5H9NO2	PRO
L-ASPARTATE-SEMIALDEHYDE	L-aspartate 4-semialdehyde	23593.9	81954.3	73731.5	76518.7	71654.1	129650	234556	26262.2	34549.2	226759	64966.9	74086	12072.5	118468	189316	309395	23352.7	194238	198629	24751.5	1.86	117.043	C4H7NO3	L-ASPARTATE-SEMIALDEHYDE
INDOLE	indole	1	92509.2	71115.8	110475	381971	1.76447e+06	1.15946e+06	1	144572	1.04236e+06	101761	434763	82946	350733	368754	1	1	136406	393887	11228.4	4.505	117.056	C8H7N	INDOLE
CPD-14642	3-hydroxy-3-methylbutanoate	512366	285683	289444	481645	381971	1.76447e+06	1.15946e+06	534459	611066	1.04236e+06	382504	434763	324136	350733	368754	328803	422093	364244	393887	370255	3.36	117.056	C5H9O3	CPD-14642
PHENYLACETONITRILE	phenylacetonitrile	1	92509.2	71115.8	110475	381971	1.76447e+06	1.15946e+06	1	144572	1.04236e+06	101761	434763	82946	350733	368754	1	1	136406	393887	11228.4	4.505	117.056	C8H7N	PHENYLACETONITRILE
CPD-7672	3-(methylsulfanyl)propanoate	1	743556	618422	1	713492	595149	175272	665812	1	669437	383654	1	282345	554187	729464	1	1	604727	1	1	0.22	119.014	C4H7O2S	CPD-7672
CPD-16173	anthranil	330348	9113.75	140935	366353	156033	2583416	1	86024.4	1	1.72792e+06	1	1268547	123364	380763	280174	1	1	3.16031e+06	5661541	1	0.47	119.037	C7H5NO	CPD-16173
CPD-10472	3-dimethylsulfoniopropionaldehyde	1	11032.2	11182.4	1	1	1	1	1	1	11311.6	10768.1	12172	1	11355.8	10951.8	13390.5	1	1	10577.9	12061.8	1.78	119.056	C5H11OS	CPD-10472
CPD-10303	D-allothreonine	45494.9	50112.5	49990.1	31178.5	43982	72322.6	56360.2	50089.7	24787.3	41332.6	31840.5	25244.1	38254.4	45539.1	23464.8	56124.2	36248.8	41516.7	31332.8	45208.9	1.9	119.059	C4H9NO3	CPD-10303
D-THREONINE	D-threonine	45494.9	50112.5	49990.1	31178.5	43982	72322.6	56360.2	50089.7	24787.3	41332.6	31840.5	25244.1	38254.4	45539.1	23464.8	56124.2	36248.8	41516.7	31332.8	45208.9	1.9	119.059	C4H9NO3	D-THREONINE
THR	L-threonine	45494.9	50112.5	49990.1	31178.5	43982	72322.6	56360.2	50089.7	24787.3	41332.6	31840.5	25244.1	38254.4	45539.1	23464.8	56124.2	36248.8	41516.7	31332.8	45208.9	1.9	119.059	C4H9NO3	THR
CPD0-1507	O-methylserine	45494.9	50112.5	49990.1	31178.5	43982	72322.6	56360.2	50089.7	24787.3	41332.6	31840.5	25244.1	38254.4	45539.1	23464.8	56124.2	36248.8	41516.7	31332.8	45208.9	1.9	119.059	C4H9NO3	CPD0-1507
HOMO-SER	L-homoserine	45494.9	50112.5	49990.1	31178.5	43982	72322.6	56360.2	50089.7	24787.3	41332.6	31840.5	25244.1	38254.4	45539.1	23464.8	56124.2	36248.8	41516.7	31332.8	45208.9	1.9	119.059	C4H9NO3	HOMO-SER
CPD-470	L-2,4-diaminobutanoate	666108	347517	331986	728786	577236	594801	584182	622254	699331	657503	723352	617760	709676	609043	830326	687047	698615	745869	705033	712604	1.33	119.082	C4H11N2O2	CPD-470
DIMETHYLSULFONIOACETATE	thetin	1	1	1	1	1	68674.4	28639.4	1	1	11499	1	1	1	1	1	1	1	1	1	1	1.74	120.021	C4H8O2S	DIMETHYLSULFONIOACETATE
PURINE	purine	83282.6	12315.7	10612.3	89559.4	30756.5	15079.7	4084.07	8468.97	2.02077e+06	647466	229071	335668	348981	2578.83	16333.7	1	22174.2	28989.4	189355	64540.9	1.25474	120.045	C5H4N4	PURINE
PURINE-RING	purine-ring	83282.6	12315.7	10612.3	89559.4	30756.5	15079.7	4084.07	8468.97	2.02077e+06	647466	229071	335668	348981	2578.83	16333.7	1	22174.2	28989.4	189355	64540.9	1.25474	120.045	C5H4N4	PURINE-RING
PHENYLACETALDEHYDE	phenylacetaldehyde	136648	49936.4	87854.8	151036	104475	588728	222913	241291	243538	290917	265044	201396	161322	430964	1	166371	204761	1	178155	1	1.72	120.055	C8H8O	PHENYLACETALDEHYDE
BETAINE-ALDEHYDE-HYDRATE	bine aldehyde hydrate	29997	34664.4	17976.2	33689.3	28153.7	17967.1	24087.1	29040.6	47835	30523.1	51423.2	19795.9	30904.6	79874.9	30320	32683	19880.2	1	1	16831.2	7.28	120.1	C5H14NO2	BETAINE-ALDEHYDE-HYDRATE
CPD-10471	dimethylsulfoniopropanoate-amine	314111	57556.8	11164	10955.3	195645	1.46436e+06	899213	308254	397387	785938	276416	102458	81378.1	324572	42616.1	67384.1	214630	72243.6	190339	188331	2.85	121.089	C5H15NS	CPD-10471
CPD-6995	L-threitol	1	153565	121400	74507.7	84890.1	1	1	49119.7	1	131245	167247	91781.4	1	62012.9	1	1	118395	1	34153.3	1	1.37	122.058	C4H10O4	CPD-6995
CPD-7035	2-phenylethanol	148216	1	244909	214065	187856	206503	188419	206779	210238	1	1	1	173045	1	151562	206163	141154	177440	170600	175150	4.63	122.071	C8H10O	CPD-7035
PHENYLETHYLAMINE	2-phenylethylamine	599878	808073	715515	975302	822962	2.12393e+06	1.36206e+06	912096	1.2856e+06	1.50035e+06	790912	952039	808380	695654	716049	1.2184e+06	795979	1.20448e+06	1.00697e+06	1.00919e+06	4.12	122.094	C8H12N	PHENYLETHYLAMINE
CPD-8978	ethylphosphate	23388.5	21330.1	1	1	17215.4	550766	1	33735.5	421800	23098.7	18116.1	1	1	1	635013	1	196857	14167093	11470.8	270036	24.1923	123.989	C2H5O4P	CPD-8978
CPD-8780	3-fluorobenzaldehyde	48487.2	60734.7	54603.6	36789.7	38452.8	23648.2	20287.8	18738.6	25128.5	28210.8	27064.9	39549.6	11022.6	25811.4	18617.7	40882.9	26826.9	11308	29239.4	30862.7	1.62	124.033	C7H5FO	CPD-8780
CPD-14074	3,6-dihydronicotinate	1	78018.9	41810.9	11115.8	32679.8	48259.1	32735	21478.5	15366.8	22632.5	16966	10486.1	1	35769.3	1	22401.9	1	1	1	10563.9	1.88	124.037	C6H6NO2	CPD-14074
CPD-173	salicyl alcohol	884347	2.25595e+06	1	1	800604	1	1.21399e+06	2.20187e+06	1.30532e+06	1.1825e+06	1894347	1.77495e+06	823561	1	964432	1	1.81072e+06	1.6057e+06	989703	1	4.53	124.053	C7H8O2	CPD-173
CPD-400	guaiacol	884347	2.25595e+06	1	1	800604	1	1.21399e+06	2.20187e+06	1.30532e+06	1.1825e+06	1894347	1.77495e+06	823561	1	964432	1	1.81072e+06	1.6057e+06	989703	1	4.53	124.053	C7H8O2	CPD-400
ORCINOL-CPD	orcinol	884347	2.25595e+06	1	1	800604	1	1.21399e+06	2.20187e+06	1.30532e+06	1.1825e+06	1894347	1.77495e+06	823561	1	964432	1	1.81072e+06	1.6057e+06	989703	1	4.53	124.053	C7H8O2	ORCINOL-CPD
METHYLMETHANETHIOSULFONATE	methylmethanethiosulfonate	68039.2	209078	136357	153446	109838	108609	66920.7	72312.9	148165	103877	128355	116288	97301.2	104201	111891	97839.6	129143	149751	147418	153317	0.99	125.98	C2H6O2S2	METHYLMETHANETHIOSULFONATE
THYMINE	thymine	933218	587412	651116	634220	743066	1	1	1	1	1	239869	705873	400969	604381	422846	497799	729263	406848	378323	458170	2.36	126.04	C5H6N2O2	THYMINE
CPD-3762	5-amino-4-imidazolecarboxyamide	268583	1	1	1	100070	335825	252297	243357	133137	203262	323420	1	235764	163784	195531	172481	1	520841	1	362813	9.59	126.053	C4H6N4O	CPD-3762
CPD-7682	1-piperideine 6-carboxylate	268583	1	1	1	100070	772662	666733	1	133137	1	323420	372888	235764	163784	195531	506113	1	520841	1	362813	5.97	126.053	C6H8NO2	CPD-7682
DELTA1-PIPERIDEINE-2-CARBOXYLATE	1-piperideine-2-carboxylate	268583	1	1	1	100070	772662	666733	1	133137	1	323420	372888	235764	163784	195531	506113	1	520841	1	362813	5.97	126.053	C6H8NO2	DELTA1-PIPERIDEINE-2-CARBOXYLATE
CPD-7969	sulcatone	302119	417522	500869	387263	405952	505358	413372	460413	476926	513673	323439	271609	348346	377725	264988	441832	294283	369357	359432	353896	4.63	126.105	C8H14O	CPD-7969
CPD-9424	gamma-coniceine	72630.5	84965.8	100051	79519.1	78684.2	1	1	73795.1	105675	93337.9	70574.3	50117.4	1	1	79271.8	1	78067.1	86327.5	1	73844.7	4.26	126.125	C8H16N	CPD-9424
CPD-9757	L-alpha-(methylenecyclopropyl)-glycine	198654	199473	185838	245665	239418	436344	316215	312352	392423	384160	319483	315507	302791	287853	337538	391333	308984	409879	384579	396068	1.78	127.063	C6H9NO2	CPD-9757
CPD-6122	1,5-diazabicyclononane	8.30252e+06	5920052	5596077	6825550	6087519	13451935	8652873	5.74341e+06	6.63096e+06	8489827	7466942	7209727	6.21405e+06	6.21726e+06	6.93682e+06	5178903	6.0467e+06	5.34636e+06	6184144	6052846	2.1	127.121	C7H15N2	CPD-6122
GLUTACONATE	(E)-glutaconate	185438	267852	232242	212229	224289	198290	223732	189982	184331	205698	198906	203230	194910	213581	203743	209299	173459	223052	214379	216227	0.98	128.011	C5H4O4	GLUTACONATE
5-OXOPROLINE	5-oxo-L-proline	1	1	1	31047.2	1	61142.3	51459.8	39219.3	16750.7	38658.8	39143.6	17452.6	18502.5	1	11954.9	33595.1	17540.2	52801	45119.3	22556.6	17.6747	128.033	C5H6NO3	5-OXOPROLINE
PYRROLINE-HYDROXY-CARBOXYLATE	(3R,5S)-3-hydroxy-1-pyrroline-5-carboxylate	1	1	1	31047.2	1	61142.3	51459.8	39219.3	16750.7	38658.8	39143.6	17452.6	18502.5	1	11954.9	33595.1	17540.2	52801	45119.3	22556.6	17.6747	128.033	C5H6NO3	PYRROLINE-HYDROXY-CARBOXYLATE
CPD-10211	furaneol (enol form)	5647569	6.12966e+06	5314457	7.13393e+06	1	3.44848e+06	3.66195e+06	2.72565e+06	3.47898e+06	3.16687e+06	5332271	4.09674e+06	3404292	4777610	4.6276e+06	3246138	4369622	4408356	4489572	5.11685e+06	0.98	128.044	C6H8O3	CPD-10211
2-DEHYDROPANTOYL-LACTONE	2-dehydropantolactone	5647569	6.12966e+06	5314457	7.13393e+06	1	3.44848e+06	3.66195e+06	2.72565e+06	3.47898e+06	3.16687e+06	5332271	4.09674e+06	3404292	4777610	4.6276e+06	3246138	4369622	4408356	4489572	5.11685e+06	0.98	128.044	C6H8O3	2-DEHYDROPANTOYL-LACTONE
IMINOASPARTATE	2-iminosuccinate	176954	206584	191961	188933	222155	156828	187430	150384	126567	154223	164676	149527	144517	167489	159898	176483	163076	192935	170408	176765	0.97	129.006	C4H3NO4	IMINOASPARTATE
2-KETO-3-METHYL-VALERATE	(S)-3-methyl-2-oxopentanoate	31019.9	66388.6	60593.4	67529.4	60004.5	284160	131577	100247	107080	154864	57076.7	49868.9	21556.4	88207	40823.8	109203	68075	98909.7	87004.8	98117.9	2.138	129.055	C6H9O3	2-KETO-3-METHYL-VALERATE
2-OXOHEXANOATE	2-oxohexanoate	31019.9	66388.6	60593.4	67529.4	60004.5	284160	131577	100247	107080	154864	57076.7	49868.9	21556.4	88207	40823.8	109203	68075	98909.7	87004.8	98117.9	2.138	129.055	C6H9O3	2-OXOHEXANOATE
2K-4CH3-PENTANOATE	4-methyl-2-oxopentanoate	31019.9	66388.6	60593.4	67529.4	60004.5	284160	131577	100247	107080	154864	57076.7	49868.9	21556.4	88207	40823.8	109203	68075	98909.7	87004.8	98117.9	2.138	129.055	C6H9O3	2K-4CH3-PENTANOATE
6-OXO-HEXANOATE	6-oxohexanoate	31019.9	66388.6	60593.4	67529.4	60004.5	284160	131577	100247	107080	154864	57076.7	49868.9	21556.4	88207	40823.8	109203	68075	98909.7	87004.8	98117.9	2.138	129.055	C6H9O3	6-OXO-HEXANOATE
VIGABATRIN	vigabatrin	720714	679053	680475	1.24404e+06	1.11616e+06	1.51326e+06	970233	1349298	1.03142e+06	546165	2088653	1.81034e+06	2941066	1.57196e+06	2.78664e+06	1.12232e+06	2.0452e+06	841667	1.2364e+06	1.35015e+06	1.34	129.077	C6H11NO2	VIGABATRIN
L-PIPECOLATE	L-pipecolate	720714	679053	680475	1.24404e+06	1.11616e+06	1.51326e+06	970233	1349298	1.03142e+06	546165	2088653	1.81034e+06	2941066	1.57196e+06	2.78664e+06	1.12232e+06	2.0452e+06	841667	1.2364e+06	1.35015e+06	1.34	129.077	C6H11NO2	L-PIPECOLATE
CPD-19511	indole-3-carbinonium ion	520269	1	1	447989	324017	578698	376674	306871	493181	490353	46111.6	1	63221.2	39074.3	47294.5	61781.8	357646	378542	46673.5	59620.7	3.79118	130.063	C9H8N	CPD-19511
OCTANOL	1-octanol	241973	152164	29755.2	29844.8	18754.5	13759.7	26643.5	23969.1	12933.5	188937	46165.8	19679.1	27121.5	58801.8	41605.9	144772	11395	19448.3	31048.4	112342	9.078	130.136	C8H18O	OCTANOL
CPD-9727	5-hydroxy-2-oxopentanoate	247851	143841	131810	254389	192946	1	453336	453683	1	385199	242162	277507	349332	123175	324867	513936	311080	410518	369198	396677	3.15	131.035	C5H7O4	CPD-9727
2-ACETO-LACTATE	(S)-2-acetolactate	247851	143841	131810	254389	192946	1	453336	453683	1	385199	242162	277507	349332	123175	324867	513936	311080	410518	369198	396677	3.15	131.035	C5H7O4	2-ACETO-LACTATE
3-UREIDO-PROPIONATE	3-ureidopropanoate	27193.4	23878.9	19320.9	34667.2	10849.1	1	1	1	1	1	17609.5	1	1	17029.5	1	1	1	1	1	1	0.98	131.045	C4H7N2O3	3-UREIDO-PROPIONATE
PTERIDINE-RING	pteridine-ring	3167446	2.5155e+06	1	4429892	4282159	1.70479e+06	1.62802e+06	4156825	1.49988e+06	1.49755e+06	3.7791e+06	893928	1	3.22415e+06	1391841	2863972	1	2.47521e+06	1.11414e+06	1.322e+06	3.14941	132.043	C6H4N4	PTERIDINE-RING
CINNAMALDEHYDE	cinnamaldehyde	528351	695252	621813	850314	713043	2.03358e+06	1.31701e+06	806492	1.22838e+06	1.4584e+06	726474	847921	709695	630584	637055	1.0992e+06	750706	1114334	1.01123e+06	976092	4.13	132.055	C9H8O	CINNAMALDEHYDE
ASN	L-asparagine	528351	695252	621813	850314	713043	2.03358e+06	1.31701e+06	806492	1228538	1.4584e+06	726474	847921	709695	630584	637055	1.0992e+06	750706	1114334	1.01123e+06	976092	4.13	132.055	C4H8N2O3	ASN
CPD-597	N-carbamoylputrescine	473310	1381587	1.26361e+06	909342	990408	304144	381129	575851	511739	401867	3330.94	394476	359436	545549	285418	809957	373040	312209	323821	404897	1.58	132.111	C5H14N3O	CPD-597
CPD-1091	(S)-ureidoglycolate	241006	10856.6	61613.6	154560	61008.1	1	49437	28352.2	49289.6	51362.7	83957.6	22543.8	81747.4	46416.4	18026.3	1	65272.8	155894	145699	61686.2	0.18	133.027	C3H5N2O4	CPD-1091
CPD-13357	(2R)-2,3-dihydroxy-3-methylbutanoate	3.11379e+06	1.88719e+06	1.60296e+06	3.85836e+06	2.72995e+06	8308147	6.13272e+06	3.99999e+06	4.70864e+06	5.34124e+06	4857886	3.52269e+06	4150758	6517777	4.15357e+06	4315838	4.17613e+06	4073855	4.3886e+06	4623815	1.27	133.051	C5H9O4	CPD-13357
CPD0-2298	(S)-ureidoglycine	3.11379e+06	1.88719e+06	1.60296e+06	3.85836e+06	2.72995e+06	8308147	6.13272e+06	3.99999e+06	4.70864e+06	5.34124e+06	4857886	3.52269e+06	4150758	6517777	4.15357e+06	4315838	4.17613e+06	4073855	4.3886e+06	4623815	1.27	133.051	C3H7N3O3	CPD0-2298
CPD-12702	(R)-mandelonitrile	3.11379e+06	1.88719e+06	1.60296e+06	3.85836e+06	2.72995e+06	8308147	6.13272e+06	3.99999e+06	4.70864e+06	5.34124e+06	4857886	3.52269e+06	4150758	6517777	4.15357e+06	4315838	4.17613e+06	4073855	4.3886e+06	4623815	1.27	133.051	C8H7NO	CPD-12702
INDOXYL	indoxyl	3.11379e+06	1.88719e+06	1.60296e+06	3.85836e+06	2.72995e+06	8308147	6.13272e+06	3.99999e+06	4.70864e+06	5.34124e+06	4857886	3.52269e+06	4150758	6517777	4.15357e+06	4315838	4.17613e+06	4073855	4.3886e+06	4623815	1.27	133.051	C8H7NO	INDOXYL
CPD-1074	(4-hydroxyphenyl)acetonitrile	3.11379e+06	1.88719e+06	1.60296e+06	3.85836e+06	2.72995e+06	8308147	6.13272e+06	3.99999e+06	4.70864e+06	5.34124e+06	4857886	3.52269e+06	4150758	6517777	4.15357e+06	4315838	4.17613e+06	4073855	4.3886e+06	4623815	1.27	133.051	C8H7NO	CPD-1074
CPD-6361	indolin-2-one	3.11379e+06	1.88719e+06	1.60296e+06	3.85836e+06	2.72995e+06	8308147	6.13272e+06	3.99999e+06	4.70864e+06	5.34124e+06	4857886	3.52269e+06	4150758	6517777	4.15357e+06	4315838	4.17613e+06	4073855	4.3886e+06	4623815	1.27	133.051	C8H7NO	CPD-6361
3-METHYLTHIOPROPANALDOXIME	(E)-4-(methylsulfanyl)butanal oxime	20196.7	41232.4	36005.4	54937	42024.4	143997	96400.4	59001.1	94734.4	105820	46059.8	60795.7	44104.6	30366.2	34808.3	81983.8	49331.5	72661.2	66319.2	71033.8	4.12	133.059	C5H11NOS	3-METHYLTHIOPROPANALDOXIME
L-ORNITHINE	L-ornithine	52470.7	1	71829.6	80179.4	64063.2	91537.7	90131.9	59978.3	103602	93984.2	71236.2	62721.2	61271.8	78840.5	1	104899	59109.8	73167.4	70505.9	72002.8	6.86	133.095	C5H13N2O2	L-ORNITHINE
PHENYLGLYOXAL	phenylglyoxal	46364.9	189150	167958	35269.2	141695	104709	341695	323456	18971.2	29828.2	18908	122693	141413	34383.6	113626	16937.3	10616.5	17355.7	144731	131495	5.588	134.035	C8H6O2	PHENYLGLYOXAL
NUKED-PENTOSE-RING	nt-pentose-ring	86389.6	50636.5	65567.7	112509	71411.4	99887.5	82539.3	35290.9	50703.7	67049.6	87314.5	70549.9	59704	78566	70757.3	63858.3	58246.5	34120.5	38735.4	56154.8	1.63	134.058	C5H10O4	NUKED-PENTOSE-RING
L-CANALINE	L-canaline	73379.4	81357.5	97484.6	116030	95539.2	115516	122540	86378.1	139791	124356	105717	90027.1	90054.7	1	85894.7	140088	83780.5	92532.2	85227	93702.9	6.86	134.071	C4H10N2O3	L-CANALINE
CPD-13031	(E)-phenylacetaldehyde oxime	298867	254006	243382	104874	93186.6	938374	659835	569713	306306	559251	131052	67740.3	85392.2	354690	12780.5	135722	477631	95417.4	436701	351451	2.08	135.065	C8H9NO	CPD-13031
CPD-238	2-phenylacetamide	298867	254006	243382	104874	93186.6	938374	659835	569713	306306	559251	131052	67740.3	85392.2	354690	12780.5	135722	477631	95417.4	436701	351451	2.08	135.065	C8H9NO	CPD-238
PHENYLACETALDOXIME	(Z)-phenylacetaldehyde oxime	298867	254006	243382	104874	93186.6	938374	659835	569713	306306	559251	131052	67740.3	85392.2	354690	12780.5	135722	477631	95417.4	436701	351451	2.08	135.065	C8H9NO	PHENYLACETALDOXIME
CPD-7268	N-benzylformamide	298867	254006	243382	104874	93186.6	938374	659835	569713	306306	559251	131052	67740.3	85392.2	354690	12780.5	135722	477631	95417.4	436701	351451	2.08	135.065	C8H9NO	CPD-7268
3-DEAZAADENINE	3-deazaadenine	298867	254006	243382	104874	93186.6	938374	659835	569713	306306	559251	131052	67740.3	85392.2	354690	12780.5	135722	477631	95417.4	436701	351451	2.08	135.065	C6H7N4	3-DEAZAADENINE
ANTHRANILATE	anthranilate	1314712	940347	792358	997038	973399	2.23848e+06	1.76781e+06	1567599	1.4594e+06	1.83963e+06	1.40211e+06	1.36849e+06	1.18428e+06	1.28929e+06	1.26758e+06	2.16417e+06	1.39844e+06	1.82082e+06	1.71752e+06	1.81241e+06	1.8	136.037	C7H6NO2	ANTHRANILATE
P-AMINO-BENZOATE	4-aminobenzoate	1314712	940347	792358	997038	973399	2.23848e+06	1.76781e+06	1567599	1.4594e+06	1.83963e+06	1.40211e+06	1.36849e+06	1.18428e+06	1.28929e+06	1.26758e+06	2.16417e+06	1.39844e+06	1.82082e+06	1.71752e+06	1.81241e+06	1.8	136.037	C7H6NO2	P-AMINO-BENZOATE
CPD-6441	methyl benzoate	1	1.00741e+06	850386	126611	1079257	1.577e+06	1	1	642638	634758	1	1	895762	85507.5	357795	190023	868390	741812	736077	800680	2.02667	136.054	C8H8O2	CPD-6441
HYDRPHENYLAC-CPD	(4-hydroxyphenyl)acetaldehyde	1	1.00741e+06	850386	126611	1079257	1.577e+06	1	1	642638	634758	1	1	895762	85507.5	357795	190023	868390	741812	736077	800680	2.02667	136.054	C8H8O2	HYDRPHENYLAC-CPD
CPD-8779	3-methoxybenzaldehyde	1	1.00741e+06	850386	126611	1079257	1.577e+06	1	1	642638	634758	1	1	895762	85507.5	357795	190023	868390	741812	736077	800680	2.02667	136.054	C8H8O2	CPD-8779
CPD-12643	1-hydroxycumene	524230	587984	686639	816549	665064	812457	831560	622115	962458	875351	733696	656261	662111	876498	605270	1.00092e+06	576841	702519	641776	675324	6.86	136.087	C9H12O	CPD-12643
CPD-15779	2-(2-methylpyridin-3-yl)ethanol	1	1	1	1	1	1	89736.8	1	30666.1	95042.2	1	1	1	1	1	1	1	1	1	1	3.44	137.084	C8H11NO	CPD-15779
CPD-17446	diethyl thiosulfinate	177320	217205	182266	220782	166399	141331	124342	113596	174495	150175	181865	150633	144117	188908	171657	126109	166107	132415	168547	153863	0.98	138.019	C4H10OS2	CPD-17446
P-NITROPHENOL	4-nitrophenol	177320	217205	182266	220782	166399	141331	124342	113596	174495	150175	181865	150633	144117	188908	171657	126109	166107	132415	168547	153863	0.98	138.019	C6H4NO3	P-NITROPHENOL
2-AMINO-4-CARBOXYPYRIMIDINE	2-amino-4-carboxypyrimidine	89734.5	1	326688	378853	363322	376851	437953	213562	229747	1	1	334957	259810	299867	240541	457700	275786	186496	182525	231998	1.64	138.029	C5H4N3O2	2-AMINO-4-CARBOXYPYRIMIDINE
CPD3O-4151	4-tyrosol	599878	808073	715515	975302	822962	2.12393e+06	1.36206e+06	912096	1.2856e+06	1.50035e+06	790912	952039	808380	695654	716049	1.2184e+06	795979	1.20448e+06	1.00697e+06	1.00919e+06	4.12	138.068	C8H10O2	CPD3O-4151
CPD-14650	(2E,4E,6E)-7-hydroxy-4-methylhepta-2,4,6-trienal	599878	808073	715515	975302	822962	2.12393e+06	1.36206e+06	912096	1.2856e+06	1.50035e+06	790912	952039	808380	695654	716049	1.2184e+06	795979	1.20448e+06	1.00697e+06	1.00919e+06	4.12	138.068	C8H10O2	CPD-14650
CPD-9501	3-methoxy-5-hydroxytoluene	599878	808073	715515	975302	822962	2.12393e+06	1.36206e+06	912096	1.2856e+06	1.50035e+06	790912	952039	808380	695654	716049	1.2184e+06	795979	1.20448e+06	1.00697e+06	1.00919e+06	4.12	138.068	C8H10O2	CPD-9501
TYRAMINE	tyramine	758105	906200	1.0743e+06	978281	965569	1	1.40776e+06	1.49708e+06	1.87789e+06	1	1	1.18388e+06	1.1719e+06	1	1.44848e+06	1074008	968770	1	1.30421e+06	1.19842e+06	4.93	138.089	C8H12NO	TYRAMINE
2-HYDROXY-4-CARBOXYPYRIMIDINE	2-hydroxy-4-carboxypyrimidine	149747	173144	149280	189762	131396	102857	105243	80976.9	97839.1	89286.4	130623	114484	97807.8	132771	125285	98957	118519	117025	111801	121671	0.98	139.016	C5H3N2O3	2-HYDROXY-4-CARBOXYPYRIMIDINE
4-FLUOROBENZOATE	4-fluorobenzoate	149747	173144	149280	189762	131396	1	105243	80976.9	1	89286.4	130623	114484	97807.8	132771	125285	98957	118519	117025	1	121671	0.98	139.016	C7H4FO2	4-FLUOROBENZOATE
2-FLUOROBENZOATE	2-fluorobenzoate	149747	173144	149280	189762	131396	1	105243	80976.9	1	89286.4	130623	114484	97807.8	132771	125285	98957	118519	117025	1	121671	0.98	139.016	C7H4FO2	2-FLUOROBENZOATE
CPD-9739	b-methylenecyclopropyl pyruvate	128485	118603	135364	136041	134389	112546	174497	159645	167971	155132	100375	119764	134783	64408.4	131319	120952	157040	131285	153700	141446	3.36	139.037	C7H7O3	CPD-9739
HMP	4-amino-2-methyl-5-pyrimidinemethanol	36842.6	69184.7	53444.3	83779.5	68636.7	199017	124444	79439.9	126133	142807	61259.1	82954.5	66678.9	51340.9	58375.2	104303	57789.7	109097	95831.5	91165.1	4.13	139.071	C6H9N3O	HMP
CPD-18238	carboxyphosphate	1	1	1	1	1	1	11004.2	1	32052.7	22936.6	11862.6	17110.3	31862.7	1	22329.4	1	1	23535	1	1	0.96	139.952	CHO6P	CPD-18238
PHOSPHORYL-ETHANOLAMINE	O-phosphoethanolamine	45130.6	72073.1	29414.3	118688	1	1	137772	59595.1	135589	145332	105279	115073	75388.2	1	83065.8	1	67395.7	1	89266.9	91736	4.36	140.009	C2H7NO4P	PHOSPHORYL-ETHANOLAMINE
CPD-9494	3,5-dihydroxyanisole	593675	1884173	1.70192e+06	1.68415e+06	1.40221e+06	1.18516e+06	3.03052e+06	3.09409e+06	2.04962e+06	2.01925e+06	1.68801e+06	1.31246e+06	1.53926e+06	2.47378e+06	1.17101e+06	1.4573e+06	1.36774e+06	1.46026e+06	1.42582e+06	1.27614e+06	4.77	140.048	C7H8O3	CPD-9494
CPD-10206	(2E)-2-ethylidene-4-hydroxy-5-methyl-3(2H)-furanone	593675	1884173	1.70192e+06	1.68415e+06	1.40221e+06	1.18516e+06	3.03052e+06	3.09409e+06	2.04962e+06	2.01925e+06	1.68801e+06	1.31246e+06	1.53926e+06	2.47378e+06	1.17101e+06	1.4573e+06	1.36774e+06	1.46026e+06	1.42582e+06	1.27614e+06	4.77	140.048	C7H8O3	CPD-10206
HISTIDINAL	histidinal	315164	424817	395639	346991	355350	409847	366484	340987	474799	435747	380136	417758	350625	406655	354426	421196	394329	360079	410526	375079	7.01	140.084	C6H10N3O	HISTIDINAL
TROPINONE	tropinone	872295	948114	757957	1.00955e+06	882153	2.04681e+06	1.24204e+06	820755	1.2895e+06	1.46555e+06	976906	1.12218e+06	836263	984612	907412	1105993	853973	1067357	971089	961906	5.67	140.105	C8H14NO	TROPINONE
CPD-8684	(3Z)-3-nonenal	155418	209113	235455	23972	185999	19255.5	25602	43610.1	18653.4	203438	36177.8	37014.5	41935.4	27932.1	146010	38648.1	123396	42578.7	32364.1	33884.3	5.001	140.12	C9H16O	CPD-8684
CPD-9699	hypoglycin A	44800.7	96692.5	72005.1	82353	77863.5	1	11038.9	88916.6	36564.7	17704.6	67233.8	70713.3	72902.5	45603.7	50461.3	92025.4	72142.3	80636.9	74490	79720	1.93368	141.077	C7H11NO2	CPD-9699
CPD-10214	mesifurane (enol form)	46011.8	58386	65913.4	23791.2	43648	359701	257034	1	1	228211	10989.3	180970	173498	166918	147280	124513	181229	1	172839	163541	1.62059	142.063	C7H10O3	CPD-10214
CPD-10201	homofuraneol	46011.8	58386	65913.4	23791.2	43648	359701	257034	1	1	228211	10989.3	180970	173498	166918	147280	124513	181229	1	172839	163541	1.62059	142.063	C7H10O3	CPD-10201
CPD-12846	(3Z)-hex-3-en-1-yl acetate	72630.5	84965.8	100051	79519.1	78684.2	1	1	73795.1	105675	93337.9	70574.3	50117.4	1	66871.3	79271.8	62239.6	78067.1	86327.5	1	73844.7	4.26	142.099	C8H14O2	CPD-12846
CPD-9422	5-oxooctanal	72630.5	84965.8	100051	79519.1	78684.2	1	1	73795.1	105675	93337.9	70574.3	50117.4	1	66871.3	79271.8	62239.6	78067.1	86327.5	1	73844.7	4.26	142.099	C8H14O2	CPD-9422
HISTIDINOL	histidinol	72630.5	84965.8	100051	79519.1	78684.2	84557.1	97526	1	105675	1	1	1	76004.2	66871.3	79271.8	62239.6	78067.1	1	97564.7	1	4.26	142.099	C6H12N3O	HISTIDINOL
TROPINE	tropine	242176	1	78177.2	403949	387275	132505	138128	193225	1	129502	1	284483	355547	583912	1	1	295100	77264.7	269893	233985	3.83	142.12	C8H16NO	TROPINE
PSEUDOTROPINE	pseudotropine	242176	1	78177.2	403949	387275	132505	138128	193225	1	129502	1	284483	355547	583912	1	1	295100	77264.7	269893	233985	3.83	142.12	C8H16NO	PSEUDOTROPINE
CPD-14512	conhydrinone	242176	1	78177.2	403949	387275	132505	138128	193225	1	129502	1	284483	355547	583912	1	1	295100	77264.7	269893	233985	3.83	142.12	C8H16NO	CPD-14512
CPD-9427	conhydrinone	242176	1	78177.2	403949	387275	132505	138128	193225	1	129502	1	284483	355547	583912	1	1	295100	77264.7	269893	233985	3.83	142.12	C8H16NO	CPD-9427
CPD-7995	hygrine	242176	1	78177.2	403949	387275	132505	138128	193225	1	129502	1	284483	355547	583912	1	1	295100	77264.7	269893	233985	3.83	142.12	C8H16NO	CPD-7995
CPD-9426	methylconiine	770968	477069	419585	655437	524696	1.34927e+06	1.25911e+06	669135	1.02356e+06	1.15402e+06	895169	801645	749586	1.04394e+06	707494	1.04155e+06	632194	636919	686103	703763	11.04	142.157	C9H20N	CPD-9426
2-DEHYDROPANTOATE	2-dehydropantoate	177005	70623.9	1	162094	117423	920727	535995	203933	226656	473785	133751	146305	88638.4	1	105851	94708.5	119198	107123	118629	105250	3.35	145.05	C6H9O4	2-DEHYDROPANTOATE
2-ACETO-2-HYDROXY-BUTYRATE	(S)-2-aceto-2-hydroxybutanoate	177005	70623.9	1	162094	117423	920727	535995	203933	226656	473785	133751	146305	88638.4	1	105851	94708.5	119198	107123	118629	105250	3.35	145.05	C6H9O4	2-ACETO-2-HYDROXY-BUTYRATE
3-UREIDO-ISOBUTYRATE	3-(carbamoylamino)-2-methylpropanoate	79226	93037	76235.3	85188.2	63326.2	25945.6	32511.6	34892.7	48723.3	51851	62734.5	51565.5	48480.9	67516	49076.4	37377.9	47332.6	18151.9	1	18176.9	0.98	145.059	C5H9N2O3	3-UREIDO-ISOBUTYRATE
2-KETO-6-AMINO-CAPROATE	6-amino-2-oxohexanoate	35144.1	136238	113573	73336.5	88958.4	133449	116643	102414	136754	126169	89135.2	83555.9	22534.9	115865	23104.6	112208	78844.5	110900	114841	103821	1.77	145.072	C6H11NO3	2-KETO-6-AMINO-CAPROATE
ALLYSINE	(S)-2-amino-6-oxohexanoate	35144.1	136238	113573	73336.5	88958.4	133449	116643	102414	136754	126169	89135.2	83555.9	22534.9	115865	23104.6	112208	78844.5	110900	114841	103821	1.77	145.072	C6H11NO3	ALLYSINE
4-GUANIDO-BUTYRAMIDE	4-guanidinobutyramide	1.27055e+06	4.42708e+06	6.11033e+06	1.54575e+06	2.60379e+06	381814	487759	1.98642e+06	105724	740770	132294	473789	110193	144620	195829	30813.4	140108	431673	83486.1	775083	1.6195	145.108	C5H13N4O	4-GUANIDO-BUTYRAMIDE
CPD-381	(S)-2-hydroxyglutarate	29510	78018.9	22865.4	18083.4	10843.1	48259.1	32735	21478.5	15366.8	22632.5	16966	10486.1	1	35769.3	1	22401.9	1	1	1	10563.9	1.88	146.019	C5H6O5	CPD-381
R-2-HYDROXYGLUTARATE	(R)-2-hydroxyglutarate	29510	78018.9	22865.4	18083.4	10843.1	48259.1	32735	21478.5	15366.8	22632.5	16966	10486.1	1	35769.3	1	22401.9	1	1	1	10563.9	1.88	146.019	C5H6O5	R-2-HYDROXYGLUTARATE
GLT	L-glutamate	2.39577e+06	3.90698e+06	2455987	3.89109e+06	1.94965e+06	1788126	2329313	2.93957e+06	2.01866e+06	1.95704e+06	2362260	1.54458e+06	3.41753e+06	5605473	4374138	2.7088e+06	2.59509e+06	3.18661e+06	1.92641e+06	1.68926e+06	4.2	146.042	C5H8NO4	GLT
D-GLT	D-glutamate	2.39577e+06	3.90698e+06	2455987	3.89109e+06	1.94965e+06	1788126	2329313	2.93957e+06	2.01866e+06	1.95704e+06	2362260	1.54458e+06	3.41753e+06	5605473	4374138	2.7088e+06	2.59509e+06	3.18661e+06	1.92641e+06	1.68926e+06	4.2	146.042	C5H8NO4	D-GLT
CPD0-1614	2-methylaspartate	2.39577e+06	3.90698e+06	2455987	3.89109e+06	1.94965e+06	1788126	2329313	2.93957e+06	2.01866e+06	1.95704e+06	2362260	1.54458e+06	3.41753e+06	5605473	4374138	2.7088e+06	2.59509e+06	3.18661e+06	1.92641e+06	1.68926e+06	4.2	146.042	C5H8NO4	CPD0-1614
CPD-10271	N-hydroxy-L-isoleucine	16428.5	11149.2	11217.1	17462.4	11162.2	17065.6	15917.7	1	1	11307.1	1	1	1	10892.3	1	10735.3	1	1	1	1	1.7	146.079	C6H12NO3	CPD-10271
ACETYLCHOLINE	acetylcholine	799293	617959	783535	361575	694841	382336	394410	380288	402863	411583	331710	313668	362143	304605	552696	413736	333569	380456	373114	348039	5.5075	146.115	C7H16NO2	ACETYLCHOLINE
CPD-674	cinnamate	202262	249102	231045	219458	239806	57851.3	92802.9	141823	157492	115968	152816	93412.4	144875	331897	151394	97245.3	161315	60234.2	55455.5	96288.1	4.0395	147.046	C9H7O2	CPD-674
ACETYLSERINE	O-acetyl-L-serine	626867	747298	871725	36791.2	59403.2	121063	133854	70343.6	17555.6	129973	531187	95863.3	618715	63766.8	755455	84411.6	68445.9	49648.2	66988.2	54997.2	1.6935	147.053	C5H9NO4	ACETYLSERINE
L-4-HYDROXYGLUTAMATE_SEMIALDEHYDE	L-4-hydroxyglutamate semialdehyde	626867	747298	871725	36791.2	59403.2	121063	133854	70343.6	17555.6	129973	531187	95863.3	618715	63766.8	755455	84411.6	68445.9	49648.2	66988.2	54997.2	1.6935	147.053	C5H9NO4	L-4-HYDROXYGLUTAMATE_SEMIALDEHYDE
L-PANTOATE	(R)-pantoate	68311.7	11529.7	1	69845.2	43251.6	424184	258734	71292.6	106120	227771	54385	62885.9	17820.3	58805.4	33322.6	1	44231.1	40723.4	41431.8	36152.7	3.35	147.068	C6H11O4	L-PANTOATE
1-KETO-2-METHYLVALERATE	(R)-2,3-dihydroxy-3-methylpentanoate	68311.7	11529.7	1	69845.2	43251.6	424184	258734	71292.6	106120	227771	54385	62885.9	17820.3	58805.4	33322.6	1	44231.1	40723.4	41431.8	36152.7	3.35	147.068	C6H11O4	1-KETO-2-METHYLVALERATE
CPDQT-341	(E)-5-(methylsulfanyl)pentanal oxime	68311.7	11529.7	1	69845.2	43251.6	424184	258734	71292.6	106120	227771	54385	62885.9	17820.3	58805.4	33322.6	31761.8	44231.1	40723.4	41431.8	36152.7	3.35	147.068	C6H13NOS	CPDQT-341
MEVALONATE	(R)-mevalonate	68311.7	11529.7	1	69845.2	43251.6	424184	258734	71292.6	106120	227771	54385	62885.9	17820.3	58805.4	33322.6	1	44231.1	40723.4	41431.8	36152.7	3.35	147.068	C6H11O4	MEVALONATE
CPDQT-428	indole-3-carbinol	68311.7	11529.7	1	69845.2	43251.6	424184	258734	71292.6	106120	227771	54385	62885.9	17820.3	58805.4	33322.6	31761.8	44231.1	40723.4	41431.8	36152.7	3.35	147.068	C9H9NO	CPDQT-428
CPD-8913	3-(aminomethyl)indole	1	1	1	1	1	1	16137.9	1	1	13141.6	11672.1	1	1	1	1	17765.2	1	14654.1	13200.1	19186.7	1.26	147.095	C9H11N2	CPD-8913
LYS	L-lysine	1	160451	145662	187467	149154	136218	113200	145621	137248	143527	130422	134437	22693.1	49807.4	98957.1	122618	16278.1	105382	127152	22770	2.11	147.11	C6H15N2O2	LYS
CPD-6484	methylchavicol	302119	417522	500869	387263	405952	505358	413372	460413	476926	513673	323439	271609	348346	394266	282107	441832	294283	369357	337279	353896	4.63	148.087	C10H12O	CPD-6484
CPD-9930	t-anethole	302119	417522	500869	387263	405952	505358	413372	460413	476926	513673	323439	271609	348346	394266	282107	441832	294283	369357	337279	353896	4.63	148.087	C10H12O	CPD-9930
CPD-248	2-formylaminobenzaldehyde	213753	201493	218948	245665	177348	368372	287131	27828.5	359127	333947	261134	61325.5	229929	39562	59634.4	323060	263665	343586	323793	338205	1.78	149.045	C8H7NO2	CPD-248
CPD-648	(S)-4-hydroxymandelonitrile	213753	201493	218948	245665	177348	368372	287131	27828.5	359127	333947	261134	61325.5	229929	39562	59634.4	323060	263665	343586	323793	338205	1.78	149.045	C8H7NO2	CPD-648
CPD-12889	p-hydroxymandelonitrile	213753	201493	218948	245665	177348	368372	287131	27828.5	359127	333947	261134	61325.5	229929	39562	59634.4	323060	263665	343586	323793	338205	1.78	149.045	C8H7NO2	CPD-12889
CPD-6362	3-hydroxyindolin-2-one	213753	201493	218948	245665	177348	368372	287131	27828.5	359127	333947	261134	61325.5	229929	39562	59634.4	323060	263665	343586	323793	338205	1.78	149.045	C8H7NO2	CPD-6362
CPD-14590	(R)-4-hydroxymandelonitrile	213753	201493	218948	245665	177348	368372	287131	27828.5	359127	333947	261134	61325.5	229929	39562	59634.4	323060	263665	343586	323793	338205	1.78	149.045	C8H7NO2	CPD-14590
DIHYDROXYINDOLE	5,6-dihydroxyindole	213753	201493	218948	245665	177348	368372	287131	27828.5	359127	333947	261134	61325.5	229929	39562	59634.4	323060	263665	343586	323793	338205	1.78	149.045	C8H7NO2	DIHYDROXYINDOLE
CPD-9300	S-ethyl-L-cysteine	107228	93934.7	97392	110760	92234.7	1	37901.7	27828.5	22483.4	31975.3	51050.1	61325.5	44861	39562	59634.4	44362	50746.8	40266.9	29905	44266.4	1.62	149.048	C5H11NO2S	CPD-9300
CPD-12389	1-(methylsulfanyl)-4-aci-nitrobutane	107228	93934.7	97392	110760	92234.7	1	37901.7	27828.5	22483.4	31975.3	51050.1	61325.5	44861	39562	59634.4	44362	50746.8	40266.9	29905	44266.4	1.62	149.048	C5H11NO2S	CPD-12389
MET	L-methionine	107228	93934.7	97392	110760	92234.7	1	37901.7	27828.5	22483.4	31975.3	51050.1	61325.5	44861	39562	59634.4	44362	50746.8	40266.9	29905	44266.4	1.62	149.048	C5H11NO2S	MET
CPD-12328	3-phenylpropionaldoxime	43725.5	1	34723.2	17566.2	23387.6	41043.7	11936.8	1	1	17400.9	19011	10469.9	1	31438.3	11389.5	1	11705.7	1	1	16535.5	1.9	149.089	C9H11NO	CPD-12328
CPD-2748	nornicotine	2.60174e+06	1154773	1.0588e+06	2.41343e+06	1768086	11862716	7.10744e+06	2653258	3.1014e+06	6322362	2.00702e+06	2220123	1.43795e+06	2.20938e+06	1.58243e+06	1.35214e+06	1.69909e+06	1623247	1600520	1.53627e+06	3.36	149.105	C9H13N2	CPD-2748
3-SULFINYL-PYRUVATE	3-sulfinopyruvate	175748	6040.82	39348.6	142251	10648.2	1	1	1	1	1	10743	16772.9	21392.1	1	1	1	11178.9	28061.6	1	1	0.16	149.965	C3H2O5S	3-SULFINYL-PYRUVATE
CPD-402	N-methylanthranilate	443751	106421	210850	285344	389005	105352	163032	196274	170588	155719	189194	348115	389903	312722	168952	143117	164666	240328	134467	159282	2.082	150.053	C8H8NO2	CPD-402
CPD0-2459	triethanolamine	274490	118671	109662	262964	193069	1.27528e+06	767301	274829	1	1	219752	243073	158488	242150	173667	145458	181977	163265	162844	167137	3.36	150.108	C6H16NO3	CPD0-2459
CPD-8844	(3E)-4,8-dimethylnona-1,3,7-triene	31085	40461.8	45013.2	59356.7	41460.4	19552.3	64050.8	45399.3	78145.8	90886.6	51298.1	51135	46349	61187	41762.6	94752.2	42044.2	56677.9	52039.2	52734.2	6.86	150.141	C11H18	CPD-8844
CPD-703	4-nitrobenzaldehyde	941621	1.00478e+06	864175	1.158e+06	754692	568811	623499	451037	580468	540796	860404	665461	546880	782970	751158	535219	681854	706130	727426	820028	0.98	151.027	C7H5NO3	CPD-703
CPD-9059	2-nitrobenzaldehyde	941621	1.00478e+06	864175	1.158e+06	754692	568811	623499	451037	580468	540796	860404	665461	546880	782970	751158	535219	681854	706130	727426	820028	0.98	151.027	C7H5NO3	CPD-9059
3-NITROBENZALDEHYDE	3-nitrobenzaldehyde	941621	1.00478e+06	864175	1.158e+06	754692	568811	623499	451037	580468	540796	860404	665461	546880	782970	751158	535219	681854	706130	727426	820028	0.98	151.027	C7H5NO3	3-NITROBENZALDEHYDE
CPD-9277	methiin	941621	1.00478e+06	864175	1.158e+06	754692	568811	623499	451037	580468	540796	860404	665461	546880	782970	751158	535219	681854	706130	727426	820028	0.98	151.028	C4H9NO3S	CPD-9277
CPD0-2461	isoguanine	1125092	1.0789e+06	1033672	1.0153e+06	1691839	1.58407e+06	1.10223e+06	813682	1.25176e+06	1.02459e+06	990636	1.08786e+06	1.2911e+06	866696	1.10113e+06	1.40023e+06	874157	1.39066e+06	1.0503e+06	1326699	1.61	151.047	C5H5N5O	CPD0-2461
GUANINE	guanine	1125092	1.0789e+06	1033672	1.0153e+06	1691839	1.58407e+06	1.10223e+06	813682	1.25176e+06	1.02459e+06	990636	1.08786e+06	1.2911e+06	866696	1.10113e+06	1.40023e+06	874157	1.39066e+06	1.0503e+06	1326699	1.61	151.047	C5H5N5O	GUANINE
3-HYDROXY-ANTHRANILATE	3-hydroxyanthranilate	157694	201380	149792	164660	128000	131780	145981	88980.4	88447.8	149691	133843	99038.1	144950	272788	63106.7	104440	173800	117003	97551.1	125449	2.2	152.032	C7H6NO3	3-HYDROXY-ANTHRANILATE
XANTHINE	xanthine	157694	201380	149792	164660	128000	131780	145981	88980.4	88447.8	149691	133843	99038.1	144950	272788	63106.7	104440	173800	117003	97551.1	125449	2.2	152.032	C5H4N4O2	XANTHINE
CPD-7084	phenylthiourea	23924.6	19693.8	1	11469.2	12140	33293.1	1	1	1	38739	1	19159.9	1	19696.3	1	12229.2	20618.8	28713.1	1	26849.2	5.36333	152.045	C7H8N2S	CPD-7084
CPD0-1143	azaguanine	520269	1	251448	447989	324017	578698	376674	306871	493181	490353	1	1	175463	1	284831	1	357646	378542	374352	337908	5.16	152.045	C4H4N6O	CPD0-1143
XYLITOL	xylitol	176963	488251	376343	10413	306520	250809	142478	63360.8	296707	208788	1	87816.2	226358	1	80146.1	1	231210	1	232545	67190.5	1.26	152.073	C5H12O5	XYLITOL
RIBITOL	ribitol	176963	488251	376343	10413	306520	250809	142478	63360.8	296707	208788	1	87816.2	226358	1	80146.1	1	231210	1	232545	67190.5	1.26	152.073	C5H12O5	RIBITOL
CPD-355	D-arabinitol	176963	488251	376343	10413	306520	250809	142478	63360.8	296707	208788	1	87816.2	226358	1	80146.1	1	231210	1	232545	67190.5	1.26	152.073	C5H12O5	CPD-355
CPD-8851	dopamine quinone	176963	488251	376343	90945.8	306520	250809	142478	63360.8	296707	208788	234770	87816.2	226358	219874	80146.1	224538	231210	273398	232545	67190.5	1.26	152.073	C8H10NO2	CPD-8851
CPD-9502	3,5-dimethoxytoluene	56990.2	46412.6	49504.6	55671.3	62995.5	76634.5	73364.4	66716.5	85290.7	47334.7	46869.3	28686.6	62004.9	67351.2	54343.4	25990.5	31088.4	62411.3	46792.2	33698.2	7.13	152.083	C9H12O2	CPD-9502
CPD0-1449	cumene hydroperoxide	56990.2	46412.6	49504.6	55671.3	62995.5	76634.5	73364.4	66716.5	85290.7	47334.7	46869.3	28686.6	62004.9	67351.2	54343.4	25990.5	31088.4	62411.3	46792.2	33698.2	7.13	152.083	C9H12O2	CPD0-1449
CPD0-2060	2,6-diaminopurine	56990.2	72461.1	65808.2	38549.9	47917.4	76634.5	73364.4	27358.2	1	1	61361.7	59274.1	29390.8	67351.2	39180.2	62475.3	59732.2	28854.1	76966.8	65814.9	7.14	152.083	C5H8N6	CPD0-2060
CPD-9951	(-)-norephedrine	262477	1	150647	162132	154168	204986	218083	1	172192	1	1	1	1	1	1	168524	1	1	132759	130562	6.14	152.104	C9H14NO	CPD-9951
CPD-9953	(+)-norpseudoephedrine	262477	1	150647	162132	154168	204986	218083	1	172192	1	1	1	1	1	1	168524	1	1	132759	130562	6.14	152.104	C9H14NO	CPD-9953
CPD-261	(4S)-perillyl alcohol	252952	44639.2	28829.9	170098	108689	392376	228052	280893	1	245655	258767	238693	180790	248609	278853	183715	118880	167389	212930	215615	11.01	152.119	C10H16O	CPD-261
CPD-10051	(-)-trans-carveol	252952	44639.2	28829.9	170098	108689	392376	228052	280893	1	245655	258767	238693	180790	248609	278853	183715	118880	167389	212930	215615	11.01	152.119	C10H16O	CPD-10051
CPD-260	(+)-trans-carveol	252952	44639.2	28829.9	170098	108689	392376	228052	280893	1	245655	258767	238693	180790	248609	278853	183715	118880	167389	212930	215615	11.01	152.119	C10H16O	CPD-260
CPD-9762	neral	252952	44639.2	28829.9	170098	108689	392376	228052	280893	1	245655	258767	238693	180790	248609	278853	183715	118880	167389	212930	215615	11.01	152.119	C10H16O	CPD-9762
CPD-862	(+)-camphor	252952	44639.2	28829.9	170098	108689	392376	228052	280893	1	245655	258767	238693	180790	248609	278853	183715	118880	167389	212930	215615	11.01	152.119	C10H16O	CPD-862
#NAME?	#N/A	252952	44639.2	28829.9	170098	108689	392376	228052	280893	1	245655	258767	238693	180790	248609	278853	183715	118880	167389	212930	215615	11.01	152.119	C10H16O	#NAME?
CPD-263	(-)-trans-isopiperitenol	252952	44639.2	28829.9	170098	108689	392376	228052	280893	1	245655	258767	238693	180790	248609	278853	183715	118880	167389	212930	215615	11.01	152.119	C10H16O	CPD-263
CPD-4941	(+)-cis-isopulegone	252952	44639.2	28829.9	170098	108689	392376	228052	280893	1	245655	258767	238693	180790	248609	278853	183715	118880	167389	212930	215615	11.01	152.119	C10H16O	CPD-4941
CPD-4942	(+)-pulegone	252952	44639.2	28829.9	170098	108689	392376	228052	280893	1	245655	258767	238693	180790	248609	278853	183715	118880	167389	212930	215615	11.01	152.119	C10H16O	CPD-4942
GERANIAL	geranial	252952	44639.2	28829.9	170098	108689	392376	228052	280893	1	245655	258767	238693	180790	248609	278853	183715	118880	167389	212930	215615	11.01	152.119	C10H16O	GERANIAL
CPD-633	gentisate	22801	27220.1	17426.8	25142.1	19981.4	32242.5	29828.6	25062	22625	28985	30504.6	13402.8	23600.3	50798.8	12548	27147.9	15319.4	1	13673.8	16702.6	1.27	153.019	C7H5O4	CPD-633
CPD0-1274	3,5-dihydroxybenzoate	22801	27220.1	17426.8	25142.1	19981.4	32242.5	29828.6	25062	22625	28985	30504.6	13402.8	23600.3	50798.8	12548	27147.9	15319.4	1	13673.8	16702.6	1.27	153.019	C7H5O4	CPD0-1274
3-4-DIHYDROXYBENZOATE	protocatechuate	22801	27220.1	17426.8	25142.1	19981.4	32242.5	29828.6	25062	22625	28985	30504.6	13402.8	23600.3	50798.8	12548	27147.9	15319.4	1	13673.8	16702.6	1.27	153.019	C7H5O4	3-4-DIHYDROXYBENZOATE
IMIDAZOLE-PYRUVATE	imidazole-pyruvate	27193.4	23878.9	19320.9	34667.2	10849.1	1	1	1	1	1	17609.5	1	1	17029.5	1	1	1	1	1	1	0.98	153.027	C6H5N2O3	IMIDAZOLE-PYRUVATE
CPD-8853	2-descarboxy-cyclo-dopa	55727.5	40320.9	1	62309.4	1	83725.3	23841.4	17022.6	34843.6	47540.8	204020	36849.2	35330.2	38497.3	63310	1	60865.9	1	29395.5	1	3.16333	153.084	C8H11NO2	CPD-8853
CPD-406	N-methylethanolamine phosphate	1	2.32253e+06	1.83415e+06	2.78559e+06	2.37796e+06	1	1.78579e+06	1	1.38369e+06	1.40256e+06	2137608	893928	1.68485e+06	1	1230579	1	2.022e+06	2.47521e+06	1.11414e+06	1.20841e+06	3.81	154.025	C3H9NO4P	CPD-406
CYSTAMINE	cystamine	1.0343e+06	823345	956381	868992	900911	572528	634917	901210	708404	568541	827042	753596	967715	519996	930933	702755	980229	634957	891664	831943	3.69	154.061	C4H14N2S2	CYSTAMINE
DOPAMINE	dopamine	11719.8	13569.2	1	1	19807.7	33830.3	13479.8	1	26599.7	13390.2	1	1	1	1	1	11028	1	1	1	1	1.84	154.086	C8H12NO2	DOPAMINE
CPD-9327	vanillylamine	11719.8	13569.2	1	1	19807.7	33830.3	13479.8	1	26599.7	13390.2	1	1	1	1	1	11028	1	1	1	1	1.84	154.086	C8H12NO2	CPD-9327
CPD0-1660	alpha -ethynylagmatine	1.53742e+06	2.06585e+06	1.80085e+06	2.40171e+06	2.06012e+06	4.40047e+06	2965352	1.95934e+06	3031466	3.4092e+06	2.06294e+06	2.38941e+06	1.93094e+06	1.69438e+06	1.80419e+06	2.53469e+06	1.83803e+06	2.69163e+06	2.34728e+06	2.30836e+06	4.12	154.12	C7H14N4	CPD0-1660
CPD-13172	6-hydroxy-2-cyclohexen-one-carboxylate	3.11379e+06	1.88719e+06	1.60296e+06	3.85836e+06	2.72995e+06	8308147	6.13272e+06	3.99999e+06	4.70864e+06	5.34124e+06	4857886	3.52269e+06	4150758	6517777	4.15357e+06	4315838	4.17613e+06	4073855	4.3886e+06	4623815	1.27	155.033	C7H7O4	CPD-13172
BACIMETHRIN	bacimethrin	32857.6	61107.3	82576.1	67274	61580.8	1	1	113516	195282	191105	1	87236.9	90023	1	112533	1	98507.4	1	99931.7	82130.1	4.92	155.066	C6H9N3O2	BACIMETHRIN
CPD-670	3-(pyrazol-1-yl)-L-alanine	32857.6	61107.3	82576.1	67274	61580.8	1	1	113516	195282	191105	1	87236.9	90023	1	112533	1	98507.4	1	99931.7	82130.1	4.92	155.066	C6H9N3O2	CPD-670
HIS	L-histidine	32857.6	61107.3	82576.1	67274	61580.8	1	1	113516	195282	191105	1	87236.9	90023	1	112533	1	98507.4	1	99931.7	82130.1	4.92	155.066	C6H9N3O2	HIS
DI-H-OROTATE	(S)-dihydroorotate	35345.4	41890.2	30345.8	33409.1	38532.6	36134.9	41307.4	37165.6	17356.4	35181.8	33424.9	32255.9	35836	34648.3	32996.8	42963.2	33341.3	38199.3	36291.2	36731.2	0.98	157.029	C5H5N2O4	DI-H-OROTATE
CPD-1774	4-methylene-L-glutamate	1.41774e+06	1.13182e+06	952829	1.31753e+06	1.07019e+06	3.09646e+06	2.20458e+06	1.02581e+06	1.40185e+06	2.01054e+06	1521243	1.71464e+06	1.45487e+06	1.54984e+06	2.11143e+06	1.63113e+06	1.58251e+06	1.25636e+06	1.36013e+06	1.28436e+06	2.53	158.04	C6H8NO4	CPD-1774
CPD0-954	1,4-naphthoquinone	1.41774e+06	1.13182e+06	952829	1.31753e+06	1.07019e+06	3.09646e+06	2.20458e+06	1.02581e+06	1.40185e+06	2.01054e+06	1521243	1.71464e+06	1.45487e+06	1.54984e+06	2.11143e+06	1.63113e+06	1.58251e+06	1.25636e+06	1.36013e+06	1.28436e+06	2.53	158.04	C10H6O2	CPD0-954
INDOLE_ACETALDEHYDE	(indol-3-yl)acetaldehyde	1	1	1	1	1	1	89736.8	1	30666.1	95042.2	1	1	1	1	1	1	1	1	1	1	3.44	159.066	C10H9NO	INDOLE_ACETALDEHYDE
CPD-13135	indole-3-carboxylate	383536	1818656	2.10066e+06	2.3e+06	473594	200158	432330	634345	1.78798e+06	857843	1.67097e+06	510212	450067	1	343795	322266	413799	507005	311185	397233	1.82	160.037	C9H6NO2	CPD-13135
CPD-468	L-2-aminoadipate	32618.2	66985.1	59740.7	34417.4	45752.4	43048.6	11036.4	25370.6	22172.6	12842.5	28944.2	22411	12815.8	40150.8	22686.1	20417.1	20912.5	23208	19792.8	24802.7	1.26	160.058	C6H10NO4	CPD-468
CPD-404	N-methyl-L-glutamate	32618.2	66985.1	59740.7	34417.4	45752.4	43048.6	11036.4	25370.6	22172.6	12842.5	28944.2	22411	12815.8	40150.8	22686.1	20417.1	20912.5	23208	19792.8	24802.7	1.26	160.058	C6H10NO4	CPD-404
N5-METHYLGLUTAMINE	N<sup>5</sup>-methyl-L-glutamine	563751	441383	414818	480200	401416	418700	438498	359479	557110	437957	545404	441498	474456	545786	515702	322843	336988	273326	393135	326048	7.27	160.086	C6H12N2O3	N5-METHYLGLUTAMINE
CPD-8001	calystegine A3	329715	295251	351652	355230	323135	243090	340299	346791	381527	97030.7	261056	295136	341498	151004	324483	244235	342937	278587	341809	318301	3.36	160.094	C7H14NO3	CPD-8001
CPD-17436	S-trans-1-propenyl-L-cysteine	36842.6	1	1	83779.5	1	199017	124444	79439.9	126133	142807	61259.1	82954.5	66678.9	51340.9	58375.2	104303	57789.7	109097	95831.5	91165.1	4.12	161.053	C6H11NO2S	CPD-17436
CPD-9298	S-allyl-L-cysteine	36842.6	1	1	83779.5	1	199017	124444	79439.9	126133	142807	61259.1	82954.5	66678.9	51340.9	58375.2	104303	57789.7	109097	95831.5	91165.1	4.12	161.053	C6H11NO2S	CPD-9298
CPD-8914	(1H-indol-3-yl)-N-methylmethanamine	43274.2	17030.7	17195.5	31387.2	30480.6	185322	201839	237681	199276	224416	183456	160384	189641	197130	170554	185831	226935	183897	205752	201645	2.6125	161.105	C10H13N2	CPD-8914
CPDQT-331	raphanusamate	51321.9	230902	186649	93480.8	192249	237423	201553	261496	224480	260148	145339	202119	204757	160735	139413	291767	152282	240989	176566	159661	0.99	161.972	C4H4NO2S2	CPDQT-331
CPD-9306	thiosulfinate	2.39577e+06	3.90698e+06	2455987	3.89109e+06	1.94965e+06	1788126	2329313	2.93957e+06	2.51064e+06	1.95704e+06	2362260	1.54458e+06	3.41753e+06	5605473	4374138	2.7088e+06	2.59509e+06	3.18661e+06	1.92641e+06	1.68926e+06	4.145	162.016	C6H10OS2	CPD-9306
CPD-9275	allicin	2.39577e+06	3.90698e+06	2455987	3.89109e+06	1.94965e+06	1788126	2329313	2.93957e+06	2.51064e+06	1.95704e+06	2362260	1.54458e+06	3.41753e+06	5605473	4374138	2.7088e+06	2.59509e+06	3.18661e+06	1.92641e+06	1.68926e+06	4.145	162.016	C6H10OS2	CPD-9275
CPD-12607	L-seryl-glycine	315164	424817	395639	346991	355350	409847	366484	340987	474799	435747	380136	417758	350625	406655	354426	421196	394329	360079	410526	375079	7.01	162.066	C5H10N2O4	CPD-12607
CPD-10272	N,N-dihydroxy-L-isoleucine	1.34016e+06	2.74287e+06	1	1	2.91458e+06	1.15119e+06	1.90146e+06	2250653	1.86078e+06	2207854	1	2.3471e+06	2.63025e+06	2.14185e+06	2668121	1.68029e+06	1.72462e+06	1	2.04158e+06	1.89286e+06	2.44	162.073	C6H12NO4	CPD-10272
CPD0-1661	alpha-monofluoromethylagmatine	1	130995	100740	35044.2	100216	145890	1	1	86328.2	42031	52495.1	26506.1	1	224976	1	129011	1	17303.8	48384.2	60396	2.46	162.129	C6H15FN4	CPD0-1661
CPD-1821	sym-homospermidine	1	28890.6	16642.8	1	35772.6	71129.4	80718.9	36444.6	60411.6	63601.2	31127.7	22286.5	19747.1	39741	30660.8	51845.6	16822.3	10945	32796.7	36279.8	8.12	162.198	C8H24N3	CPD-1821
CPD-13719	dimethylselenopropanoate-amine	50571.2	62661.5	60961.6	31625.7	54365.2	67867.1	50007.3	48047.7	17555.6	1	37811.2	32356.8	43060.1	58619.5	33563.2	49974.3	35822.4	32912.1	42825.3	38183.2	1.9	163.042	C5H15NSe	CPD-13719
CPD-12392	1-(methylsulfanyl)-5-aci-nitropentane	17627.6	27880.5	27677.8	13494.4	25998.5	27953.7	17441.5	54511.3	65459.8	70161.2	49113.5	32491.7	19720.1	71629.4	23115.6	33290.1	27367.4	20793.6	26098.6	25478.5	5.5675	163.069	C6H13NO2S	CPD-12392
HOMOMETHIONINE	L-homomethionine	17627.6	27880.5	27677.8	13494.4	25998.5	27953.7	17441.5	54511.3	65459.8	70161.2	49113.5	32491.7	19720.1	71629.4	23115.6	33290.1	27367.4	20793.6	26098.6	25478.5	5.5675	163.069	C6H13NO2S	HOMOMETHIONINE
ETHIONINE	L-ethionine	17627.6	27880.5	27677.8	13494.4	25998.5	27953.7	17441.5	54511.3	65459.8	70161.2	49113.5	32491.7	19720.1	71629.4	23115.6	33290.1	27367.4	20793.6	26098.6	25478.5	5.5675	163.069	C6H13NO2S	ETHIONINE
NICOTINE	(S)-nicotine	1	1	1	1	1	59442.9	27527.5	1	1	21301.7	1	10413	1	1	1	1	1	1	1	1	1.78	163.121	C10H15N2	NICOTINE
PHTHALATE	phthalate	1	1	1	1	1	26765.7	34923.5	33153.7	1	25546.4	1	1	17134.5	1	1	40354.9	1	10783	1	1	0.99	164.005	C8H4O4	PHTHALATE
CPD0-1267	isophthalate	1	1	1	1	1	26765.7	34923.5	33153.7	1	25546.4	1	1	17134.5	1	1	40354.9	1	10783	1	1	0.99	164.005	C8H4O4	CPD0-1267
TEREPHTHALATE	terephthalate	1	1	1	1	1	26765.7	34923.5	33153.7	1	25546.4	1	1	17134.5	1	1	40354.9	1	10783	1	1	0.99	164.005	C8H4O4	TEREPHTHALATE
CPD-10329	alpha-L-fucopyranose	99670	1	1	69847.6	1	42750.2	1	141612	82364.9	111664	94038.6	98069.9	104994	70250.1	51067.1	68248.1	101226	52910.5	1	89315.4	2.31	164.069	C6H12O5	CPD-10329
CPD-5861	2-deoxy-D-galactose	99670	1	1	69847.6	1	42750.2	1	141612	82364.9	111664	94038.6	98069.9	104994	70250.1	51067.1	68248.1	101226	52910.5	1	89315.4	2.31	164.069	C6H12O5	CPD-5861
CPD-15619	aldehydo-L-fucose	99670	1	1	69847.6	1	42750.2	1	141612	82364.9	111664	94038.6	98069.9	104994	70250.1	51067.1	68248.1	101226	52910.5	1	89315.4	2.31	164.069	C6H12O5	CPD-15619
RHAMNOSE	alpha-L-rhamnopyranose	99670	1	1	69847.6	1	42750.2	1	141612	82364.9	111664	94038.6	98069.9	104994	70250.1	51067.1	68248.1	101226	52910.5	1	89315.4	2.31	164.069	C6H12O5	RHAMNOSE
CPD0-1112	b-L-rhamnopyranose	99670	1	1	69847.6	1	42750.2	1	141612	82364.9	111664	94038.6	98069.9	104994	70250.1	51067.1	68248.1	101226	52910.5	1	89315.4	2.31	164.069	C6H12O5	CPD0-1112
CPD-16891	1-deoxymannojirimycin	77171.8	97292.6	97498.3	75207.3	78551.2	37029.7	22129.7	59055.7	1.70019e+06	1.56376e+06	86647.9	93776.9	101285	94528	80013.7	91399.4	80240.8	77692.9	69951.6	72495.8	1.0605	164.09	C6H14NO4	CPD-16891
15-DIDEOXY-15-IMINO-D-GALACTITOL	1,5-dideoxy-1,5-imino-D-galactitol	77171.8	97292.6	97498.3	75207.3	78551.2	37029.7	22129.7	59055.7	1.70019e+06	1.56376e+06	86647.9	93776.9	101285	94528	80013.7	91399.4	80240.8	77692.9	69951.6	72495.8	1.0605	164.09	C6H14NO4	15-DIDEOXY-15-IMINO-D-GALACTITOL
CPD-6364	HBOA	34895.7	37934.8	48447.8	1	13111.4	119101	49866.1	17434.1	47489.2	1	61082.6	82271.6	23314.4	19057.5	42641.9	46043.3	1	78845.5	47600.2	58851.9	2.41706	165.045	C8H7NO3	CPD-6364
CPD-14592	(R)-3,4-dihydroxymandelonitrile	34895.7	37934.8	48447.8	1	13111.4	119101	49866.1	17434.1	47489.2	1	61082.6	82271.6	23314.4	19057.5	42641.9	46043.3	1	78845.5	47600.2	58851.9	2.41706	165.045	C8H7NO3	CPD-14592
4--FLUOROGLUTAMATE	4- fluoroglutamate	34895.7	37934.8	48447.8	1	13111.4	119101	49866.1	17434.1	47489.2	1	61082.6	82271.6	23314.4	19057.5	42641.9	46043.3	1	78845.5	47600.2	58851.9	2.41706	165.045	C5H8FNO4	4--FLUOROGLUTAMATE
CPD-9280	ethiin	1	74446.6	1	56385.6	13111.4	119101	23190.5	23953.5	79374.3	65413.6	61082.6	82271.6	23314.4	19057.5	42641.9	46043.3	52766.7	23623	31937.9	11998.1	2.93	165.046	C5H11NO3S	CPD-9280
CPD0-1718	7,8-dihydropterin	43725.5	35810.5	34723.2	17566.2	23387.6	41043.7	11936.8	1	1	17400.9	19011	10469.9	1	31438.3	11389.5	1	11705.7	1	1	16535.5	1.9	165.063	C6H7N5O	CPD0-1718
CPD0-1240	monofluoromethylornithine	559420	1.45985e+06	1.05041e+06	1.11672e+06	1.08243e+06	1.1873e+06	1.06737e+06	996186	1.20704e+06	1.21476e+06	1023900	1.03608e+06	941958	1.4675e+06	742310	1.15294e+06	955657	1.03625e+06	1.08055e+06	988048	1.78	165.1	C6H14FN2O2	CPD0-1240
CPD-9025	1-methylxanthine	11442.1	1	1	22045.8	1	1	71430.8	28129.9	1	52830.6	38583.5	36361.1	13205.1	11525.8	12572.6	53427.8	34979.7	33051	46387.4	47279.8	17.554	166.046	C6H6N4O2	CPD-9025
3-METHYLXANTHINE	3-methylxanthine	11442.1	1	1	22045.8	1	1	71430.8	28129.9	1	52830.6	38583.5	36361.1	13205.1	11525.8	12572.6	53427.8	34979.7	33051	46387.4	47279.8	17.554	166.046	C6H6N4O2	3-METHYLXANTHINE
7-METHYLXANTHINE	7-methylxanthine	11442.1	1	1	22045.8	1	1	71430.8	28129.9	1	52830.6	38583.5	36361.1	13205.1	11525.8	12572.6	53427.8	34979.7	33051	46387.4	47279.8	17.554	166.046	C6H6N4O2	7-METHYLXANTHINE
CPD-9978	(6E)-8-oxogeranial	53665.3	89263.8	99958.1	19627.2	86470.4	19544.1	34081.6	68442.2	48197.6	72121.5	22038.3	56698.9	57365.9	19053.9	50059.9	32284.3	61715.8	63953.5	89911.1	52546.9	6.76	166.099	C10H14O2	CPD-9978
CPD-864	(+)-bornane-2,5-dione	53665.3	89263.8	99958.1	19627.2	86470.4	19544.1	34081.6	68442.2	48197.6	72121.5	22038.3	56698.9	57365.9	19053.9	50059.9	32284.3	61715.8	63953.5	89911.1	52546.9	6.76	166.099	C10H14O2	CPD-864
CPD-12225	b-fenchocamphorone	210316	363894	400827	335866	258145	488633	410663	377085	428888	443301	300036	284513	289861	411474	249291	430429	254677	337116	289857	323405	4.84	166.136	C11H18O	CPD-12225
CPD-8766	2-mercaptobenzothiazole	45074	65952	57335.4	53814.8	56723.9	60081.1	62597.5	55613.4	42309.4	57638.9	54265.9	53592.9	50343.6	56354.5	50942	62164.8	54560.1	52852.7	47261	52991	0.98	166.99	C7H5NS2	CPD-8766
PYRIDOXAL	pyridoxal	543138	1.32162e+06	1125359	992550	996242	650515	1	1.05346e+06	930740	1	808188	752556	664341	1	536089	957745	776046	1.03744e+06	924080	923680	3.48	167.058	C8H9NO3	PYRIDOXAL
CPD-7146	6-isobutyl-4-hydroxy-2-pyrone	1	30729.4	22984.8	27786.3	27787.4	118682	52340.3	27248.2	83408.5	74842.5	32279.6	35406.8	25016.3	38317.6	24775.5	31292.7	25407.4	40257.5	35013.7	33406.4	7.14	167.071	C9H11O3	CPD-7146
CPD-19602	phenylarsenious oxide	24883.5	58199.1	52919.9	36402.8	51653.4	29970.1	25974.1	32213.9	32682.4	30689.7	33227.8	58005.2	53483	34107.6	37683.5	45418.8	39489	31683.4	33460.8	26784.7	0.95	167.953	C6H5AsO	CPD-19602
1-AMINO-PROPAN-2-ONE-3-PHOSPHATE	3-amino-1-hydroxyacetone 1-phosphate	29510	1	22865.4	18083.4	10843.1	1	1	1	1	1	1	1	1	1	1	1	1	1	1	1	2.08	168.004	C3H7NO5P	1-AMINO-PROPAN-2-ONE-3-PHOSPHATE
CPD-5441	N-dimethylethanolamine phosphate	3.71762e+06	469783	511360	467172	462562	641794	775014	856523	607670	873325	745972	724266	3.64231e+06	2243846	2.44339e+06	2.69784e+06	581855	714438	771298	623454	3.85	168.04	C4H11NO4P	CPD-5441
CPD-10208	(2E)-2-butylidene-4-hydroxy-5-methyl-3(2H)-furanone	262477	1	150647	162132	154168	204986	218083	1	172192	1	1	1	1	1	1	168524	1	1	132759	130562	6.14	168.078	C9H12O3	CPD-10208
CPD-9500	1,3,5-trimethoxybenzene	262477	1	150647	162132	154168	204986	218083	1	172192	1	1	1	1	1	1	168524	1	1	132759	130562	6.14	168.078	C9H12O3	CPD-9500
CPD-7650	3-methoxytyramine	15858.7	23550.1	1	1	22360.8	69361.5	1	10242.6	56686	42475.4	1	15813.9	10486.3	40806.4	17324	17054	27590.7	21346.9	1	17188.5	8.72	168.099	C9H14NO2	CPD-7650
CPD-8661	3b-hydroxy-b-cyclocitral	1	79799.1	66522	85988.4	75322.6	1	37262.1	47917.5	58843.6	41710.9	71534.1	56944.1	37943.3	1	32707.9	62793.6	46409.4	41144.9	50379.9	47039.2	2.15	168.119	C10H16O2	CPD-8661
CPD-9977	(6E)-8-hydroxygeranial	1	79799.1	66522	85988.4	75322.6	1	37262.1	47917.5	58843.6	41710.9	71534.1	56944.1	37943.3	1	32707.9	62793.6	46409.4	41144.9	50379.9	47039.2	2.15	168.119	C10H16O2	CPD-9977
CPD-9976	(6E)-8-oxogeraniol	1	79799.1	66522	85988.4	75322.6	1	37262.1	47917.5	58843.6	41710.9	71534.1	56944.1	37943.3	1	32707.9	62793.6	46409.4	41144.9	50379.9	47039.2	2.15	168.119	C10H16O2	CPD-9976
CPD0-1659	alpha -allenylagmatine	1	1	1	16470.7	1	16947.7	23887.4	25371.5	21178.9	19478.5	23114.9	1	11344.7	1	12870.1	1	20879.7	1	24244.1	1	6.99	168.135	C8H16N4	CPD0-1659
CPD-183	gallate	395542	730487	437184	385880	454905	373134	558069	408600	376657	386203	435258	410512	420553	492347	418486	409673	351763	425395	260320	324510	0.28	169.019	C7H5O5	CPD-183
CPD-13085	3,5-didehydroshikimate	395542	730487	437184	385880	454905	373134	558069	408600	376657	386203	435258	410512	420553	492347	418486	409673	351763	425395	260320	324510	0.28	169.019	C7H5O5	CPD-13085
DELTA1-PIPERIDEINE-2-6-DICARBOXYLATE	(S)-2,3,4,5-tetrahydrodipicolinate	50571.2	62661.5	60961.6	31625.7	54365.2	1	50007.3	48047.7	17555.6	44661	1	32356.8	43060.1	58619.5	33563.2	49974.3	35822.4	32912.1	42825.3	1	1.9	169.036	C7H7NO4	DELTA1-PIPERIDEINE-2-6-DICARBOXYLATE
23-dihydrodipicolinate	L-2,3-dihydrodipicolinate	50571.2	62661.5	60961.6	31625.7	54365.2	1	50007.3	48047.7	17555.6	44661	1	32356.8	43060.1	58619.5	33563.2	49974.3	35822.4	32912.1	42825.3	1	1.9	169.036	C7H7NO4	23-dihydrodipicolinate
PYRIDOXAMINE	pyridoxamine	35113.7	23069.8	30114.5	45344.5	25913	39991.3	44472.8	25477.9	43334.8	41717.1	36412.9	35258.6	37169.5	33452.3	32780.3	33738.4	33782.9	24466.9	30708.4	32648.4	1.78	169.098	C8H13N2O2	PYRIDOXAMINE
CPD-10209	2-butyl-4-hydroxy-5-methyl-3(2H)-furanone	1.50903e+06	2.0967e+06	1.88922e+06	2.56715e+06	2.07092e+06	4507367	3.20008e+06	1.8425e+06	3.14026e+06	3.34002e+06	1.92756e+06	2.46178e+06	2105123	1.81836e+06	1947263	2.60583e+06	1.8568e+06	2.5771e+06	2.37846e+06	2.37845e+06	4.12	170.094	C9H14O3	CPD-10209
CPD-7857	(6E)-8-hydroxygeraniol	59186.6	1	1	37115.8	12277.1	1	1	54377.9	28004.5	53911.4	55659.3	60959	46899	1	69865.4	39642.6	25321.4	28625.8	45323.8	41241.4	11.01	170.131	C10H18O2	CPD-7857
2-UNDECANONE	2-undecanone	100005	39925.9	41525	48463	1	1	81717.1	55662.8	56909.7	74761.9	65544.5	77659.3	73419.3	1	76741.6	81960.9	64843.6	1	51405.5	1	15.29	170.167	C11H22O	2-UNDECANONE
CPD-8686	9-oxononanoate	1	203782	177265	244466	203181	436905	307175	201451	297260	340141	207347	233420	194445	160224	179553	246075	185627	259599	221757	226935	4.13	171.098	C9H15O3	CPD-8686
CPDQT-42	sulfanilamide	256871	115350	415410	169574	216369	177137	273010	196274	284776	290664	354159	171388	389903	171881	341682	289934	331336	240328	263344	264176	2.2265	172.035	C6H8N2O2S	CPDQT-42
CPD-7100	(2S)-2-isopropyl-3-oxosuccinate	443751	106421	210850	285344	389005	105352	163032	196274	170588	155719	189194	348115	389903	312722	168952	143117	164666	240328	134467	159282	2.082	172.035	C7H8O5	CPD-7100
CPD-469	N-acetyl-L-glutamate 5-semialdehyde	55657.9	11153.3	1	44226	28563.6	1	111340	60854.6	1	90495.3	52516.5	76356.3	56706.7	26092.9	62118.9	64889.5	83731.1	63485.2	1	63108	3.39	172.055	C7H10NO4	CPD-469
CPD0-1627	6-diazo-5-oxonorleucine	1	1	1	1	1	27196.2	19839.9	1	30759.1	19372.2	1	1	1	1	1	1	1	1	1	23733	7.9	172.076	C6H10N3O3	CPD0-1627
CPD0-1264	suberate	10041	31459	31280.6	26734.4	21114.7	27196.2	19839.9	20795.5	30759.1	19372.2	12755.1	13676.5	1	1	1	1	27928.8	1	1	23733	7.95	172.076	C8H12O4	CPD0-1264
CPD-20277	swainsonine	1	1	67699.8	72586.4	80279.5	1	1	96734.9	99840	103502	58609.4	1	73398.1	71602.7	1	81353.3	86421	82297.3	97022.4	91990.9	6.49	173.103	C8H15NO3	CPD-20277
CPD-5541	phenylmethanesulfonyl fluoride	1.57543e+06	1.3332e+06	1.0988e+06	1.48219e+06	1.19819e+06	3.23346e+06	2.33909e+06	1.11899e+06	1.56327e+06	2.16023e+06	1.79239e+06	1.88807e+06	1.59982e+06	1.82263e+06	2.32397e+06	1.74482e+06	1.75631e+06	1.37336e+06	1.4916e+06	1.40243e+06	2.53	174.014	C7H7FO2S	CPD-5541
L-AZASERINE	L-azaserine	983953	521175	677373	790071	779609	703395	1.19961e+06	1.32791e+06	906750	1.07548e+06	917540	926349	990586	640254	750722	912234	1.11001e+06	728140	987699	1.02096e+06	2.3	174.053	C5H8N3O4	L-AZASERINE
INDOLE_ACETATE_AUXIN	(indol-3-yl)acetate	983953	1	677373	1	779609	1	1.19961e+06	1.32791e+06	906750	1.07548e+06	917540	926349	990586	1	750722	912234	1.11001e+06	1	987699	1.02096e+06	2.3	174.053	C10H8NO2	INDOLE_ACETATE_AUXIN
CPD0-2267	alpha-ethyl-L-glutamate	25217.8	127202	60611.8	84018.6	69180.7	94266.6	32843.1	34085.7	21750.3	46808.7	58321.7	68291.6	10439.3	51250.4	62217.4	25922.9	54065.8	18406.4	12260	24361.4	3.89	174.076	C7H12NO4	CPD0-2267
INDOLE-3-ACETALDOXIME	(E)-(indol-3-yl)acetaldehyde oxime	25217.8	127202	60611.8	84018.6	69180.7	94266.6	32843.1	34085.7	21750.3	46808.7	58321.7	68291.6	10439.3	51250.4	62217.4	25922.9	54065.8	18406.4	12260	24361.4	3.89	174.076	C10H10N2O	INDOLE-3-ACETALDOXIME
CPD-237	(indol-3-yl)acetamide	25217.8	127202	60611.8	84018.6	69180.7	94266.6	32843.1	34085.7	21750.3	46808.7	58321.7	68291.6	10439.3	51250.4	62217.4	25922.9	54065.8	18406.4	12260	24361.4	3.89	174.076	C10H10N2O	CPD-237
CPD-13028	(Z)-indol-3-ylacetaldoxime	25217.8	127202	60611.8	84018.6	69180.7	94266.6	32843.1	34085.7	21750.3	46808.7	58321.7	68291.6	10439.3	51250.4	62217.4	25922.9	54065.8	18406.4	12260	24361.4	3.89	174.076	C10H10N2O	CPD-13028
CPD0-1690	L-indospicine	435207	593413	579104	607864	552514	420240	343982	483583	350264	679782	515298	520435	437009	318656	416239	662466	339398	626729	473955	486079	5.662	174.126	C7H16N3O2	CPD0-1690
CPD-16884	N-guanyl-1,7-diaminoheptane	1	1	216669	350106	266948	502856	318408	381926	425068	351712	373780	400439	329219	406448	343999	318104	252257	530694	491068	474208	7.98889	174.182	C8H22N4	CPD-16884
ARG	L-arginine	675109	718885	661078	666425	654344	450998	543816	547909	617776	1	650512	672269	706118	613801	691144	406201	534660	222498	402702	395998	12.24	175.124	C6H15N4O2	ARG
CPD-15319	4-hydroxy-4-methyl-L-glutamate	11184.4	876463	611089	457768	1	1.058e+06	815639	694950	1.02022e+06	787047	663277	823810	35931.5	713239	38109.9	894674	1	731825	671056	800518	1.89	176.05	C6H10NO5	CPD-15319
N-HYDROXYL-TRYPTAMINE	N-hydroxyl-tryptamine	1.87072e+06	957522	1.18344e+06	1.42489e+06	1.32314e+06	1	1.74393e+06	1.93067e+06	1	1	1.64932e+06	1.53967e+06	1.56718e+06	1.1102e+06	1.31061e+06	1.23077e+06	1.63005e+06	1.00656e+06	1	1	2.33	176.089	C10H12N2O	N-HYDROXYL-TRYPTAMINE
CPD0-1691	O-[L-norvalyl-5]-isourea	90345	23409.1	115261	11282.3	94590.6	80499.1	81526.4	95883.3	1	98214.8	16110.1	88966.5	82899	55927.8	78478.4	21491.5	78995	86722.8	88536.5	85611.6	4.88	176.103	C6H14N3O3	CPD0-1691
CPD-11884	4-methoxycinnamate	73903.1	27435.8	16272.7	56880.5	96490.7	52740.1	32257.5	10815.2	30322.7	12650.6	66126.6	77533.4	95234	44516.7	65357.9	29619.5	72825	22191.2	32642.7	16495.1	1.549	177.052	C10H9O3	CPD-11884
CPD0-1715	6-methyl-H2-pterin	20512.1	11218.8	18072.7	16973.6	28916.1	91375	26811.4	22041.3	13167.3	24789.4	29575.3	36292.7	21730.8	31410.7	19922.2	30004.6	18309.9	10387.3	11938.6	20349.3	1.62	177.061	C7H7N5O	CPD0-1715
CPDQT-340	L-dihomomethionine	43274.2	17030.7	17195.5	31387.2	30480.6	98693	82310.3	86062.9	114906	103279	90185.4	91407.4	81366.6	94944.4	90661.8	94692.4	99910.4	87894.9	94802.7	96111.6	6.0025	177.085	C7H15NO2S	CPDQT-340
CPD-12395	1-(methylsulfanyl)-6-aci-nitrohexane	43274.2	17030.7	17195.5	31387.2	30480.6	98693	82310.3	86062.9	114906	103279	90185.4	91407.4	81366.6	94944.4	90661.8	94692.4	99910.4	87894.9	94802.7	96111.6	6.0025	177.085	C7H15NO2S	CPD-12395
CANAVANINE	L-canavanine	608871	1.60647e+06	1.3366e+06	1.23859e+06	1.22406e+06	1.78996e+06	1.20845e+06	1.05626e+06	1.40996e+06	1.57694e+06	1.64452e+06	1.14229e+06	1.05008e+06	2.64843e+06	360924	1.56511e+06	798278	1.13214e+06	951396	1.0929e+06	2.44	177.1	C5H13N4O3	CANAVANINE
SEROTONIN	serotonin	491183	1.58245e+06	1.29951e+06	1.17182e+06	1.17039e+06	1.75356e+06	1.10074e+06	933188	1.35746e+06	1486626	1.54116e+06	1.06108e+06	964797	2593119	604314	1.51435e+06	700548	1.09381e+06	860936	999746	2.45	177.1	C10H13N2O	SEROTONIN
CPDQT-436	4-methoxy-3-indolylmethylamine	491183	1.58245e+06	1.29951e+06	1.17182e+06	1.17039e+06	1.75356e+06	1.10074e+06	933188	1.35746e+06	1486626	1.54116e+06	1.06108e+06	964797	2593119	604314	1.51435e+06	700548	1.09381e+06	860936	999746	2.45	177.1	C10H13N2O	CPDQT-436
CYS-GLY	L-cysteinylglycine	1	1	1	1	1	637767	851118	1	1	1384406	1	1	1	1	1	1	1	1	708996	1.09494e+06	1.82	178.047	C5H10N2O3S	CYS-GLY
CPD-330	L-galactono-1,4-lactone	1.51051e+06	1.36961e+06	2.85016e+06	1.83696e+06	2.91458e+06	1.15119e+06	1.90146e+06	2250653	1.86078e+06	2207854	1.10117e+06	1163634	1.24069e+06	2.34126e+06	2668121	1.68029e+06	1.00047e+06	1.78407e+06	2.04158e+06	1.89286e+06	2.2235	178.047	C6H10O6	CPD-330
CPD-1242	3-keto-b-D-galactose	1.51051e+06	1.36961e+06	2.85016e+06	1.83696e+06	2.91458e+06	1.15119e+06	1.90146e+06	2250653	1.86078e+06	2207854	1.10117e+06	1163634	1.24069e+06	2.34126e+06	2668121	1.68029e+06	1.00047e+06	1.78407e+06	2.04158e+06	1.89286e+06	2.2235	178.047	C6H10O6	CPD-1242
L-GULONO-1-4-LACTONE	L-gulono-1,4-lactone	1.51051e+06	1.36961e+06	2.85016e+06	1.83696e+06	2.91458e+06	1.15119e+06	1.90146e+06	2250653	1.86078e+06	2207854	1.10117e+06	1163634	1.24069e+06	2.34126e+06	2668121	1.68029e+06	1.00047e+06	1.78407e+06	2.04158e+06	1.89286e+06	2.2235	178.047	C6H10O6	L-GULONO-1-4-LACTONE
CPD-9056	L-sorbosone 2,6-lactone	1.51051e+06	1.36961e+06	2.85016e+06	1.83696e+06	2.91458e+06	1.15119e+06	1.90146e+06	2250653	1.86078e+06	2207854	1.10117e+06	1163634	1.24069e+06	2.34126e+06	2668121	1.68029e+06	1.00047e+06	1.78407e+06	2.04158e+06	1.89286e+06	2.2235	178.047	C6H10O6	CPD-9056
CPD-9055	L-sorbosone 1,4-lactone	1.51051e+06	1.36961e+06	2.85016e+06	1.83696e+06	2.91458e+06	1.15119e+06	1.90146e+06	2250653	1.86078e+06	2207854	1.10117e+06	1163634	1.24069e+06	2.34126e+06	2668121	1.68029e+06	1.00047e+06	1.78407e+06	2.04158e+06	1.89286e+06	2.2235	178.047	C6H10O6	CPD-9055
GLC-D-LACTONE	D-glucono-1,5-lactone	1.51051e+06	1.36961e+06	2.85016e+06	1.83696e+06	2.91458e+06	1.15119e+06	1.90146e+06	2250653	1.86078e+06	2207854	1.10117e+06	1163634	1.24069e+06	2.34126e+06	2668121	1.68029e+06	1.00047e+06	1.78407e+06	2.04158e+06	1.89286e+06	2.2235	178.047	C6H10O6	GLC-D-LACTONE
L-SORBOSONE	L-sorbosone	1.51051e+06	1.36961e+06	2.85016e+06	1.83696e+06	2.91458e+06	1.15119e+06	1.90146e+06	2250653	1.86078e+06	2207854	1.10117e+06	1163634	1.24069e+06	2.34126e+06	2668121	1.68029e+06	1.00047e+06	1.78407e+06	2.04158e+06	1.89286e+06	2.2235	178.047	C6H10O6	L-SORBOSONE
CONIFERYL-ALDEHYDE	coniferaldehyde	872295	948114	757957	1.00955e+06	882153	2.04681e+06	1.24204e+06	820755	1.2895e+06	1.46555e+06	976906	1.12218e+06	836263	984612	907412	1105993	853973	1067357	971089	961906	5.67	178.06	C10H10O3	CONIFERYL-ALDEHYDE
CPDQT-411	(E)-omega-(methylsulfanyl)pentyl-thiohydroximate	1	1	1	1	1	121424	46256	49319	59923.2	57019.5	37441.4	31943	1	55922	33528.2	58069.2	36892.3	61689.3	59584.8	63542.1	1.26	179.046	C6H13NOS2	CPDQT-411
IPRONIAZID	iproniazid	62699.2	53474.9	55389.9	61893.7	42208.5	1	1	36801.3	30467.5	1	42114.2	22958.5	32090.7	23133.4	32079.1	1	41985.9	1	29461.3	23125.2	3.39	179.1	C9H13N3O	IPRONIAZID
L-PHOSPHINOTHRICIN	L-phosphinothricin	1	183362	220915	267645	219802	181347	207425	1	190089	207950	183122	1	234193	130751	189968	169808	1	167643	183362	1	6.36	180.04	C5H11NO4P	L-PHOSPHINOTHRICIN
CPD-9800	2,4-dihydroxycinnamate	1	183362	220915	267645	219802	181347	207425	1	190089	207950	183122	1	234193	130751	189968	169808	1	167643	183362	1	6.36	180.04	C9H8O4	CPD-9800
CPD-9035	L-methionine-D,L-sulphoximine	663634	486133	507206	431395	448924	284468	102357	167244	115710	106313	430646	76994.9	380728	77383	341907	218800	88852	165984	183359	254182	1.26	180.06	C5H12N2O3S	CPD-9035
CPD-15373	aldehydo-D-mannose	663634	486133	507206	431395	448924	125735	102357	77432.8	660937	533722	430646	76994.9	78394.6	77383	341907	90695.4	88852	77692.9	69951.6	72495.8	1.497	180.061	C6H12O6	CPD-15373
CPD-8052	1D-chiro-inositol	663634	486133	507206	431395	448924	125735	102357	77432.8	660937	533722	430646	76994.9	78394.6	77383	341907	90695.4	88852	77692.9	69951.6	72495.8	1.497	180.061	C6H12O6	CPD-8052
CPD-15382	keto-D-fructose	663634	486133	507206	431395	448924	125735	102357	77432.8	660937	533722	430646	76994.9	78394.6	77383	341907	90695.4	88852	77692.9	69951.6	72495.8	1.497	180.061	C6H12O6	CPD-15382
CPDQT-8	hamamelose	663634	486133	507206	431395	448924	125735	102357	77432.8	660937	533722	430646	76994.9	78394.6	77383	341907	90695.4	88852	77692.9	69951.6	72495.8	1.497	180.061	C6H12O6	CPDQT-8
GALACTOSE	b-D-galactopyranose	663634	486133	507206	431395	448924	125735	102357	77432.8	660937	533722	430646	76994.9	78394.6	77383	341907	90695.4	88852	77692.9	69951.6	72495.8	1.497	180.061	C6H12O6	GALACTOSE
CPD-15374	aldehydo-D-glucose	663634	486133	507206	431395	448924	125735	102357	77432.8	660937	533722	430646	76994.9	78394.6	77383	341907	90695.4	88852	77692.9	69951.6	72495.8	1.497	180.061	C6H12O6	CPD-15374
CPD-12601	b-D-mannopyranose	663634	486133	507206	431395	448924	125735	102357	77432.8	660937	533722	430646	76994.9	78394.6	77383	341907	90695.4	88852	77692.9	69951.6	72495.8	1.497	180.061	C6H12O6	CPD-12601
MYO-INOSITOL	myo-inositol	663634	486133	507206	431395	448924	125735	102357	77432.8	660937	533722	430646	76994.9	78394.6	77383	341907	90695.4	88852	77692.9	69951.6	72495.8	1.497	180.061	C6H12O6	MYO-INOSITOL
CPD-8050	scyllo-inositol	663634	486133	507206	431395	448924	125735	102357	77432.8	660937	533722	430646	76994.9	78394.6	77383	341907	90695.4	88852	77692.9	69951.6	72495.8	1.497	180.061	C6H12O6	CPD-8050
BETA-D-FRUCTOSE	b-D-fructofuranose	663634	486133	507206	431395	448924	125735	102357	77432.8	660937	533722	430646	76994.9	78394.6	77383	341907	90695.4	88852	77692.9	69951.6	72495.8	1.497	180.061	C6H12O6	BETA-D-FRUCTOSE
CPD-8059	epi-inositol	663634	486133	507206	431395	448924	125735	102357	77432.8	660937	533722	430646	76994.9	78394.6	77383	341907	90695.4	88852	77692.9	69951.6	72495.8	1.497	180.061	C6H12O6	CPD-8059
CPD-15762	alpha-D-altrose	663634	486133	507206	431395	448924	125735	102357	77432.8	660937	533722	430646	76994.9	78394.6	77383	341907	90695.4	88852	77692.9	69951.6	72495.8	1.497	180.061	C6H12O6	CPD-15762
L-GALACTOSE	b-L-galactopyranose	663634	486133	507206	431395	448924	125735	102357	77432.8	660937	533722	430646	76994.9	78394.6	77383	341907	90695.4	88852	77692.9	69951.6	72495.8	1.497	180.061	C6H12O6	L-GALACTOSE
CPD-15761	b-D-altrose	663634	486133	507206	431395	448924	125735	102357	77432.8	660937	533722	430646	76994.9	78394.6	77383	341907	90695.4	88852	77692.9	69951.6	72495.8	1.497	180.061	C6H12O6	CPD-15761
GLC	b-D-glucopyranose	663634	486133	507206	431395	448924	125735	102357	77432.8	660937	533722	430646	76994.9	78394.6	77383	341907	90695.4	88852	77692.9	69951.6	72495.8	1.497	180.061	C6H12O6	GLC
ALPHA-D-GALACTOSE	alpha-D-galactopyranose	663634	486133	507206	431395	448924	125735	102357	77432.8	660937	533722	430646	76994.9	78394.6	77383	341907	90695.4	88852	77692.9	69951.6	72495.8	1.497	180.061	C6H12O6	ALPHA-D-GALACTOSE
CPD-13559	alpha-D-mannopyranose	663634	486133	507206	431395	448924	125735	102357	77432.8	660937	533722	430646	76994.9	78394.6	77383	341907	90695.4	88852	77692.9	69951.6	72495.8	1.497	180.061	C6H12O6	CPD-13559
CPD4FS-6	L-gulose	663634	486133	507206	431395	448924	125735	102357	77432.8	660937	533722	430646	76994.9	78394.6	77383	341907	90695.4	88852	77692.9	69951.6	72495.8	1.497	180.061	C6H12O6	CPD4FS-6
CPD-3607	L-glucose	663634	486133	507206	431395	448924	125735	102357	77432.8	660937	533722	430646	76994.9	78394.6	77383	341907	90695.4	88852	77692.9	69951.6	72495.8	1.497	180.061	C6H12O6	CPD-3607
CPD-15590	aldehydo-D-galactose	663634	486133	507206	431395	448924	125735	102357	77432.8	660937	533722	430646	76994.9	78394.6	77383	341907	90695.4	88852	77692.9	69951.6	72495.8	1.497	180.061	C6H12O6	CPD-15590
ALPHA-GLUCOSE	alpha-D-glucopyranose	663634	486133	507206	431395	448924	125735	102357	77432.8	660937	533722	430646	76994.9	78394.6	77383	341907	90695.4	88852	77692.9	69951.6	72495.8	1.497	180.061	C6H12O6	ALPHA-GLUCOSE
O-PHENANTHROLINE	o-phenanthroline	1	24492.4	23731	11108.7	1	1	1	11388	728881	585298	22023.2	26084.5	31899.5	23793.1	16523.5	31422.3	24491.6	1	1	1	0.98	180.067	C12H8N2	O-PHENANTHROLINE
CPD-13029	N-hydroxy-L-phenylalanine	663634	24492.4	23731	11108.7	448924	125735	102357	11388	660937	533722	22023.2	26084.5	31899.5	23793.1	16523.5	31422.3	24491.6	77692.9	69951.6	72495.8	1.145	180.067	C9H10NO3	CPD-13029
CPD-7021	alpha-aminooxy-b-phenylpropanoate	663634	24492.4	23731	11108.7	448924	125735	102357	11388	660937	533722	22023.2	26084.5	31899.5	23793.1	16523.5	31422.3	24491.6	77692.9	69951.6	72495.8	1.145	180.067	C9H10NO3	CPD-7021
CPD-11505	olivetol	854476	519768	463372	706753	577360	1.4436e+06	1.37065e+06	725795	1.11513e+06	1.25158e+06	977514	877280	824856	1.13669e+06	773049	1.12403e+06	687478	694431	732348	763022	11.04	180.113	C11H16O2	CPD-11505
TYR	L-tyrosine	710327	504926	483631	604057	506165	1.26937e+06	893088	711209	493929	818511	805429	779866	705030	754609	662769	447763	746723	470984	666594	626323	1.79	181.072	C9H11NO3	TYR
CPD-11507	triketide pyrone	74930.3	53963.3	49921.5	75733.2	48414.6	84562.2	16899.9	1	11037.5	55864.8	45973.4	23004.7	36312.4	11090.7	63684.8	1	35119.9	1	1	1	2.46	181.089	C10H13O3	CPD-11507
CPD0-441	fosmidomycin	383536	1818656	2.10066e+06	2.3e+06	473594	200158	432330	634345	1.78798e+06	857843	1.67097e+06	510212	450067	1	343795	322266	413799	507005	311185	397233	1.82	182.019	C4H9NO5P	CPD0-441
CPD-9738	2-oxo-3-carboxy-4,5-cyclopropylhex-5-enoate	383536	1818656	2.10066e+06	2.3e+06	473594	200158	432330	634345	1.78798e+06	857843	1.67097e+06	510212	450067	1	343795	322266	413799	507005	311185	397233	1.82	182.019	C8H6O5	CPD-9738
ACENAPHTHENEQUINONE	acenaphthenequinone	32618.2	66985.1	59740.7	34417.4	45752.4	43048.6	11036.4	25370.6	22172.6	12842.5	28944.2	22411	12815.8	40150.8	22686.1	20417.1	20912.5	23208	19792.8	24802.7	1.26	182.04	C12H6O2	ACENAPHTHENEQUINONE
3-CARBOXY-4-METHOXY-N-METHYL-2-PYRIDONE	3-carboxy-4-methoxy-N-methyl-2-pyridone	32618.2	66985.1	59740.7	34417.4	45752.4	1	11036.4	25370.6	1	12842.5	28944.2	22411	12815.8	40150.8	22686.1	20417.1	20912.5	23208	1	24802.7	1.26	182.04	C8H8NO4	3-CARBOXY-4-METHOXY-N-METHYL-2-PYRIDONE
PHOSPHORYL-CHOLINE	phosphocholine	1	29558.9	17079.2	15686.9	16202.5	59156.6	24005.6	23880.5	52881.8	54423.3	42586.6	35492.4	22803.7	55824.1	16072.4	36429.6	31814.9	30042.4	35083.7	29383.2	3.89474	182.057	C5H13NO4P	PHOSPHORYL-CHOLINE
MANNITOL	D-mannitol	62210	48002.9	42548	56812.2	48901.7	114007	85983.3	68895.1	1	78883.7	75803.1	70000.9	68484.1	68945.2	59270.1	40050.5	66745.7	36642.6	60685.8	54820.4	1.78	182.074	C6H14O6	MANNITOL
CPD-369	L-iditol	62210	48002.9	42548	56812.2	48901.7	114007	85983.3	68895.1	1	78883.7	75803.1	70000.9	68484.1	68945.2	59270.1	40050.5	66745.7	36642.6	60685.8	54820.4	1.78	182.074	C6H14O6	CPD-369
GALACTITOL	galactitol	62210	48002.9	42548	56812.2	48901.7	114007	85983.3	68895.1	1	78883.7	75803.1	70000.9	68484.1	68945.2	59270.1	40050.5	66745.7	36642.6	60685.8	54820.4	1.78	182.074	C6H14O6	GALACTITOL
SORBITOL	D-sorbitol	62210	48002.9	42548	56812.2	48901.7	114007	85983.3	68895.1	1	78883.7	75803.1	70000.9	68484.1	68945.2	59270.1	40050.5	66745.7	36642.6	60685.8	54820.4	1.78	182.074	C6H14O6	SORBITOL
CPD0-1376	dicyclohexylamine	99597.5	49810.8	57311.2	103107	80853.9	1	1	60112.7	49246.5	1	70815.9	63180.9	48151.7	96516.3	69749.2	1	49179	40808.5	53175.2	52377.8	12.17	182.187	C12H24N	CPD0-1376
2-AMINO-3-3-OXOPROP-2-ENYL-BUT-2-ENEDI	2-amino-3-carboxymuconate-6-semialdehyde	1	1	16722.4	24054.5	1	1	1	40778.5	37419.7	10779.5	1	11642.4	23380.2	1	1	11007.9	1	1	1	1	1.82	183.022	C7H5NO5	2-AMINO-3-3-OXOPROP-2-ENYL-BUT-2-ENEDI
DIFLUOROMETHYLORNITHINE	difluoromethylornithine	1.65668e+06	1.22e+06	1.39278e+06	1.47984e+06	1375845	719401	1.22995e+06	1134313	1.23333e+06	1038695	1411790	961282	1.28525e+06	1.46886e+06	1.18129e+06	703547	1.32797e+06	771744	1.16543e+06	1.06171e+06	2.1	183.095	C6H13F2N2O2	DIFLUOROMETHYLORNITHINE
CPD-9736	3-hydroxy-3-carboxy-4,5-cyclopropylhex-5-enoate	16428.5	11149.2	11217.1	17462.4	11162.2	17065.6	15917.7	1	1	11307.1	1	1	1	10892.3	1	10735.3	1	1	1	1	1.7	184.035	C8H8O5	CPD-9736
CPD-9737	2-hydroxy-3-carboxy-4,5-cyclopropylhex-5-enoate	16428.5	11149.2	11217.1	17462.4	11162.2	17065.6	15917.7	1	1	11307.1	1	1	1	10892.3	1	10735.3	1	1	1	1	1.7	184.035	C8H8O5	CPD-9737
DIISOPROPYL-FLUOROPHOSPHATE	diisopropyl fluorophosphate	314256	355585	1	741889	349317	382336	523503	380288	402863	411583	331710	313668	597380	304605	552696	608301	537546	534739	373114	348039	5.29789	184.071	C6H14FO3P	DIISOPROPYL-FLUOROPHOSPHATE
CPD-9779	4-(1-methyl-2-pyrrolidinyl)-3-oxobutanoate	26881.6	31449	16230.2	39018.7	24378.9	1	82199.1	27892	27709.2	71656.2	66407.1	54638.5	33686.2	84764.4	30542.7	50974.6	29127.1	32068.9	49949.4	48888.6	1.79	185.11	C9H15NO3	CPD-9779
CHLOROACETOL-PHOSPHATE	chloroacetol-phosphate	1	1	804434	1	1	688053	660316	619792	1	1	1	822001	1	1	1	697072	1	1	728197	1	0.11	185.946	C3H4ClO5P	CHLOROACETOL-PHOSPHATE
CPD-11578	3-(indol-3-yl)acrylate	128930	137152	1	137066	129764	71597.6	161552	158514	150627	168252	192794	184432	169260	180103	51067.1	142452	156341	160156	182947	172245	2.37	186.051	C11H8NO2	CPD-11578
CPD-8991	3,5-dihydroxybiphenyl	25972.1	22955.8	19654.1	17436	18022	1	17349.7	1	1	1	18319.5	1	16640.8	1	23954.2	1	25784.5	1	1	1	6.4	186.065	C12H10O2	CPD-8991
CPD0-1276	cyclogutamate	112455	1	1	132760	69910.4	1	360086	145984	1	282887	140852	178720	96996.4	63045.6	83092	1	240184	236537	1	1	11.15	186.077	C8H12NO4	CPD0-1276
KYNURENATE	kynurenate	1	74446.6	1	1	13111.4	119101	49866.1	17434.1	47489.2	1	61082.6	82271.6	23314.4	19057.5	42641.9	46043.3	1	78845.5	1	58851.9	2.66	187.028	C10H5NO3	KYNURENATE
ACETYL-GLU	N-acetyl-L-glutamate	43725.5	35810.5	34723.2	17566.2	23387.6	41043.7	11936.8	1	1	17400.9	19011	10469.9	1	31438.3	11389.5	1	11705.7	1	1	16535.5	1.9	187.045	C7H9NO5	ACETYL-GLU
CPD-4461	plumbagin	767487	311885	102743	548079	518080	232533	551790	236212	198354	164309	245429	459077	525181	1	589366	500871	516136	238488	185600	296663	2.08	188.05	C11H8O3	CPD-4461
L-ALPHA-AMINO-EPSILON-KETO-PIMELATE	L-alpha-amino-epsilon-keto-pimelate	767487	1	171302	548079	518080	416411	551790	141948	1	1	1	459077	525181	96361.8	589366	500871	516136	238488	116601	296663	2.13	188.05	C7H10NO5	L-ALPHA-AMINO-EPSILON-KETO-PIMELATE
INDOLE-PROPIONATE	3-(1H-indol-3-yl)propanoate	185754	295350	194174	168088	197402	281299	224813	122940	189102	207256	174878	163898	120255	214842	133797	153913	131691	124466	130700	129327	1.85	188.072	C11H10NO2	INDOLE-PROPIONATE
THREO-DS-ISO-CITRATE	D-threo-isocitrate	23572.6	17262.6	917453	272813	11552.3	27903.8	13540.7	868719	22144.6	10975.4	30884.8	26620	20882.6	19892.2	29609.4	11370.7	20274.4	21758.5	29319.2	29992.2	1.642	189.002	C6H5O7	THREO-DS-ISO-CITRATE
CPD-13914	cyclic-2,3-O-oxalyl-L-threonate	23572.6	17262.6	1	1	11552.3	27903.8	13540.7	1	22144.6	10975.4	30884.8	26620	20882.6	19892.2	29609.4	11370.7	20274.4	21758.5	29319.2	29992.2	1.6	189.002	C6H5O7	CPD-13914
CIT	citrate	23572.6	17262.6	1	1	11552.3	27903.8	13540.7	1	22144.6	10975.4	30884.8	26620	20882.6	19892.2	29609.4	11370.7	20274.4	21758.5	29319.2	29992.2	1.6	189.002	C6H5O7	CIT
CPD-13910	cyclic- 3,4-O-oxalyl-L-threonate	23572.6	17262.6	1	1	11552.3	27903.8	13540.7	1	22144.6	10975.4	30884.8	26620	20882.6	19892.2	29609.4	11370.7	20274.4	21758.5	29319.2	29992.2	1.6	189.002	C6H5O7	CPD-13910
DEHYDROQUINATE	3-dehydroquinate	543138	1.32162e+06	1125359	992550	996242	650515	1	1.05346e+06	930740	1	808188	752556	664341	1	536089	957745	776046	1.03744e+06	924080	923680	3.48	189.04	C7H9O6	DEHYDROQUINATE
CPDQT-28	7-(methylsulfanyl)-2-oxoheptanoate	42442.7	41218.7	37871.3	45994.4	30680.8	43322.2	26928	17830	11694.2	20055.3	55862.7	47766	39329.4	29291.4	75877.1	36571.3	37652.8	18369.9	29909.3	35392.3	1.86	189.061	C8H13O3S	CPDQT-28
CPDQT-350	(E)-8-(methylsulfanyl)octanal oxime	10302.1	36842.3	23208.2	31145.5	25600.7	40917.6	41079.7	38746.8	45265.9	53284.4	24640.6	20679.8	26830.6	36476	11208.7	44112.3	11765.8	35429.9	24663.4	27385.3	4.73	189.121	C9H19NOS	CPDQT-350
N-METHYLARGININE	L-N<sup>6</sup>-methyl-L-arginine	1	13931.7	1	21455.6	1	124775	71655.2	31268.6	25886.6	62050.5	18698.2	15592.8	23433.5	31984.5	1	39058.8	11453.8	25270.3	11836.3	18260.6	1.78	189.134	C7H17N4O2	N-METHYLARGININE
HOMOARGININE	L-homoarginine	1	13931.7	1	21455.6	1	124775	71655.2	31268.6	25886.6	62050.5	18698.2	15592.8	23433.5	31984.5	1	39058.8	11453.8	25270.3	11836.3	18260.6	1.78	189.134	C7H17N4O2	HOMOARGININE
DIAMINONONANOATE	7,8-diaminopelargonate	1	92232.1	90213.1	70218.2	52970.7	75410.1	26774.1	1	63674.1	41995.6	98516.4	10847.6	16484.5	190842	1	69447.7	1	11461.8	1	1	2.69	189.157	C9H21N2O2	DIAMINONONANOATE
CPD-9827	ayapin	176963	488251	376343	90945.8	306520	250809	142478	63360.8	296707	208788	234770	87816.2	226358	219874	80146.1	224538	231210	273398	232545	67190.5	1.26	190.029	C10H6O4	CPD-9827
2-OXINDOLE-3-ACETIC-ACID	2-oxoindole-3-acetate	25217.8	127202	60611.8	84018.6	69180.7	75449.4	77842.3	71167.1	79134.4	87320.9	58321.7	68291.6	55000.4	51250.4	62217.4	72010.6	54065.8	77394.1	44873.3	103074	5.93	190.05	C10H8NO3	2-OXINDOLE-3-ACETIC-ACID
MESO-DIAMINOPIMELATE	meso-diaminopimelate	22259.2	79799.1	66522	85988.4	75322.6	1	37262.1	47917.5	58843.6	41710.9	71534.1	62139.1	37943.3	96471.8	32707.9	79433.2	51611.6	41144.9	50379.9	47039.2	2.16	190.1	C7H14N2O4	MESO-DIAMINOPIMELATE
LL-DIAMINOPIMELATE	L,L-diaminopimelate	22259.2	79799.1	66522	85988.4	75322.6	1	37262.1	47917.5	58843.6	41710.9	71534.1	62139.1	37943.3	96471.8	32707.9	79433.2	51611.6	41144.9	50379.9	47039.2	2.16	190.1	C7H14N2O4	LL-DIAMINOPIMELATE
SELENOMETHIONINE	L-selenomethionine	49428.1	1	1	24924.3	10864.5	162993	99549.7	11288.7	58811.8	1	43539.9	60032.1	55168.3	1	99882.3	64048.1	45702.9	35479.1	39791.3	37369	2.53	191.005	C5H11NO2Se	SELENOMETHIONINE
CPD0-1471	6-formylpterin	55727.5	40320.9	1	62309.4	1	1	1	1	35059.8	1	1	36849.2	35330.2	1	63310	1	60865.9	1	29395.5	1	2.51	191.04	C7H5N5O2	CPD0-1471
QUINATE	L-quinate	1	31922.3	18682.5	17167.3	18428.3	157194	18717.8	1	95445.9	71091.8	30589.6	22881.1	1	39306.4	1	26451.9	1	17006.7	1	10696.5	3.29857	191.054	C7H11O6	QUINATE
CPDQT-404	L-trihomomethionine	675109	718885	661078	666425	654344	450998	543816	547909	617776	533052	650512	672269	706118	613801	691144	406201	534660	222498	402702	395998	12.24	191.098	C8H17NO2S	CPDQT-404
CPD-12398	1-(methylsulfanyl)-7-aci-nitroheptane	675109	718885	661078	666425	654344	450998	543816	547909	617776	533052	650512	672269	706118	613801	691144	406201	534660	222498	402702	395998	12.24	191.098	C8H17NO2S	CPD-12398
CPD-13518	N<sup>omega</sup>-hydroxy-L-arginine	1	1	1	1	1	1	31346.6	1	1	24629.1	12074.2	17288.1	1	1	11778.4	20523.7	1	28959.8	31280.7	27349.4	1.05	191.113	C6H15N4O3	CPD-13518
L-DOPACHROME	L-dopachrome	88467.1	1.29466e+06	917453	272813	1	1.49855e+06	1.1296e+06	868719	1031665	1.02322e+06	918354	838213	67132.3	1.03405e+06	69900.7	1085530	59022	916991	862284	980211	1.88	192.024	C9H6NO4	L-DOPACHROME
CPD-13371	pseudoionone	100005	39925.9	41525	48463	1	1	81717.1	55662.8	56909.7	74761.9	65544.5	77659.3	73419.3	1	76741.6	81960.9	64843.6	1	51405.5	1	15.29	192.149	C13H20O	CPD-13371
CPD-7204	b-ionone	100005	39925.9	41525	48463	1	1	81717.1	55662.8	56909.7	74761.9	65544.5	77659.3	73419.3	1	76741.6	81960.9	64843.6	1	51405.5	1	15.29	192.149	C13H20O	CPD-7204
CPDQT-412	(E)-omega-(methylsulfanyl)hexyl-thiohydroximate	17249.2	81765.6	61637.9	57180.8	45035.4	28940	19487.6	123068	27845.7	18099	82749.2	1	67256.4	48074	41867.3	51580.3	56611.8	59020.9	100993	17380.9	2.30053	193.061	C7H15NOS2	CPDQT-412
CPD-8046	D-pinitol	80914.3	59627.8	59820.1	116699	77906.8	147422	133249	97719.2	193903	138485	122980	76031	113810	150028	91154.9	86555.2	131170	89581.4	106257	119852	1.26	194.076	C7H14O6	CPD-8046
1-3-7-TRIMETHYLXANTHINE	caffeine	80914.3	59627.8	59820.1	116699	77906.8	1	133249	97719.2	193903	138485	122980	76031	113810	150028	91154.9	86555.2	131170	89581.4	106257	119852	1.26	194.076	C8H10N4O2	1-3-7-TRIMETHYLXANTHINE
CPD-3570	methyl b-D-glucoside	80914.3	59627.8	59820.1	116699	77906.8	147422	133249	97719.2	193903	138485	122980	76031	113810	150028	91154.9	86555.2	131170	89581.4	106257	119852	1.26	194.076	C7H14O6	CPD-3570
METHYL-BETA-D-GALACTOSIDE	methyl-b-D-galactoside	80914.3	59627.8	59820.1	116699	77906.8	147422	133249	97719.2	193903	138485	122980	76031	113810	150028	91154.9	86555.2	131170	89581.4	106257	119852	1.26	194.076	C7H14O6	METHYL-BETA-D-GALACTOSIDE
4-METHYL-MYO-INOSITOL	D-ononitol	80914.3	59627.8	59820.1	116699	77906.8	147422	133249	97719.2	193903	138485	122980	76031	113810	150028	91154.9	86555.2	131170	89581.4	106257	119852	1.26	194.076	C7H14O6	4-METHYL-MYO-INOSITOL
5-O-METHYL-MYO-INOSITOL	sequoyitol	80914.3	59627.8	59820.1	116699	77906.8	147422	133249	97719.2	193903	138485	122980	76031	113810	150028	91154.9	86555.2	131170	89581.4	106257	119852	1.26	194.076	C7H14O6	5-O-METHYL-MYO-INOSITOL
CPD-8063	1-O-methyl-scyllo-inositol	80914.3	59627.8	59820.1	116699	77906.8	147422	133249	97719.2	193903	138485	122980	76031	113810	150028	91154.9	86555.2	131170	89581.4	106257	119852	1.26	194.076	C7H14O6	CPD-8063
AMINO-OH-HYDROXYMETHYL-DIHYDROPTERIDINE	6-(hydroxymethyl)-7,8-dihydropterin	62699.2	53474.9	55389.9	61893.7	42208.5	1	1	36801.3	30467.5	1	42114.2	22958.5	32090.7	23133.4	32079.1	1	41985.9	1	29461.3	23125.2	3.39	195.074	C7H9N5O2	AMINO-OH-HYDROXYMETHYL-DIHYDROPTERIDINE
CPD0-1263	4,5-dihydroxyisophthalate	1.41774e+06	1.13182e+06	952829	1.31753e+06	1.07019e+06	3.09646e+06	2.20458e+06	1.02581e+06	1.40185e+06	2.01054e+06	1521243	1.71464e+06	1.45487e+06	1.54984e+06	2.11143e+06	1.63113e+06	1.58251e+06	1.25636e+06	1.36013e+06	1.28436e+06	2.53	195.996	C8H4O6	CPD0-1263
CPD0-1245	D,L- gamma-hydroxyphosphinothricin	983953	1	1	790071	779609	703395	1.19961e+06	1.32791e+06	906750	1.07548e+06	917540	926349	990586	640254	750722	912234	1.11001e+06	728140	987699	1.02096e+06	2.31	196.035	C5H11NO5P	CPD0-1245
CPD-267	N-hydroxy-L-tyrosine	1.15903e+06	894765	858838	1.04354e+06	871349	11339.8	485333	18724.8	35455	493268	949111	766586	822757	694778	833404	23119.3	767502	409474	19875.5	11524.4	2.01	196.058	C9H10NO4	CPD-267
CPD-13030	N,N-dihydroxy-L-phenylalanine	1.15903e+06	894765	858838	1.04354e+06	871349	11339.8	485333	18724.8	35455	493268	949111	766586	822757	694778	833404	23119.3	767502	409474	19875.5	11524.4	2.01	196.058	C9H10NO4	CPD-13030
AMINO-ETCETERA-PYRIDIN-1-YL-PROPANOATE	L-mimosine	1	53963.3	49921.5	75733.2	1	1	1	1	1	1	45973.4	1	36312.4	11090.7	1	1	35119.9	1	1	1	2.45	197.063	C8H9N2O4	AMINO-ETCETERA-PYRIDIN-1-YL-PROPANOATE
L-DIHYDROXY-PHENYLALANINE	L-dopa	74930.3	1	1	75733.2	48414.6	1	16899.9	25625.2	57025.1	55864.8	49871.3	23004.7	36348.8	1	63684.8	32898.5	28011.1	42197.5	41177.5	32788.7	4.26	197.075	C9H11NO4	L-DIHYDROXY-PHENYLALANINE
CPD-7990	DL -alpha-difluoromethyllysine	2.7305e+06	3.44869e+06	2953464	3.82139e+06	3.59539e+06	21547922	28354770	3.18622e+06	3257208	2383728	1.60484e+06	2.6849e+06	2.86081e+06	3.04399e+06	1.85178e+06	2.88898e+06	2283321	2.08994e+06	1.83732e+06	3.09711e+06	1.87	197.11	C7H15F2N2O2	CPD-7990
CPD-9775	methyl ecgonone	2.7305e+06	3.4349e+06	2953464	3.82139e+06	3.59539e+06	21548252	28354770	3.19022e+06	3257208	2383728	1	2.57792e+06	2.86081e+06	3.04399e+06	1.85178e+06	2.88898e+06	2283321	2.12256e+06	2.4037e+06	3.09711e+06	1.87	197.11	C10H15NO3	CPD-9775
DINITROPHENYLHYDRAZINE	dinitrophenylhydrazine	22385.5	13874	12167.2	18988.4	1	1	1	1	1	1	11246.3	1	1	1	1	1	1	1	1	1	1.25	198.034	C6H6N4O4	DINITROPHENYLHYDRAZINE
CPD-10450	2-amino-4,6-dinitrotoluene	329715	295251	351652	355230	323135	243090	340299	346791	381527	97030.7	261056	295136	341498	151004	324483	244235	342937	278587	341809	318301	3.36	198.05	C7H8N3O4	CPD-10450
CPD-10455	4-amino-2,6-dinitrotoluene	329715	295251	351652	355230	323135	243090	340299	346791	381527	97030.7	261056	295136	341498	151004	324483	244235	342937	278587	341809	318301	3.36	198.05	C7H8N3O4	CPD-10455
CPD-7901	2-tridecanone	102826	74424.3	44129.2	1	68169.7	99003	1	1	78951.1	87125.3	46730.2	49545.8	41969.2	1	48058.6	63448.7	38359.8	46408.2	51819.8	51150.4	8.55	198.197	C13H26O	CPD-7901
P-CHLOROPHENYLALANINE	p-chlorophenylalanine	73903.1	138423	135549	1	96490.7	1	1	26241	1	1	1	1	1	1	65357.9	52061.8	72825	1	1	1	1.26	199.034	C9H10ClNO2	P-CHLOROPHENYLALANINE
3-URACIL-1-YL-L-SERINE	L-willardiine	69480.8	84909.8	83610.6	75390.3	65595.1	11026.7	30280.7	80388.2	36173.2	60446.8	29728.6	35475.5	51755.2	1	90161.4	80804	47436.8	69402.9	31998.1	46791	2.25	199.057	C7H9N3O4	3-URACIL-1-YL-L-SERINE
ISOWILLARDIINE	L-isowillardiine	69480.8	84909.8	83610.6	75390.3	65595.1	11026.7	30280.7	80388.2	36173.2	60446.8	29728.6	35475.5	51755.2	1	90161.4	80804	47436.8	69402.9	31998.1	46791	2.25	199.057	C7H9N3O4	ISOWILLARDIINE
CPD-18574	3-hydroxy-5-methoxybiphenyl	1	130995	109849	74511.1	100216	145890	72305.8	53928.6	113906	126098	129677	51563	7148.85	224976	1	129011	1	81296.3	48384.2	60396	2.46	200.085	C13H12O2	CPD-18574
CPD-9938	harmalol	11384.6	63724	1	86822.2	60440.4	146180	117233	52029	117325	130502	93594.5	120416	73745.3	82844.5	84187.5	117515	72895.7	117473	83726.2	131942	4.36	200.101	C12H12N2O	CPD-9938
CPD-9773	4-(1-methyl-2-pyrrolidinyl)-3-oxobutanoate methyl ester	1	28376.1	1	94006.1	11249.8	256717	93526.9	52120.9	75069.9	140203	98482.5	91201.3	67581.1	1	10798.1	95387.2	11169.5	149542	122994	100296	3.15	200.128	C10H18NO3	CPD-9773
CPD-9777	ecgonine methyl ester	1	28376.1	1	94006.1	11249.8	256717	93526.9	52120.9	75069.9	140203	98482.5	91201.3	67581.1	1	10798.1	95387.2	11169.5	149542	122994	100296	3.15	200.128	C10H18NO3	CPD-9777
CPD0-1397	ethylglyoxalbis(guanylhydrazone)	1	28890.6	16642.8	1	35772.6	71129.4	80718.9	36444.6	60411.6	63601.2	31127.7	22286.5	19747.1	39741	30660.8	51845.6	16822.3	10945	32796.7	36279.8	8.12	200.154	C6H16N8	CPD0-1397
N-PRENYLAGMATINE	N-prenylagmatine	1.52241e+06	953833	1.01919e+06	1418760	1.57458e+06	517388	1.18441e+06	1.41346e+06	1.36575e+06	1.18959e+06	799137	1.49843e+06	1.60154e+06	1.48482e+06	1461335	1.25908e+06	1397401	365479	461068	472848	13	200.196	C10H24N4	N-PRENYLAGMATINE
CPD-5821	(S)-2-oxo-4-hydroxy-4-carboxy-5-ureidoimidazoline	1	1	1	1	1	121424	46256	49319	59923.2	57019.5	37441.4	1	1	55922	33528.2	58069.2	36892.3	61689.3	59584.8	63542.1	1.26	201.028	C5H5N4O5	CPD-5821
CPD0-1537	2-(4-amino-4-carboxybutyl)aziridine-2-carboxylate	26881.6	31449	16230.2	39018.7	24378.9	94870.6	54671.6	22361.5	27709.2	50354.5	61247.6	44225.5	28341.8	84764.4	30542.7	45889.5	29127.1	32068.9	49949.4	48888.6	1.8	201.084	C8H13N2O4	CPD0-1537
BERGAPTOL	bergaptol	1	1	56439.6	17161.3	44305.1	1	1	1	1	1	1	1	1	1	1	1	1	1	1	1	1.37	202.024	C11H6O4	BERGAPTOL
CPD-19477	2-[(2'-methylsulfanyl)propyl]maleate	1	1	56439.6	17161.3	44305.1	1	1	1	1	1	1	1	1	1	1	1	1	1	1	1	1.37	202.024	C8H10O4S	CPD-19477
INDOLE_PYRUVATE	(indol-3-yl)pyruvate	112455	1	1	132760	69910.4	1	360086	1	1	282887	140852	178720	96996.4	1	83092	1	240184	236537	1	1	11.15	202.051	C11H8NO3	INDOLE_PYRUVATE
CPD-10507	4-(indol-3-yl)butanoate	1	92705.4	17986.1	86251.1	57451.5	246206	151527	69052.4	189431	208927	172054	132869	61992.2	278006	41694.5	105195	64487.2	121621	111629	111500	2.37	202.087	C12H12NO2	CPD-10507
CPD0-1500	4-methylene diaminopimelate	83508.4	42699.3	43787.1	51315.4	52663.2	1	111545	56660.8	91569.5	97552.8	82344.4	75635.7	75269.6	92748.7	65555.4	82484.9	55284	57511.6	46244.7	59258.5	11.05	202.094	C8H14N2O4	CPD0-1500
N-ACETYL-L-LYSINE	N<sup>2</sup>-acetyl-L-Lysine	244445	166192	167133	168843	171193	190180	55965.4	119126	135540	155091	199475	213274	208485	165793	173054	175800	207869	149325	178385	178844	1.85	202.129	C9H18N2O3	N-ACETYL-L-LYSINE
CPD-8244	(-)-cuparene	74223.1	25635.2	30852.3	48588.7	40249.9	30978.3	1	1	25397.5	38442.6	18013.3	1	18039.6	1	22667.7	26740.2	20959.8	19056.4	28097.1	25785.7	9.895	202.169	C15H22	CPD-8244
CPD-17647	dodecane-1,7-diol	1.41571e+06	1.17482e+06	1.06157e+06	1.27509e+06	1.19616e+06	2.02752e+06	1525271	1.31896e+06	1.44644e+06	1.65321e+06	1.23366e+06	1077416	1.13224e+06	1.3476e+06	1.10911e+06	1.19339e+06	1.2626e+06	1097481	1223835	1.17486e+06	1.78	202.188	C12H26O2	CPD-17647
DIHYDROXYNAPHTHOATE	1,4-dihydroxy-2-naphthoate	103032	145745	130318	110911	131412	119710	136339	115298	87800.1	108856	104866	114137	103962	110175	105615	127967	98764.5	121331	105864	108761	0.98	203.033	C11H7O4	DIHYDROXYNAPHTHOATE
CPDQT-29	8-(methylsulfanyl)-2-oxooctanoate	514786	529351	535577	665704	585665	832988	697181	737792	805832	788146	488294	526264	520289	496525	438225	800189	625500	628881	666389	721701	1.63	203.077	C9H15O3S	CPDQT-29
CPD-4209	N<sup>6</sup>-dimethylallyladenine	27233.8	80143.4	67273.2	22199.5	36546.9	81598.9	40545.2	73911.6	16558.9	22428.1	48962.1	11826.3	25962.5	73511.4	16939.2	37921.2	38859.9	31530	26254.7	43595.7	1.65	203.113	C10H13N5	CPD-4209
CPDQT-262	(E)-9-(methylsulfanyl)nonanal oxime	114296	53102.5	121634	42894.8	68006.7	147837	85941.4	84563.2	31709.2	99709.4	1	1	11351.6	1	131438	74621.8	22358.4	11516.4	45065	44817.5	2.47	203.133	C10H21NOS	CPDQT-262
INDOLE_LACTATE	indole-3-lactate	347817	1	642228	1	1	832995	657048	590680	700005	776182	1	279466	583485	1	493844	1	580445	589953	610049	1	2.2	204.071	C11H10NO3	INDOLE_LACTATE
CPD0-1498	N-amino DAP	1	277325	247555	229564	234681	451144	291371	1	391091	371446	273355	1	228656	335901	1	231555	219205	262193	286513	238123	4.44	204.099	C7H14N3O4	CPD0-1498
LIPOIC-ACID	(R)-lipoate	28100.8	89028.4	79406.2	88655.6	76436.3	128440	85769.1	91276.4	93645.1	116408	60002.4	37832	58423.2	71950.2	35773.6	99968	55209.8	82083.9	72838.8	70785.5	4.5	205.035	C8H13O2S2	LIPOIC-ACID
CPD0-1499	N-hydroxy DAP	35722.1	40041.4	41386	43559.7	31653.9	1	35946.5	35309.8	41787.5	43302	39884.7	28953.3	34857.7	47833.5	40576	18881.7	33416.8	17705	31336.6	18539.5	17.26	205.079	C7H13N2O5	CPD0-1499
CPD-12025	Se-methyl-Se-L-methionine	65159	71986.6	63476.7	69920.5	58199.2	37357.4	59792.8	32555.9	1	29833.3	54475.9	31179.1	29675.2	53468.3	41683.6	39099.2	43671.3	53302.8	44113.1	57969.1	0.98	206.02	C6H14NO2Se	CPD-12025
3-2-METHYLTHIOETHYLMALIC-ACID	3-[(2'-methylsulfanyl)ethyl]malate	21191.8	42940.1	49622.1	42516.7	10923.3	59412.8	70614.7	72893.6	40367.7	67634.1	42978.5	60619.4	61039.3	42903.7	65498.1	66930.3	43359.4	53498.7	44570.2	37156.9	2.63	206.021	C7H10O5S	3-2-METHYLTHIOETHYLMALIC-ACID
2-2-METHYLTHIOETHYLMALIC-ACID	2-[(2'-methylsulfanyl)ethyl]malate	21191.8	42940.1	49622.1	42516.7	10923.3	59412.8	70614.7	72893.6	40367.7	67634.1	42978.5	60619.4	61039.3	42903.7	65498.1	66930.3	43359.4	53498.7	44570.2	37156.9	2.63	206.021	C7H10O5S	2-2-METHYLTHIOETHYLMALIC-ACID
CPD-14049	N-hydroxytrihomomethionine	1	1	1	1	1	16947.7	23887.4	25371.5	21178.9	19478.5	23114.9	1	11344.7	1	12870.1	1	1	1	24244.1	1	6.98	206.091	C8H16NO3S	CPD-14049
CPD0-1662	alpha-monofluoromethylarginine	565516	593940	582553	509353	562565	344365	438670	492197	510342	423708	517632	510394	594545	522163	549452	449288	517206	231855	344082	365112	12.93	206.112	C7H15FN4O2	CPD0-1662
CPD-296	dihydrolipoate	35113.7	23069.8	30114.5	45344.5	25913	39991.3	44472.8	25477.9	43334.8	41717.1	36412.9	35258.6	37169.5	33452.3	32780.3	33738.4	33782.9	24466.9	30708.4	32648.4	1.78	207.054	C8H15O2S2	CPD-296
CPD-14770	triacsin C	424829	596256	694957	549997	531582	1	539465	536613	613087	590682	447296	370962	472776	555054	399940	518517	366162	450910	1	440802	4.63	207.133	C11H17N3O	CPD-14770
CPD-18130	arabidopate	32776.5	88669.6	232959	97337.7	215573	1	1	11462.5	76601.9	1	106004	55333.3	71046.2	122271	42488.2	1	1	24794.7	10511.8	87115.9	1.74467	207.998	C9H4O6	CPD-18130
CPD-18135	iso-arabidopate	32776.5	88669.6	232959	97337.7	215573	1	1	11462.5	76601.9	1	106004	55333.3	71046.2	122271	42488.2	1	1	24794.7	10511.8	87115.9	1.74467	207.998	C9H4O6	CPD-18135
CPD-13912	2-carboxy-L-threo-pentonate	38014.9	46809.3	35353	46006.5	32178.9	1	1	10639.5	1	1	1	19163.1	1	35934.1	24941.3	17080	27069.1	1	1	1	0.98	208.016	C6H8O8	CPD-13912
D-GLUCARATE	D-glucarate	38014.9	46809.3	35353	46006.5	32178.9	1	1	10639.5	1	1	1	19163.1	1	35934.1	24941.3	17080	27069.1	1	1	1	0.98	208.016	C6H8O8	D-GLUCARATE
CPD-14048	N,N-dihydroxy-L-dihomomethionine	1	391199	1	896689	1	229453	222629	1	243924	221166	692857	685452	1	822913	454518	923076	1	808123	1	832684	5.91846	208.058	C7H14NO4S	CPD-14048
CPD0-1717	2-amino-6-carboxamido-7,8-dihydropteridin-4-one	408510	639560	481635	879985	479241	1.26693e+06	1.19753e+06	431413	1.23766e+06	1.19691e+06	805790	666672	661705	803126	448967	898484	622662	790890	389672	832684	6.14	208.071	C7H8N6O2	CPD0-1717
CPD0-1501	(2S,3R,6S)-3-fluoro-2,6-diaminopimelate	52880.9	125888	136344	100425	115096	106691	79372.8	56672.7	32659.6	34086.4	37779	29165	11566	68074.6	17145.6	10825.3	25293.5	34503	43998	36636.5	1.5925	208.091	C7H13FN2O4	CPD0-1501
CPD-7199	3-hydroxy-9-apo-delta-caroten-9-one	403488	449281	470115	502612	402261	582305	464293	328147	487768	473456	473112	431317	420646	487722	382515	468221	317812	405476	370366	393912	6.78	208.144	C13H20O2	CPD-7199
CPD-7200	3-hydroxy-b-ionone	403488	449281	470115	502612	402261	582305	464293	328147	487768	473456	473112	431317	420646	487722	382515	468221	317812	405476	370366	393912	6.78	208.144	C13H20O2	CPD-7200
CPD-8651	blamate	1	81765.6	61637.9	57180.8	45035.4	1	1	1	27845.7	1	82749.2	83405.8	67256.4	48074	41867.3	51580.3	56611.8	59020.9	1	1	2.54	209.035	C9H7NO5	CPD-8651
CPD-15073	(E)-6'-hydroxyferulate	1	225709	113160	105638	1	1	29434.8	1	106800	48397.3	208443	107626	91783.1	1	64337.2	28274.7	1	35294.7	95294	71339.2	2.54	209.05	C10H9O5	CPD-15073
5-HYDROXY-FERULIC-ACID	5-hydroxyferulate	1	225709	113160	105638	1	1	29434.8	1	106800	48397.3	208443	107626	91783.1	1	64337.2	28274.7	1	35294.7	95294	71339.2	2.54	209.05	C10H9O5	5-HYDROXY-FERULIC-ACID
CPD-15076	(Z)-6'-hydroxyferulate	1	225709	113160	105638	1	1	29434.8	1	106800	48397.3	208443	107626	91783.1	1	64337.2	28274.7	1	35294.7	95294	71339.2	2.54	209.05	C10H9O5	CPD-15076
CPD-7147	6-(4-methyl-2-oxopentyl)-4-hydroxy-2-pyrone	97470.6	52592.3	60154.2	96728.6	62206.5	1	58016.2	22954.9	40073.5	1	81752.1	49816.6	45579.8	88828.9	58780.1	41116.2	51550.5	18979	32332.1	60482.1	1.63	209.087	C11H13O4	CPD-7147
S-9-23-DIHYDROXYPROPYL-ADENI	(S)-9-(2,3-dihydroxypropyl)-adenine	1	1	20277.7	1	1	1	1	1	1	251499	129069	145785	1	1	1	227944	161409	215665	211075	209960	18.65	209.092	C8H11N5O2	S-9-23-DIHYDROXYPROPYL-ADENI
CPD-9803	2-hydroxycaffeate	185754	295350	194174	168088	197402	281299	224813	122940	189102	207256	174878	163898	120255	214842	133797	153913	131691	124466	130700	129327	1.85	210.054	C10H10O5	CPD-9803
CPD-9807	2-hydroxyferulate	185754	295350	194174	168088	197402	281299	224813	122940	189102	207256	174878	163898	120255	214842	133797	153913	131691	124466	130700	129327	1.85	210.054	C10H10O5	CPD-9807
CPD-9192	9,10-phenanthroquinone	26023.2	33934	787167	996674	901166	459663	866312	787674	73838.5	887279	1.28726e+06	33340.9	1.02711e+06	33549.8	791861	69347.6	36109.4	541539	37208.9	857747	2.044	210.073	C14H10O2	CPD-9192
CPD-12507	O(2),1,9-trimethylurate	983987	505125	787167	996674	901166	459663	866312	787674	713774	887279	1.28726e+06	1.0357e+06	1.02711e+06	629484	791861	483212	1.13012e+06	541539	774990	857747	2.33	210.073	C8H10N4O3	CPD-12507
CPD0-1242	thiolactomycin	983987	505125	787167	996674	901166	459663	866312	787674	713774	887279	1.28726e+06	1.0357e+06	1.02711e+06	629484	791861	483212	1.13012e+06	541539	774990	857747	2.33	210.073	C11H14O2S	CPD0-1242
CPD-12480	1,3,7-trimethylurate	983987	505125	787167	996674	901166	459663	866312	787674	713774	887279	1.28726e+06	1.0357e+06	1.02711e+06	629484	791861	483212	1.13012e+06	541539	774990	857747	2.33	210.073	C8H10N4O3	CPD-12480
DEOXY-D-RIBOSE-1-PHOSPHATE	2-deoxy-alpha-D-ribose 1-phosphate	27144.1	25177.3	28123.8	23914	26020.3	11400.6	33753	21916.4	1	11128.5	18059.1	12016.1	23678	17534.1	11540	22019.2	11465.6	29089.4	23810.9	24794.4	0.94	212.014	C5H9O7P	DEOXY-D-RIBOSE-1-PHOSPHATE
DEOXYXYLULOSE-5P	1-deoxy-D-xylulose 5-phosphate	27144.1	25177.3	28123.8	23914	26020.3	11400.6	33753	21916.4	1	11128.5	18059.1	12016.1	23678	17534.1	11540	22019.2	11465.6	29089.4	23810.9	24794.4	0.94	212.014	C5H9O7P	DEOXYXYLULOSE-5P
DETHIOBIOTIN	dethiobiotin	19531.2	16221.8	24349.9	29517.8	25808.9	11040.3	17890	27498.9	47047.7	27015.7	17382.5	19619	29705	91768	26534.4	18985.7	18007.5	1	1	17258.5	6.74333	213.12	C10H17N2O3	DETHIOBIOTIN
3-OXODODECANOATE	3-oxo-dodecanoate	291143	231114	202895	282731	250132	268381	253578	118468	295242	246967	294823	319225	302179	260991	245117	318671	237618	252968	254495	264611	1.78	213.143	C12H21O3	3-OXODODECANOATE
2-C-METHYL-D-ERYTHRITOL-4-PHOSPHATE	2-C-methyl-D-erythritol 4-phosphate	21395	17940.7	1	24385.6	1	1	11140.6	1	1	1	1	1	1	10500.2	1	1	1	1	1	1	0.98	214.028	C5H11O7P	2-C-METHYL-D-ERYTHRITOL-4-PHOSPHATE
CPD-6963	dihydropinosylvin	119946	26276.2	11752.8	69540.8	52948.2	133792	80758	123097	69283	114028	102769	131216	115012	53461.6	129741	84097	74269.2	178674	97730.4	95421.6	11.01	214.094	C14H14O2	CPD-6963
26-DIFLUORO-4-HYDROXYPHENYLPYRUVATE	(2,6-difluoro-4-hydroxyphenyl)pyruvate	1	27435.8	16272.7	1	1	1	32257.5	10815.2	1	12650.6	1	1	1	1	1	29619.5	1	22191.2	1	16495.1	1.9	215.01	C9H5F2O4	26-DIFLUORO-4-HYDROXYPHENYLPYRUVATE
CPD-5683	acidomycin	11384.6	101653	1	106336	92479.6	212557	175809	96126.8	179811	193643	125843	153550	107273	103246	108694	169309	105828	152804	127929	173884	4.38	216.075	C9H14NO3S	CPD-5683
CPD-7202	4,9-dimethyldodeca-2,4,6,8,10-pentaene-1,12-dial	228165	41132.6	38613.2	93506.2	86426.2	212050	144350	253625	128787	202446	178714	212151	188221	85862.5	230548	154025	143715	185137	163515	160712	9.89	216.109	C14H16O2	CPD-7202
CPD-9774	4-(1-methyl-5-hydroxy-2-pyrrolidinyl)-3-oxobutanoate methyl ester	36048	28449.2	11531.4	56704.9	33165.6	101904	73223.6	48765.9	63647.8	78415.3	53958.7	24475.7	40915.6	67708.7	22246.3	56238.7	29010.4	54154.8	51239	61418	1.88	216.124	C10H18NO4	CPD-9774
CPD-5484	6-(N-isopent-2-enyl-N-methylamino)-purine	10716.8	1	1	23066.5	1	1	1	1	1	1	25932.9	12109.9	19010.2	18723	32567.4	10808.4	12330	16848	1	16825.7	1.26	216.131	C12H16N4	CPD-5484
CPD-15233	brocresine	2.00948e+06	5964737	4741041	4.20769e+06	4.14089e+06	4.22864e+06	3.28057e+06	357586	4.87336e+06	4256196	4414713	4.32899e+06	3.8057e+06	3721921	3.98477e+06	4561395	4.3181e+06	5.59768e+06	4909906	5002095	1	216.974	C7H8BrNO2	CPD-15233
CPD-194	4-nitrophenyl phosphate	1.82977e+06	5.40168e+06	4.28908e+06	3.79783e+06	3737589	3.78067e+06	2943308	328015	4386664	3.79553e+06	4.00152e+06	3926442	3441157	300874	3603759	4122242	3.9028e+06	5.05947e+06	4427076	4.51436e+06	0.99	216.975	C6H4NO6P	CPD-194
CPDQT-30	9-(methylsulfanyl)-2-oxononanoate	96363	16098.6	56056.8	190021	55598	294137	141460	117013	181669	186581	121783	66618.1	159174	94535.1	114615	132286	108447	75994.5	140632	99147.8	1.67	217.092	C10H17O3S	CPDQT-30
PANTOTHENATE	(R)-pantothenate	92203.2	17337.6	160598	185080	172134	42956.5	275495	188959	15756.3	19154.7	208981	177501	167860	23419.1	93767.8	16983.5	133179	187110	161429	206409	2.271	218.11	C9H16NO5	PANTOTHENATE
CPD-13026	N<sup>2</sup>-hydroxy-L-tryptophan	143137	1	109211	200117	158865	272907	253829	113800	1	298498	261811	234457	194726	212442	277841	157101	196488	284032	265400	206026	2.5	219.073	C11H11N2O3	CPD-13026
N-NITROARGININE	N-nitro-L-arginine	125775	1	139125	115724	128346	1	1	143214	159192	150517	145927	136301	140313	130672	142207	119657	150752	152550	171535	147146	6.78	219.095	C6H13N5O4	N-NITROARGININE
CPDQT-256	L-pentahomomethionine	44725.7	24264.5	11014.3	79671.6	43784	110320	195150	47482.6	38316.1	46971.6	98896.5	118020	70514.9	51775.4	98946.1	193470	66773	213646	157538	167577	1.812	219.13	C10H21NO2S	CPDQT-256
CPD-12404	1-(methylsulfanyl)-9-aci-nitrononane	44725.7	24264.5	11014.3	79671.6	43784	110320	195150	47482.6	38316.1	46971.6	98896.5	118020	70514.9	51775.4	98946.1	193470	66773	213646	157538	167577	1.812	219.13	C10H21NO2S	CPD-12404
O-SUCCINYLBENZOATE	2-succinylbenzoate	278788	54613.6	162604	189123	155117	347880	247356	119595	74172.1	229656	67713.9	89911.7	154821	13042.1	87729.9	100556	98434.8	95529.7	1	61191.8	2.77211	220.039	C11H8O5	O-SUCCINYLBENZOATE
THIDIAZURON	thidiazuron	289900	120355	173254	189123	155117	363678	252382	119595	74172.1	240306	1	116687	154821	1	300419	1	88313.4	115833	77141.7	1	2.33	220.04	C9H8N4OS	THIDIAZURON
CPDQT-36	3-[(3'-methylsulfanyl)propyl]malate	289900	120355	173254	189123	155117	28344.8	252382	119595	74172.1	97829.2	40819.9	34599.6	154821	61920.7	300419	107617	88313.4	28752.1	77141.7	55141.6	2.046	220.041	C8H12O5S	CPDQT-36
CPDQT-31	2-[(3'-methylsulfanyl)propyl]malate	289900	120355	173254	189123	155117	28344.8	252382	119595	74172.1	97829.2	40819.9	34599.6	154821	61920.7	300419	107617	88313.4	28752.1	77141.7	55141.6	2.046	220.041	C8H12O5S	CPDQT-31
L-HISTIDINOL-P	L-histidinol phosphate	112649	49333.2	63268.7	56349.9	49775.6	1	64471.9	17338.3	1	78414.6	1	10995.4	44719.3	1	114020	97606	11323	34237.9	1	1	2.35	220.044	C6H11N3O4P	L-HISTIDINOL-P
CPD0-1246	D,L-cyclohexanephosphinothricin	1.86733e+06	1.00642e+06	954208	1.09769e+06	1.49924e+06	1600656	1.49578e+06	1685051	1.47848e+06	1.5111e+06	1.1076e+06	1.25501e+06	1552198	730391	1275279	1.30937e+06	1.00048e+06	980006	1.47865e+06	1543410	1.85	220.076	C8H15NO4P	CPD0-1246
5-HYDROXY-TRYPTOPHAN	5-hydroxy-L-tryptophan	901385	906776	849487	1.088e+06	1.20459e+06	799436	412130	750243	309982	411144	1.06949e+06	716805	1.36936e+06	818515	1.00342e+06	1.52117e+06	1.34765e+06	1.08944e+06	254685	269069	1.84	220.082	C11H12N2O3	5-HYDROXY-TRYPTOPHAN
CPD-14051	N-hydroxy-tetrahomomethionine	1	1	1	1	360782	354739	309566	326655	412426	388490	373953	1	1	1	1	1	1	1	359622	347670	6.98	220.107	C9H18NO3S	CPD-14051
N-ACETYL-BETA-GLUCOSAMINYLAMINE	N-acetyl-b-glucosaminylamine	314036	437150	395679	343317	360782	354739	309566	326655	412426	388490	373953	386665	348398	364526	353030	362550	363965	339711	359622	347670	7	220.107	C8H16N2O5	N-ACETYL-BETA-GLUCOSAMINYLAMINE
CPDQT-414	(E)-omega-(methylsulfanyl)octyl-thiohydroximate	71450.5	55618.6	54997.7	80199.7	62400.9	129475	72930.2	91273.4	55904.5	89853.6	30885.4	87105.4	59107.3	19719	61494.4	120914	74366.2	83690.9	70587.3	94945.2	1.61	221.087	C9H19NOS2	CPDQT-414
CPD-8944	N-acetyl-b-D-glucosaminyl group	71450.5	55618.6	54997.7	80199.7	62400.9	129475	72930.2	91273.4	55904.5	89853.6	30885.4	87105.4	59107.3	19719	61494.4	120914	74366.2	83690.9	70587.3	94945.2	1.61	221.087	C8H15NO6	CPD-8944
CPD0-1647	8-aminoethyl-2,6-anhydro-3,8-dideoxy-D-glycero-D-talo-octonate	71450.5	55618.6	54997.7	80199.7	62400.9	129475	72930.2	91273.4	55904.5	89853.6	30885.4	87105.4	59107.3	19719	61494.4	120914	74366.2	83690.9	70587.3	94945.2	1.61	221.087	C8H15NO6	CPD0-1647
CPD-332	dihydrozeatin	1	1	1	1	1	51710.1	1	10922.8	1	11147.6	1	1	1	1	1	1	1	1	1	1	1.78	221.125	C10H15N5O	CPD-332
L-CYSTATHIONINE	L-cystathionine	243476	300461	332403	268792	266285	20486.9	51023.6	156770	119406	70032.2	162937	127627	123664	141546	123779	125755	122863	107943	111654	117032	1.73	222.071	C7H14N2O4S	L-CYSTATHIONINE
5-ISOBUTYLTHIORIBOSE	5-isobutylthioribose	100024	136896	183692	554688	150041	115490	443920	492197	1	423708	582217	540848	630339	541587	103056	449288	517206	109413	84607.7	1	7.93889	222.086	C9H18O4S	5-ISOBUTYLTHIORIBOSE
CPD-14050	N, N-dihydroxytrihomomethionine	612419	606784	627242	554688	594454	344365	443920	393221	526154	423708	582217	540848	630339	541587	588317	449288	517206	1	1	365112	12.93	222.086	C8H16NO4S	CPD-14050
DL-5-FLUOROTRYPTOPHAN	D,L-5-fluorotryptophan	612419	606784	627242	554688	594454	344365	443920	492197	526154	423708	582217	540848	630339	541587	588317	449288	517206	231855	1	365112	12.93	222.086	C11H11FN2O2	DL-5-FLUOROTRYPTOPHAN
BUTHIONINE-SULFOXIMINE	buthionine sulfoximine	148861	45850.2	61908.5	52808.2	54764.7	1	1	1	1	1	53501.1	66976.7	62968.7	32363.6	97835.4	54863.7	54706	41298.9	1	1	2.56	222.097	C8H18N2O3S	BUTHIONINE-SULFOXIMINE
CPD-4745	rishitin	105230	11793.4	16530	170571	98454	754099	262924	11362.6	232855	270201	10913.9	232811	10600.8	149541	41159.7	35171.9	130866	18687.9	11259.2	16588	5.6625	222.167	C14H22O2	CPD-4745
SINAPATE	sinapate	26881.6	31449	16230.2	39018.7	24378.9	94870.6	54671.6	22361.5	27709.2	50354.5	61247.6	44225.5	28341.8	84764.4	30542.7	45889.5	29127.1	32068.9	49949.4	48888.6	1.8	223.066	C11H11O5	SINAPATE
CPD-11506	tetraketide pyrone	39036.7	35265.9	35303	1	33628.8	1	1	1	1	1	1	1	1	1	1	1	26952.8	1	1	1	12.94	223.09	C12H15O4	CPD-11506
CPD-7165	olivetolate	39036.7	35265.9	35303	1	33628.8	1	1	1	1	1	1	1	1	1	1	1	26952.8	1	1	1	12.94	223.09	C12H15O4	CPD-7165
CPD-6901	cerulenin	1	24121.2	1	16544	1	1	1	1	1	1	63072.3	15410.6	1	86724.7	1	1	1	1	1	10298.8	2.48	223.125	C12H17NO3	CPD-6901
CHORISMATE	chorismate	112455	1	1	132760	69910.4	1	360086	145984	70584.8	282887	140852	178720	96996.4	63045.6	83092	179540	240184	168587	161455	1	12.5544	224.032	C10H8O6	CHORISMATE
ISOCHORISMATE	isochorismate	112455	1	1	132760	69910.4	1	360086	145984	70584.8	282887	140852	178720	96996.4	63045.6	83092	179540	240184	168587	161455	1	12.5544	224.032	C10H8O6	ISOCHORISMATE
PREPHENATE	prephenate	112455	1	1	132760	69910.4	1	360086	145984	70584.8	282887	140852	178720	96996.4	63045.6	83092	179540	240184	168587	161455	1	12.5544	224.032	C10H8O6	PREPHENATE
CPD0-1502	3-chlorodiaminopimelate	1	205874	185217	1	176832	1	1	1	214550	1	1	1	158825	1	1	1.31527e+06	1	1	1.3155e+06	208236	1.24	224.049	C7H13ClN2O4	CPD0-1502
CPD-12506	O(2),1,7,9-tetramethylurate	18485.3	1	1	26061.5	1	50893.6	47619.2	19045.5	1	40673.5	20472.9	32063.8	19336.5	1	1	34294.7	39588.6	39324.6	30653.5	29764	11.15	224.089	C9H12N4O3	CPD-12506
CPD-12505	1,3,7,9-tetramethylurate	18485.3	1	1	26061.5	1	50893.6	47619.2	19045.5	1	40673.5	20472.9	32063.8	19336.5	1	1	34294.7	39588.6	39324.6	30653.5	29764	11.15	224.089	C9H12N4O3	CPD-12505
CPD0-1454	3-(phosphonoacetylamido)-L-alanine	1	1	1	1	1	1	51494.4	11237.6	1	1	11361	14939.2	1	1	1	39463.7	30806.4	28052.6	27762	34878.2	11.16	225.033	C5H10N2O6P	CPD0-1454
CPD-11260	cis-tuberonic acid	1	1	1	1	1	88261.5	45289.1	1	33012.4	56504	1	1	1	1	1	1	1	1	24238.1	1	1.77	225.12	C12H17O4	CPD-11260
CPD-11253	trans-tuberonic acid	1	1	1	1	1	88261.5	45289.1	1	33012.4	56504	1	1	1	1	1	1	1	1	24238.1	1	1.77	225.12	C12H17O4	CPD-11253
CPD-5742	amobarbital	20680.9	20206.2	16359.5	41264.2	26872.8	88261.5	45289.1	34863.5	33012.4	56504	18083.6	17551.2	11079	23285.5	17847.1	31415.5	12620.7	19538.1	24238.1	20815.2	1.77	225.12	C11H17N2O3	CPD-5742
CPD-659	L-arogenate	21560.2	161006	78046.8	36639.9	111191	1	1	114802	76657.7	145573	157366	152246	11069.5	1	1	165072	62791.8	131186	128874	128470	3.81	226.068	C10H12NO5	CPD-659
CPD-11550	carbidopa	313399	237140	224251	383180	302888	438629	373736	431459	401214	425143	454088	497160	479495	353209	417143	1	454933	286333	372718	351903	2.56	226.092	C10H14N2O4	CPD-11550
CPD-7023	metyrapone	1	30993.5	30600.9	30089.9	1	35686	29354.1	1	1	44442.7	44755.1	43062.3	41539.4	52236.1	1	16417	24455.2	34559.7	16931.3	11292.8	9.53	226.116	C14H14N2O	CPD-7023
CPD-12486	petiveriin	1	1	1	1	1	1	1	1	1	1	1	1	1	1	1	18643.3	1	11027.7	11822.7	17084.4	18.63	227.061	C10H13NO3S	CPD-12486
CPD-7836	myristate	126731	18715.7	32657.4	43760.6	45128.1	342504	162542	105614	1	173020	160779	188226	164060	105512	175577	114018	112681	143490	119194	115855	3.54	227.194	C14H27O2	CPD-7836
CPD-253	4,5-seco-dopa	414987	522409	443809	494729	402569	320815	336464	279281	258455	286690	385716	331359	283343	386853	350932	310320	321061	327980	307521	348977	0.99	228.047	C9H10NO6	CPD-253
CPD0-1312	pyrimidin-2-one-ribonucleoside	78785.4	61742.8	83602.8	58127	65155.5	171841	77328.6	1	1	84842.1	1	58419	34189.3	1	97567.7	132168	22686.8	101761	61402.2	59153.4	2.45	228.081	C9H12N2O5	CPD0-1312
DEOXYURIDINE	2'-deoxyuridine	78785.4	61742.8	83602.8	58127	65155.5	171841	77328.6	1	1	84842.1	1	58419	34189.3	1	97567.7	132168	22686.8	101761	61402.2	59153.4	2.45	228.081	C9H12N2O5	DEOXYURIDINE
CPD-6956	bis-noryangonin	71374.4	84439	75973.1	85454	64535.9	55624.3	58695.1	48140.7	48482.8	58190.2	70857.4	57712.5	44448.9	70411.5	60343.8	52632.8	56491.3	54090.3	58019.8	60729.6	0.99	229.048	C13H9O4	CPD-6956
CPDQT-41	10-(methylsulfanyl)-2-oxodecanoate	938239	1.15607e+06	950565	1.03031e+06	1041236	954467	976701	792231	1.08125e+06	1.07184e+06	647232	802727	328250	553033	719852	801311	630203	599794	591278	662063	1.58	231.108	C11H19O3S	CPDQT-41
CPD-13572	zealexin B1	18906.4	26609.1	31699.6	57243.6	44946.9	179812	111350	83169.4	83584.1	128490	55744.3	51928	45731.9	50646.5	51416.4	81317.4	58557.1	85797.9	67420.8	77272	1.78	231.131	C15H19O2	CPD-13572
CPDQT-462	5-hydroxy-8-methoxypsoralen	80914.3	59627.8	59820.1	116699	77906.8	147422	133249	97719.2	193903	138485	122980	76031	113810	150028	91154.9	86555.2	131170	89581.4	106257	119852	1.26	232.032	C12H8O5	CPDQT-462
STERONE-RING	sterone-ring	1	1	7.76076e+06	6902427	7.20038e+06	1	4.48487e+06	1	6.33101e+06	1	6628106	7246641	1	1	6621654	5.89683e+06	6998795	1	4.7632e+06	1	10.32	232.222	C17H28	STERONE-RING
CPDQT-277	L-hexahomomethionine	1	1	1	1	1	171811	60861.8	10772.8	1	55466.4	1	16890.9	1	1	30477.5	17249.1	1	24714.8	10072.6	1	6.59	233.138	C11H23NO2S	CPDQT-277
CPD-13573	zealexin A1	33644.5	1	1	1	1	132211	77565.5	51113.7	1	68240.6	54856.4	63842.9	92710.6	1	115402	32835.6	34841.6	66755.4	35238.6	29868.3	2.21	233.16	C15H21O2	CPD-13573
CPD-13248	artemisinate	33644.5	1	1	1	1	132211	77565.5	51113.7	1	68240.6	54856.4	63842.9	92710.6	1	115402	32835.6	34841.6	66755.4	35238.6	29868.3	2.21	233.16	C15H21O2	CPD-13248
CPD-9413	germacra-1(10),4,11(13)-trien-12-oate	33644.5	1	1	1	1	132211	77565.5	51113.7	1	68240.6	54856.4	63842.9	92710.6	1	115402	32835.6	34841.6	66755.4	35238.6	29868.3	2.21	233.16	C15H21O2	CPD-9413
CPD-14039	N-hydroxypentahomomethionine	1	102209	102988	54200.7	65479.7	143842	105189	119681	13504	127491	1	1	1	47875.2	33087.3	23318.8	113027	94487	28051.8	101757	1.515	234.115	C10H20NO3S	CPD-14039
CPD0-1366	carboxin	2.7305e+06	3.43146e+06	2.91413e+06	3.78544e+06	3.59539e+06	20349096	2.36559e+06	1.3054e+06	28365230	28573966	2895109	2.57295e+06	2.86081e+06	2.98698e+06	1.31138e+06	2.85608e+06	2.26328e+06	2.03167e+06	28539678	28072994	1.88	235.066	C12H13NO2S	CPD0-1366
CPD-13027	N<sup>2</sup>,N<sup>2</sup>-dihydroxy-L-tryptophan	25388142	26397938	23661108	28780750	25692342	20664534	1	28285462	1	28573966	34067148	27162928	29022980	32493952	23127446	25214074	27522086	25118006	28518518	28047220	2.31	235.067	C11H11N2O4	CPD-13027
CPDQT-415	(E)-omega-(methylsulfanyl)nonyl-thiohydroximate	74014.5	24264.5	25039.3	106064	65339.4	427174	174693	47482.6	349215	149730	104204	10837.3	99761.2	63308.3	119108	54684.3	82684.8	213646	180955	73150.9	1.61	235.105	C10H21NOS2	CPDQT-415
D-ERYTHRO-IMIDAZOLE-GLYCEROL-P	D-erythro-imidazole-glycerol-phosphate	177251	78845.9	109985	70564.4	26033.6	1	125866	126842	1	97829.2	40819.9	34599.6	39482.7	61920.7	186399	107617	76990.4	28752.1	1	55141.6	1.82882	236.013	C6H9N2O6P	D-ERYTHRO-IMIDAZOLE-GLYCEROL-P
N-FORMYLKYNURENINE	N-Formyl-L-kynurenine	1	1	1	1	1	43400.7	1	1	23257.9	11967.1	1	1	1	1	1	1	1	1	1	1	1.4	236.085	C11H12N2O4	N-FORMYLKYNURENINE
CPD-14052	N, N-dihydroxy-tetrahomomethionine	1	11751.9	38659.5	39670	55197.5	171388	56910.6	46168	115806	123085	1	1	1	42281.2	1	1	43359	48816.5	1	1	4.23167	236.101	C9H18NO4S	CPD-14052
S-781314-TETRAHYDROPROTOBERBERINE	(S)-tetrahydroprotoberberine	82687.5	46194.5	62039.2	56665.6	58256.4	1	55368.2	65410.8	64554.4	62724	73583.2	70926.5	69585.3	63971.3	69011.6	106923	64375.3	81573.6	76703.3	77312.1	9.73	236.138	C17H18N	S-781314-TETRAHYDROPROTOBERBERINE
KDO	3-deoxy-alpha-D-manno-2-octulosonate	87130.9	57029.1	70339.2	112468	51131.3	153171	151756	145306	167070	148509	114378	129058	121050	90108.4	89506.3	156248	126867	118851	128676	141703	1.8	237.061	C8H13O8	KDO
CPD-19753	2-dehydro-3-deoxy-D-octonate	87130.9	57029.1	70339.2	112468	51131.3	153171	151756	145306	167070	148509	114378	129058	121050	90108.4	89506.3	156248	126867	118851	128676	141703	1.8	237.061	C8H13O8	CPD-19753
CPD-9923	(1R,6R)-6-hydroxy-2-succinylcyclohexa-2,4-diene-1-carboxylate	1	412340	423152	286817	334181	100698	29423.3	98612.8	1	35839.4	123237	99547	73636.9	1	90066.8	63516.8	84841.6	50011.1	58812	64329.9	1.60471	238.045	C11H10O6	CPD-9923
SUCCINYL-OH-CYCLOHEXADIENE-COOH	(1S,6R)-2-succinyl-6-hydroxy-2,4-cyclohexadiene-1-carboxylate	1	412340	423152	286817	334181	100698	29423.3	98612.8	1	35839.4	123237	99547	73636.9	1	90066.8	63516.8	84841.6	50011.1	58812	64329.9	1.60471	238.045	C11H10O6	SUCCINYL-OH-CYCLOHEXADIENE-COOH
CPD-292	(2E)-hexadecenal	424427	357417	429121	707817	492763	1.38063e+06	1.33608e+06	1157405	868794	1.25074e+06	394846	665278	400553	509824	436230	429517	586563	395971	752973	720086	14.225	238.229	C16H30O	CPD-292
CPD-423	N-benzoylanthranilate	18485.3	1	1	26061.5	1	50893.6	47619.2	19045.5	1	40673.5	20472.9	32063.8	19336.5	1	1	34294.7	39588.6	39324.6	30653.5	29764	11.15	240.063	C14H10NO3	CPD-423
CPD0-1367	menaquinone-1	16833.2	32495.1	20079.3	42817.6	23757.4	10461	19393.5	11862.6	11025.5	23295.7	6749.03	16434.3	11170.9	35207.7	1	38905	15881	5974.27	12153.8	27557.1	1.31	240.112	C16H16O2	CPD0-1367
PALMITALDEHYDE	palmitaldehyde	1	40015.5	42191.3	41082.8	48909.7	32593	24497.7	32300.8	1	1	1	55371.2	1	30136.1	60224.1	11419.7	12419.6	50983.6	1	66397.4	14.5543	240.244	C16H32O	PALMITALDEHYDE
CPD-14242	3-oxo-myristate	53661.1	31611.7	37500.7	31508.3	38773	26802	37231.9	57787.8	41824	39065.3	49526.8	49468.6	58856.9	30141.9	42128.1	80395.5	44250.4	63356.7	51008.8	56209.3	12.44	241.175	C14H25O3	CPD-14242
CPD-488	b-L-fucose 1-phosphate	32707.4	25522	73061.5	34251.5	23036.2	1.21877e+06	1.23373e+06	1.00175e+06	991960	1.08709e+06	1.52459e+06	1.28229e+06	1.08389e+06	1.47806e+06	1.34712e+06	1.17921e+06	1.25214e+06	1.30255e+06	1.23963e+06	1.39137e+06	1.125	242.023	C6H11O8P	CPD-488
2-DEOXYGLUCOSE-6-PHOSPHATE	2-deoxyglucose 6-phosphate	32707.4	25522	73061.5	34251.5	23036.2	1.21877e+06	1.23373e+06	1.00175e+06	991960	1.08709e+06	1.52459e+06	1.28229e+06	1.08389e+06	1.47806e+06	1.34712e+06	1.17921e+06	1.25214e+06	1.30255e+06	1.23963e+06	1.39137e+06	1.125	242.023	C6H11O8P	2-DEOXYGLUCOSE-6-PHOSPHATE
THYMIDINE	thymidine	1	28577.2	1	1	1	1.26528e+06	946966	1	1	710902	359467	389907	250062	1	1	1	1	1	580589	1	18.64	242.084	C10H14N2O5	THYMIDINE
DELTA3-ISOPENTENYL-PP	isopentenyl diphosphate	44312.9	48997.6	47083.8	42187.3	50656.8	31098.4	43912.4	35208.9	22007.1	32009.3	35571.4	42561.4	36319.8	41631.2	31854.2	40138.8	33301.3	38247.4	31756.9	37005	0.96	242.983	C5H9O7P2	DELTA3-ISOPENTENYL-PP
CPD-4211	prenyl diphosphate	44312.9	48997.6	47083.8	42187.3	50656.8	31098.4	43912.4	35208.9	22007.1	32009.3	35571.4	42561.4	36319.8	41631.2	31854.2	40138.8	33301.3	38247.4	31756.9	37005	0.96	242.983	C5H9O7P2	CPD-4211
CPD-6883	1,3,7-trihydroxyxanthone	442772	566050	486353	541041	444202	344432	365641	302188	279904	312934	422845	363616	307141	428042	384216	334892	348764	359606	341170	382504	0.99	243.024	C13H7O5	CPD-6883
CPD-6882	1,3,5-trihydroxyxanthone	442772	566050	486353	541041	444202	344432	365641	302188	279904	312934	422845	363616	307141	428042	384216	334892	348764	359606	341170	382504	0.99	243.024	C13H7O5	CPD-6882
CPD-5482	N-(2-methoxy-4-pyridyl)-N'-phenylurea	1	28240.6	1	35227.7	19090.2	58696.4	45951	28996.6	53331	58099.9	41579.8	38631	28043.6	39311.8	35529.7	36198.8	24156.8	47796	31772.3	54309.6	6.16	243.101	C13H13N3O2	CPD-5482
CPD-6161	o-topolin	1	27897.6	23257.8	1	11161.4	29290.8	1	10922.8	1	11147.6	1	1	1	1	1	1	1	1	1	1	1.52	243.109	C12H13N5O	CPD-6161
M-TOPOLIN	m-topolin	1	27897.6	23257.8	1	11161.4	29290.8	1	10922.8	1	11147.6	1	1	1	1	1	1	1	1	1	1	1.52	243.109	C12H13N5O	M-TOPOLIN
CPD-15118	5-azacytidine	1	1	1	1	1	150812	1	58735.7	18732.4	1	1	1	28342.9	20404	20098.2	79291.9	1	66298.2	1	1	18.64	244.082	C8H12N4O5	CPD-15118
CPD-19480	2-[(2'-methylsulfanyl)hexyl]maleate	1	1	1	1	1	1	1	58735.7	18732.4	1	1	1	28342.9	20404	20098.2	79291.9	1	66298.2	1	1	18.64	244.082	C11H16O4S	CPD-19480
CPD-15044	diazepinone riboside	24825.7	23349.4	11179.2	11449.4	16856.3	19334.9	11966.5	16733.5	11007.3	11503.8	17288.5	16654.4	1	1	15749.6	1	11894.1	16960.8	1	1	9.932	244.104	C10H16N2O5	CPD-15044
CPD-9524	desoxyhemigossypol	24825.7	23349.4	11179.2	11449.4	16856.3	19334.9	11966.5	16733.5	11007.3	11503.8	17288.5	16654.4	1	1	15749.6	1	11894.1	16960.8	1	1	9.932	244.104	C15H16O3	CPD-9524
L-LEUCYL-L-LEUCINE	L-leucyl-L-leucine	185645	178227	177382	184076	161420	187357	176082	181004	165680	180892	177792	180457	179006	169704	196048	157098	147455	1	140584	135018	15.36	244.179	C12H24N2O3	L-LEUCYL-L-LEUCINE
PYRIDOXAL_PHOSPHATE	pyridoxal 5'-phosphate	45264.1	34790.8	64118.2	36990.7	29745	51776.1	77700.8	51208.4	47814.5	62381.7	41049	41622.4	37054.6	29959.3	16421	43561.9	46889.4	73870	57120.9	28940.5	2.63	245.01	C8H8NO6P	PYRIDOXAL_PHOSPHATE
CPD0-1524	alpha-oxo-1-carboxy-4-tetrahydrothiopyranpropanoate S-oxide	16134	11356.5	1	12521.2	1	1	1	1	1	1	1	1	1	1	1	1	1	1	1	1	0.97	246.02	C9H10O6S	CPD0-1524
CPD-17667	ellipticine	64121.9	74449.9	293677	272249	322538	492693	382416	206098	158205	310706	146557	160847	345993	151706	341822	129996	340159	131366	131850	109733	4.798	246.114	C17H14N2	CPD-17667
CPDQT-424	3,3'-di(indol-3-yl)methane	64121.9	74449.9	293677	272249	322538	492693	382416	206098	158205	310706	146557	160847	345993	151706	341822	129996	340159	131366	131850	109733	4.798	246.114	C17H14N2	CPDQT-424
CPD-9319	geranylhydroquinone	76238.5	35217.4	24197.2	73199.3	56466.3	100062	116214	50354.5	90626.2	87902.4	103154	169944	75657.3	1	105124	130707	86319.8	113136	95726.9	89558	5.06	246.164	C16H22O2	CPD-9319
CPD-5481	N-(2-chloro-4-pyridyl)-N'-phenylurea	57034.5	1	20249.8	111468	53277.8	1	293310	1	1	269992	129069	128378	89236.3	1	1	212968	166577	1	222898	227045	17.81	247.048	C12H10ClN3O	CPD-5481
PYRIDOXAMINE-5P	pyridoxamine 5'-phosphate	57034.5	1	20249.8	111468	53277.8	1	1	127635	1	168333	129069	145785	89236.3	60663.8	1	153219	147171	163961	142560	141822	18.432	247.048	C8H12N2O5P	PYRIDOXAMINE-5P
LINAMARIN	linamarin	39587.3	46815.3	48059.2	98507.7	71819.8	268073	156639	118033	116597	184994	73827.9	69479.1	56810.9	73932	69263.5	112733	71177.8	105336	91658.9	98087.2	1.78	247.105	C10H17NO6	LINAMARIN
CPDQT-38	3-[(5'-methylsulfanyl)pentyl]malate	1	1	1	1	1	78354.2	32313.8	10553.4	1	34294.3	1	1	1	1	1	30023.6	1	1	1	1	2.56	248.073	C10H16O5S	CPDQT-38
CPDQT-33	2-[(5'-methylsulfanyl)pentyl]malate	1	1	1	1	1	78354.2	32313.8	10553.4	1	34294.3	1	1	1	1	1	30023.6	1	1	1	1	2.56	248.073	C10H16O5S	CPDQT-33
CPD0-1583	pyrimethamine	1	39052.8	26347.6	18505.4	1	12862.9	28626.6	48767.5	1	34171.6	35552.4	48277.5	36073.8	24230.3	11291.9	51312.9	16794.9	68331	45482.5	39168.1	7.08	249.091	C12H14ClN4	CPD0-1583
CPD-8919	17-oxosparteine	1.28253e+06	1.27714e+06	1.2767e+06	1.19187e+06	1.20704e+06	868620	1.04681e+06	1.0687e+06	1.091e+06	1.06599e+06	1.14166e+06	1.19944e+06	1.16004e+06	1.12356e+06	1.16618e+06	961201	1.10929e+06	1.28774e+06	1.0201e+06	1.09508e+06	10.32	249.198	C15H25N2O	CPD-8919
CPD-8917	lupanine	1.28253e+06	1.27714e+06	1.2767e+06	1.19187e+06	1.20704e+06	868620	1.04681e+06	1.0687e+06	1.091e+06	1.06599e+06	1.14166e+06	1.19944e+06	1.16004e+06	1.12356e+06	1.16618e+06	961201	1.10929e+06	1.28774e+06	1.0201e+06	1.09508e+06	10.32	249.198	C15H25N2O	CPD-8917
CPDQT-427	indol-3-ylmethyl-L-cysteine	183611	158751	199010	1	147824	1	31031	1	45014	31358.9	136928	127199	31142.8	1	150619	17487.9	144934	95471.1	129917	103263	6.4	250.081	C12H14N2O2S	CPDQT-427
CPD-14040	N,N-dihydroxypentahomomethionine	126577	33656.1	42118.6	60783.6	49750.8	72103.9	87319.2	68865.3	64425.9	78959.7	75267.8	1	88577.8	57191	95966.3	79090.1	90379.1	100632	78348.8	80695	9.55	250.115	C10H20NO4S	CPD-14040
CPD0-1118	ubiquinone-1	188264	132253	115068	295904	1	1	449858	292937	412966	407276	349301	39770.2	321906	562256	432325	310399	317600	320491	364721	378401	1.27	250.128	C14H18O4	CPD0-1118
CPD-17604	(7S)-cis-hinokiresinol	1	96700.3	97198.6	96456.1	102123	1	1	1	1	1	66487.8	120323	105309	28786.1	141236	74196.4	89325.7	1	1	1	2.36	252.108	C17H16O2	CPD-17604
CPD-17607	(7R)-trans-hinokiresinol	1	96700.3	97198.6	96456.1	102123	1	1	1	1	1	66487.8	120323	105309	28786.1	141236	74196.4	89325.7	1	1	1	2.36	252.108	C17H16O2	CPD-17607
CPD-17606	(7S)-trans-hinokiresinol	1	96700.3	97198.6	96456.1	102123	1	1	1	1	1	66487.8	120323	105309	28786.1	141236	74196.4	89325.7	1	1	1	2.36	252.108	C17H16O2	CPD-17606
CPD-4744	3-hydroxylubimin	218237	139924	170923	136222	140422	384457	352826	114825	327445	337131	113802	122109	120554	89112.8	135871	56183.3	112168	44136	92028.9	77175.1	7.396	252.177	C15H24O3	CPD-4744
CPD-9245	palmitoleate	382888	1	214383	356004	292104	242983	324332	201891	218394	243551	269071	200612	1	388890	240077	234961	200025	1	206516	210488	9.63	253.211	C16H29O2	CPD-9245
3-B-D-GALACTOSYL-SN-GLYCEROL	3-b-D-galactosyl-sn-glycerol	883040	1.10352e+06	1.31667e+06	591537	1071508	1	305403	470883	473270	1	697298	639192	653231	862783	469885	458377	723368	419983	528608	631248	1.27	254.096	C9H18O8	3-B-D-GALACTOSYL-SN-GLYCEROL
CPD-4746	3-hydroxy-15-dihydrolubimin	1	26180.1	37357.2	36315.4	44144.3	1	17782.8	41869.5	41837.1	41044.7	11613.2	16823.8	36693.6	38391.9	34230.5	12048.5	11104.9	39493.7	32184.8	21415.9	13.94	254.182	C15H26O3	CPD-4746
CPD-6991	(2S)-pinocembrin	862771	799977	918672	276491	476088	440638	33748.8	114175	145129	502309	154453	747449	587062	529882	596964	159598	539864	147025	486599	137893	1.37	255.071	C15H11O4	CPD-6991
NICOTINAMIDE_RIBOSE	1-(b-D ribofuranosyl)nicotinamide	69267.2	21184.1	5653.09	1	1	16342.4	20754.9	21284	20415.5	12689.1	42094	32598.2	25621.6	1	10509.8	30315.4	40275.2	23506.5	20371.1	29301.5	1.27	255.099	C11H15N2O5	NICOTINAMIDE_RIBOSE
CPD-11770	7,8-dihydromonapterin	69267.2	74724.7	24560.3	10742.4	16602.5	33151.2	27365	21284	16509.8	18955.2	42094	32598.2	25621.6	10571.7	10509.8	30315.4	40275.2	23506.5	20371.1	10370.5	2.061	255.099	C9H13N5O4	CPD-11770
DIHYDRO-NEO-PTERIN	7,8-dihydroneopterin	69267.2	74724.7	24560.3	10742.4	16602.5	33151.2	27365	21284	16509.8	18955.2	42094	32598.2	25621.6	10571.7	10509.8	30315.4	40275.2	23506.5	20371.1	10370.5	2.061	255.099	C9H13N5O4	DIHYDRO-NEO-PTERIN
PALMITATE	palmitate	563438	1	316007	458577	359386	350012	407424	308279	214039	329713	452581	383135	286981	609048	366394	143568	310365	265889	285372	295990	14.82	255.227	C16H31O2	PALMITATE
D-6-P-GLUCONO-DELTA-LACTONE	6-phospho D-glucono-1,5-lactone	2821823	1.67206e+06	2.03441e+06	2.38526e+06	1.98334e+06	3.82001e+06	3.11318e+06	1	1	2.91815e+06	1	2.05944e+06	2.23444e+06	1	3.00096e+06	1	2029116	2.20162e+06	2.0961e+06	1	2.31	255.995	C6H9O9P	D-6-P-GLUCONO-DELTA-LACTONE
CPD-4022	ancymidol	1	27995.1	33999.3	20138.1	27208.9	1	17536.2	23214.7	33624.1	27825.8	24053.2	24103.5	34482.6	25147.4	12862.6	32553.3	19350	17701.4	24073.2	18851.3	4.14	256.127	C15H16N2O2	CPD-4022
CPD-7207	8',10-diapocarotene-8',10-dial	55102.9	69706.8	61375.8	70290.2	63602.7	74750.6	73173.9	59541	50963.2	74699.1	59233.8	54878.9	54068.9	68479.8	46226.4	78725.3	44912.7	62373.3	54740.6	56346	3.92	256.148	C17H20O2	CPD-7207
CPD-19599	2-deoxy-6-phospho-D-gluconate	189302	103863	118175	147293	126813	1	205721	105137	1	181973	40687.6	98903.2	124294	1	198906	152892	99118.5	101793	86637	75351.5	2.31	256.999	C6H10O9P	CPD-19599
CPD0-1372	alpha-(2,6-anhydro-3-deoxy-D-arabino-heptulopyranosid)onate 7-phosphonate	1	83906.6	53108.8	1	24959.5	25522.6	1	31521	39344.8	17708.7	24822.6	22208.9	25291.3	26805.8	1	25547.8	25076.1	35971.1	31737.5	34505.2	1.38	257.039	C7H14O8P	CPD0-1372
CPD0-2495	5-methylcytidine	200802	443169	516777	229642	312106	30515	41149.2	586997	142285	121232	405263	131343	80357.7	602767	215992	40638.9	180196	41492.3	92488.3	74526.8	1.35	257.1	C10H15N3O5	CPD0-2495
CPD0-2496	N<sup>4</sup>-aminocytidine	200802	443169	516777	229642	312106	30515	41149.2	586997	142285	121232	405263	131343	80357.7	602767	215992	40638.9	180196	41492.3	92488.3	74526.8	1.35	257.1	C10H15N3O5	CPD0-2496
L-1-GLYCERO-PHOSPHORYLCHOLINE	sn-glycero-3-phosphocholine	200802	443169	516777	229642	312106	30515	41149.2	578329	129516	121232	405263	109740	65723.4	602767	215992	40638.9	180196	41492.3	35146.1	63503.4	1.35	257.1	C8H20NO6P	L-1-GLYCERO-PHOSPHORYLCHOLINE
CPD-5881	(6R)-4a-hydroxy-tetrahydrobiopterin	32409.9	68077.9	57314.9	44772.6	51536.3	1	1	14826.9	80403.7	80001.8	30944	43870.9	59157.3	30191.2	17418.5	40638.9	46354.7	41492.3	24653.4	37906.9	1.29	257.108	C9H15N5O4	CPD-5881
CPD-444	S-methyl-5-thio-alpha-D-ribose 1-phosphate	1	1	1	70564.4	1	28344.8	125866	126842	77550.1	97829.2	40819.9	34599.6	1	61920.7	1	107617	1	28752.1	1	55141.6	1.62	257.995	C6H11O7PS	CPD-444
CPD-1063	5-(methylsulfanyl)-ribulose 1-phosphate	1	1	1	70564.4	1	28344.8	125866	126842	77550.1	97829.2	40819.9	34599.6	1	61920.7	1	107617	1	28752.1	1	55141.6	1.62	257.995	C6H11O7PS	CPD-1063
MANNOSE-1P	alpha-D-mannose 1-phosphate	546833	787263	580415	650719	563704	992827	895516	718835	873924	934870	890717	816073	805680	865322	1.26285e+06	760769	802524	835870	746427	747339	2.52	258.013	C6H11O9P	MANNOSE-1P
FRU1P	b-D-fructofuranose 1-phosphate	546833	787263	580415	650719	563704	992827	895516	718835	873924	934870	890717	816073	805680	865322	1.26285e+06	760769	802524	835870	746427	747339	2.52	258.013	C6H11O9P	FRU1P
CPD-6701	1D-myo-inositol 5-monophosphate	546833	787263	580415	650719	563704	992827	895516	718835	873924	934870	890717	816073	805680	865322	1.26285e+06	760769	802524	835870	746427	747339	2.52	258.013	C6H11O9P	CPD-6701
MANNOSE-6P	alpha-D-mannopyranose 6-phosphate	546833	787263	580415	650719	563704	992827	895516	718835	873924	934870	890717	816073	805680	865322	1.26285e+06	760769	802524	835870	746427	747339	2.52	258.013	C6H11O9P	MANNOSE-6P
CPD-15711	b-D-mannopyranose 6-phosphate	546833	787263	580415	650719	563704	992827	895516	718835	873924	934870	890717	816073	805680	865322	1.26285e+06	760769	802524	835870	746427	747339	2.52	258.013	C6H11O9P	CPD-15711
D-MYO-INOSITOL-4-PHOSPHATE	1D-myo-inositol 4-monophosphate	546833	787263	580415	650719	563704	992827	895516	718835	873924	934870	890717	816073	805680	865322	1.26285e+06	760769	802524	835870	746427	747339	2.52	258.013	C6H11O9P	D-MYO-INOSITOL-4-PHOSPHATE
GALACTOSE-1P	alpha-D-galactose 1-phosphate	546833	787263	580415	650719	563704	992827	895516	718835	873924	934870	890717	816073	805680	865322	1.26285e+06	760769	802524	835870	746427	747339	2.52	258.013	C6H11O9P	GALACTOSE-1P
FRUCTOSE-6P	b-D-fructofuranose 6-phosphate	546833	787263	580415	650719	563704	992827	895516	718835	873924	934870	890717	816073	805680	865322	1.26285e+06	760769	802524	835870	746427	747339	2.52	258.013	C6H11O9P	FRUCTOSE-6P
CPD-6746	1D-myo-inositol 2-monophosphate	546833	787263	580415	650719	563704	992827	895516	718835	873924	934870	890717	816073	805680	865322	1.26285e+06	760769	802524	835870	746427	747339	2.52	258.013	C6H11O9P	CPD-6746
CPDQT-4	b-L-galactose 1-phosphate	546833	787263	580415	650719	563704	992827	895516	718835	873924	934870	890717	816073	805680	865322	1.26285e+06	760769	802524	835870	746427	747339	2.52	258.013	C6H11O9P	CPDQT-4
D-MYO-INOSITOL-1-MONOPHOSPHATE	1D-myo-inositol 1-monophosphate	546833	787263	580415	650719	563704	992827	895516	718835	873924	934870	890717	816073	805680	865322	1.26285e+06	760769	802524	835870	746427	747339	2.52	258.013	C6H11O9P	D-MYO-INOSITOL-1-MONOPHOSPHATE
CPD4FS-5	b-L-gulose 1-phosphate	546833	787263	580415	650719	563704	992827	895516	718835	873924	934870	890717	816073	805680	865322	1.26285e+06	760769	802524	835870	746427	747339	2.52	258.013	C6H11O9P	CPD4FS-5
1-L-MYO-INOSITOL-1-P	1D-myo-inositol 3-monophosphate	546833	787263	580415	650719	563704	992827	895516	718835	873924	934870	890717	816073	805680	865322	1.26285e+06	760769	802524	835870	746427	747339	2.52	258.013	C6H11O9P	1-L-MYO-INOSITOL-1-P
GLC-1-P	alpha-D-glucopyranose 1-phosphate	546833	787263	580415	650719	563704	992827	895516	718835	873924	934870	890717	816073	805680	865322	1.26285e+06	760769	802524	835870	746427	747339	2.52	258.013	C6H11O9P	GLC-1-P
GLC-6-P	b-D-glucose 6-phosphate	546833	787263	580415	650719	563704	992827	895516	718835	873924	934870	890717	816073	805680	865322	1.26285e+06	760769	802524	835870	746427	747339	2.52	258.013	C6H11O9P	GLC-6-P
D-HEXOSE-6-PHOSPHATE	D-hexose 6-phosphate	546833	787263	580415	650719	563704	992827	895516	718835	873924	934870	890717	816073	805680	865322	1.26285e+06	760769	802524	835870	746427	747339	2.52	258.013	C6H11O9P	D-HEXOSE-6-PHOSPHATE
CPD-6702	1D-myo-inositol 6-monophosphate	546833	787263	580415	650719	563704	992827	895516	718835	873924	934870	890717	816073	805680	865322	1.26285e+06	760769	802524	835870	746427	747339	2.52	258.013	C6H11O9P	CPD-6702
CPD-448	b-D-glucopyranose 1-phosphate	546833	787263	580415	650719	563704	992827	895516	718835	873924	934870	890717	816073	805680	865322	1.26285e+06	760769	802524	835870	746427	747339	2.52	258.013	C6H11O9P	CPD-448
ALPHA-GLC-6-P	alpha-D-glucose 6-phosphate	546833	787263	580415	650719	563704	992827	895516	718835	873924	934870	890717	816073	805680	865322	1.26285e+06	760769	802524	835870	746427	747339	2.52	258.013	C6H11O9P	ALPHA-GLC-6-P
GLUCOSAMINE-1P	alpha-D-glucosamine 1-phosphate	778120	661817	1.38438e+06	801910	1.47029e+06	801220	934897	1.33936e+06	1.1685e+06	1.0616e+06	967630	845198	1.0658e+06	588070	803148	980822	1.05378e+06	882691	899649	1.19462e+06	1.85	258.032	C6H13NO8P	GLUCOSAMINE-1P
CPD-15123	5-methyluridine	359707	696832	618897	403445	514940	290372	1	294985	346546	269302	361514	429092	436681	296250	364979	350182	359027	395597	344400	1	1.27	258.078	C10H14N2O6	CPD-15123
CPD-13369	13-apo-b-carotenone	190698	65733	68004.4	85862.5	83616.6	128421	149517	11536	32644.1	28120	136747	136525	144673	1	162333	140702	116534	16532	119379	132056	15.8147	258.195	C18H26O	CPD-13369
CPD0-1342	5-mercaptodeoxyuridine	46198.7	28266.1	17031.4	40199.3	33203	48808.5	75835.8	78365.3	79231.5	66828	47128.3	56749.3	81201.8	1	52373.6	74711.9	79687.9	61088.2	66432.8	80946.2	1.85	259.035	C9H11N2O5S	CPD0-1342
CPD-19420	norbelladine	755952	147194	185043	155133	151800	117293	166143	178621	472600	170648	142935	576331	148388	499559	489708	198914	139967	154202	169365	1	3.55632	259.123	C15H17NO3	CPD-19420
MANNITOL-1P	D-mannitol 1-phosphate	1	412340	423152	286817	334181	100698	29423.3	98612.8	1	35839.4	123237	99547	73636.9	1	90066.8	63516.8	84841.6	50011.1	58812	64329.9	1.60471	260.027	C6H13O9P	MANNITOL-1P
D-SORBITOL-6-P	D-sorbitol 6-phosphate	1	412340	423152	286817	334181	100698	29423.3	98612.8	1	35839.4	123237	99547	73636.9	1	90066.8	63516.8	84841.6	50011.1	58812	64329.9	1.60471	260.027	C6H13O9P	D-SORBITOL-6-P
CPD-19488	3-carboxy-9-(methylsulfanyl)-2-oxononanoate	12119.1	11128.5	10778.3	11532.6	69316.1	21555.3	1	20495	18240.5	20479.6	18667.8	1	16092.6	1	1	36975.2	68158.6	10964	33786.1	39475.3	7.20688	260.067	C11H16O5S	CPD-19488
CPD-13647	4-coumaroylhexanoylmethane	82415.2	64552.6	61880.6	70416	68381.2	66145.7	1	80619.6	96824.5	1	79050.1	70974.4	80378.9	79591.2	79960.1	1	88583.9	1	71251	69163.1	9.44	260.143	C16H20O3	CPD-13647
CPD-15777	pyrithiamine	32737.6	26713	19749.1	29475.5	27240.2	19798.8	28980.8	30086.2	12128.9	11724	24915.2	17328.1	27008.7	12803.4	27492.3	43625	11415.7	26564.1	23779.6	24205.5	9.048	260.161	C14H20N4O	CPD-15777
DPG	3-phospho-D-glyceroyl-phosphate	1	51643.5	35974.1	32408.3	36191.6	44675.8	36935.4	42085.2	36356.1	43023.9	39376.6	34218.4	34160.9	36461.4	25791.8	36319.7	33426.9	34846.3	35133.8	34759	1	261.933	C3H4O10P2	DPG
CPD-12487	petivericin	18485.3	1	1	26061.5	1	50893.6	47619.2	19045.5	1	40673.5	20472.9	32063.8	19336.5	1	1	34294.7	39588.6	39324.6	30653.5	29764	11.15	262.045	C14H14OS2	CPD-12487
CPDQT-39	3-[(6'-methylsulfanyl)hexyl]malate	1	1	29246.8	43095.2	43320.1	60394.8	1	39502.2	1	1	36898.8	37773	1	40434.2	10934.5	66299.8	1	60419.1	12138.3	35303.5	4.55	262.081	C11H18O5S	CPDQT-39
CPDQT-34	2-[(6'-methylsulfanyl)hexyl]malate	1	1	29246.8	43095.2	43320.1	60394.8	1	39502.2	1	1	36898.8	37773	1	40434.2	10934.5	66299.8	1	60419.1	12138.3	35303.5	4.55	262.081	C11H18O5S	CPDQT-34
CPD-9320	3''-hydroxy-geranylhydroquinone	385299	723162	311685	1.07884e+06	280723	4432697	1.23377e+06	635989	1.15009e+06	1.87251e+06	578517	1367127	867496	257121	1.09787e+06	2.03539e+06	819302	1.7021e+06	1.07181e+06	1118341	4.258	262.159	C16H22O3	CPD-9320
CPD-12898	(E,E)-farnesylacetone	1	40015.5	42191.3	41082.8	48909.7	105204	37553.4	1	1	34089.4	1	55371.2	1	1	60224.1	13314.1	1	19567.1	16043.7	13165.3	7.42769	262.227	C18H30O	CPD-12898
CPD-7731	2-trans-abscisate	31748.7	29690	46221.1	33483.5	33692.7	244536	108633	71360.4	1	112703	12229.3	48690.7	47904.9	31200.7	11264.9	33400.6	32794.5	46871.5	54302.9	19745.7	1.82	263.132	C15H19O4	CPD-7731
4-PRENYLPHLORISOBUTYROPHENONE	4-prenylphlorisobutyrophenone	31748.7	29690	46221.1	33483.5	33692.7	244536	108633	71360.4	1	112703	12229.3	48690.7	47904.9	31200.7	11264.9	33400.6	32794.5	46871.5	54302.9	19745.7	1.82	263.132	C15H19O4	4-PRENYLPHLORISOBUTYROPHENONE
CPD-693	2-cis-abscisate	31748.7	29690	46221.1	33483.5	33692.7	244536	108633	71360.4	1	112703	12229.3	48690.7	47904.9	31200.7	11264.9	33400.6	32794.5	46871.5	54302.9	19745.7	1.82	263.132	C15H19O4	CPD-693
CPD-13717	L-selenocystathionine	350423	215058	263691	310694	278306	173728	402848	422997	1	353622	279241	269021	305078	265836	259206	337994	300881	246725	303179	316382	3	264.017	C7H14N2O4Se	CPD-13717
CPD0-889	N-(4-aminobenzoyl)-L-glutamate	164142	233105	264750	260259	266856	1	119227	188300	224447	144613	191891	208713	222071	166607	198557	271546	207049	244181	202020	221711	1.34	264.077	C12H12N2O5	CPD0-889
CPD-14037	N,N-dihydroxyhexahomomethioniate	1	61107.9	1	62503	65568.3	1	1	11329.3	1	1	35288.8	25911.5	24134.5	1	1	1	1	1	12135.1	1	5.375	264.132	C11H22NO4S	CPD-14037
CPD-11847	N-(4-hydroxybenzoyl)-L-glutamate	1	1	26347.6	18505.4	25167.1	12862.9	28626.6	48767.5	1	34171.6	35552.4	48277.5	36073.8	24230.3	11291.9	51312.9	16794.9	68331	45482.5	39168.1	7.08	265.065	C12H11NO6	CPD-11847
CPD-7663	nitecapone	1	1	26347.6	18505.4	25167.1	12862.9	28626.6	48767.5	1	34171.6	35552.4	48277.5	36073.8	24230.3	11291.9	51312.9	16794.9	68331	45482.5	39168.1	7.08	265.065	C12H11NO6	CPD-7663
N-ACETYL-GLUTAMYL-P	N-acetylglutamyl-phosphate	414987	522409	443809	494729	402569	320815	336464	279281	258455	286690	385716	331359	283343	386853	350932	310320	321061	327980	307521	348977	0.99	266.003	C7H9NO8P	N-ACETYL-GLUTAMYL-P
CPDQT-406	(E)-1-(L-cystein-S-yl)-N-hydroxy-omega-(methylsulfanyl)pentan-1-imine	11530.6	71766.3	42134.5	38753.1	31820	1	29525.7	80255.9	33957.2	31163	33019.3	16400.4	25383.6	31480.3	1	29182.1	18010.9	43050.4	19097.5	22499.5	3.64611	266.075	C9H18N2O3S2	CPDQT-406
CPD-15776	oxythiamine	24886.5	79946.6	74981.2	74561.6	46388.2	17287	19901.4	29258.4	60469.4	30849.9	43817.8	46266.1	32323.1	36857.9	48973.2	38209.4	34780.9	17477	37659.2	34609.2	1.61	266.096	C12H16N3O2S	CPD-15776
CPD-8838	juvenile hormone III	187462	28782.1	68538.1	45504.7	19428.3	81832.2	88427.5	123133	87307.3	64131.3	171645	163725	46373.8	107758	65763.7	76125	67193.9	94044.7	83747.3	148230	11.006	266.187	C16H26O3	CPD-8838
CPD-7560	dihydroartemisinic acid hydroperoxide	1	1	1	85472.3	1	353414	88501.8	201082	54394.7	127672	88602.8	118827	147651	34639.2	113354	84515.2	37365.3	88290.7	46784.3	68063.1	1.76	267.155	C15H23O4	CPD-7560
CPD-9883	heliespirone B	168001	153881	1	166840	147544	183997	195940	144868	203085	185799	174064	222820	138254	165428	184458	217207	156746	197074	206612	194388	8.7	268.164	C15H24O4	CPD-9883
CPD-9700	hypoglycin B	26633.5	1	1	1	1	1	99441.5	73884.1	22374.5	85134.9	1	22003.4	1	1	10094.1	50790.7	34791.9	1	37147.4	39807.4	2.75	269.12	C12H17N2O5	CPD-9700
CPD-10512	16-oxo-palmitate	1	1	1	53192.8	18088.1	67381.5	87050.8	70189.1	27426.1	60482.2	73182.9	50601.1	43474	103187	78286.1	1	18347	91921.3	77181.4	85653.8	12.16	269.206	C16H29O3	CPD-10512
CPD-16497	3-oxo-palmitate	1	1	1	53192.8	18088.1	67381.5	87050.8	70189.1	27426.1	60482.2	73182.9	50601.1	43474	103187	78286.1	1	18347	91921.3	77181.4	85653.8	12.16	269.206	C16H29O3	CPD-16497
CPD-8721	abietatriene	860946	1217088	1.1658e+06	934310	1.0634e+06	397175	531572	562238	783817	550747	821197	765257	804965	832899	702087	573449	695695	456450	494662	521973	17.9	270.237	C20H30	CPD-8721
LICODIONE	licodione	10960.7	70726.4	65248.9	18421.1	39626.7	1	1	29307.9	44433.8	1	11178.6	23978.7	1	1	1	51662.8	41733.9	41614.2	48580.7	38374.6	1.28	271.055	C15H11O5	LICODIONE
CPD-6955	p-coumaroyltriacetic acid lactone	10960.7	70726.4	65248.9	18421.1	39626.7	1	1	29307.9	44433.8	1	11178.6	23978.7	1	1	1	51662.8	41733.9	41614.2	48580.7	38374.6	1.28	271.055	C15H11O5	CPD-6955
CPD-6992	(+)-pinobanksin	10960.7	70726.4	65248.9	18421.1	39626.7	1	1	29307.9	44433.8	1	11178.6	23978.7	1	1	1	51662.8	41733.9	41614.2	48580.7	38374.6	1.28	271.055	C15H11O5	CPD-6992
CPD-15080	2,5,7-trihydroxyflavanone	10960.7	70726.4	65248.9	18421.1	39626.7	1	1	29307.9	44433.8	1	11178.6	23978.7	1	1	1	51662.8	41733.9	41614.2	48580.7	38374.6	1.28	271.055	C15H11O5	CPD-15080
CPD-7656	clorgyline	10960.7	70726.4	65248.9	18421.1	39626.7	1	1	1	44433.8	1	11178.6	23978.7	1	1	1	51662.8	41733.9	41614.2	43533.3	38374.6	1.28	271.055	C13H15Cl2NO	CPD-7656
CPD-11945	luteolinidin	10960.7	70726.4	65248.9	18421.1	39626.7	1	1	29307.9	44433.8	1	11178.6	23978.7	1	1	1	51662.8	41733.9	41614.2	48580.7	38374.6	1.28	271.055	C15H11O5	CPD-11945
CPD-13210	p-nitrophenyl-b-D-xylopyranoside	69267.2	74724.7	24560.3	10742.4	16602.5	1	1	21284	16509.8	1	42094	32598.2	25621.6	10571.7	10509.8	30315.4	40275.2	23506.5	20371.1	10370.5	2.20059	271.074	C11H13NO7	CPD-13210
CPD-12201	anigorufone	69267.2	62931.3	72115.7	38770.3	51223.2	1	1	21284	20415.5	1	42094	32598.2	25621.6	57555.7	30115.2	30315.4	40275.2	23506.5	20371.1	29301.5	1.27	271.074	C19H11O2	CPD-12201
CPD-19439	crinine	1	25737.1	1	1	1	34532.3	16321.3	1	32122.1	27843.1	1	1	1	10209.9	1	1	1	17102.7	1	1	7.13	271.122	C16H17NO3	CPD-19439
CPD-19434	(4aS,10bR)-noroxomaritidine	1	25737.1	1	1	1	34532.3	16321.3	1	32122.1	27843.1	1	1	1	10209.9	1	1	1	17102.7	1	1	7.13	271.122	C16H17NO3	CPD-19434
CPD-19435	(4aR,10bS)-noroxomaritidine	1	25737.1	1	1	1	34532.3	16321.3	1	32122.1	27843.1	1	1	1	10209.9	1	1	1	17102.7	1	1	7.13	271.122	C16H17NO3	CPD-19435
CPD-19428	vittatine	1	25737.1	1	1	1	34532.3	16321.3	1	32122.1	27843.1	1	1	1	10209.9	1	1	1	17102.7	1	1	7.13	271.122	C16H17NO3	CPD-19428
CPD-19432	N-demethylnarwedine	1	25737.1	1	1	1	34532.3	16321.3	1	32122.1	27843.1	1	1	1	10209.9	1	1	1	17102.7	1	1	7.13	271.122	C16H17NO3	CPD-19432
CPD-19463	caranine	1	25737.1	1	1	1	34532.3	16321.3	1	32122.1	27843.1	1	1	1	10209.9	1	1	1	17102.7	1	1	7.13	271.122	C16H17NO3	CPD-19463
CPD-19436	noroxopluviine	1	25737.1	1	1	1	34532.3	16321.3	1	32122.1	27843.1	1	1	1	10209.9	1	1	1	17102.7	1	1	7.13	271.122	C16H17NO3	CPD-19436
16-HYDROXYPALMITATE	16-hydroxypalmitate	285359	1	1	271442	209345	153158	218464	1	1	1	1	1	1	287162	179094	1	1	1	1	1	9.63	271.221	C16H31O3	16-HYDROXYPALMITATE
CPD-9321	deoxyshikonin	172800	1	40087.1	270635	140378	1	449858	292937	388596	407276	349301	183523	321906	525398	381176	310399	317600	320491	364721	378401	1.27	272.11	C16H16O4	CPD-9321
CPD-9366	(-)-vestitol	172800	1	40087.1	270635	140378	1	449858	292937	388596	407276	349301	183523	321906	525398	381176	310399	317600	320491	364721	378401	1.27	272.11	C16H16O4	CPD-9366
S-NORCOCLAURINE	(S)-norcoclaurine	147058	92441.1	233942	193846	159597	1	83590.7	207361	99315.6	152598	104518	1	88588	76278.3	162233	190869	158795	103910	111809	134310	9.24	272.124	C16H18NO3	S-NORCOCLAURINE
R-NORCOCLAURINE	(R)-norcoclaurine	147058	92441.1	233942	193846	159597	1	83590.7	207361	99315.6	152598	104518	1	88588	76278.3	162233	190869	158795	103910	111809	134310	9.24	272.124	C16H18NO3	R-NORCOCLAURINE
CPD-352	17b-estradiol	73654.1	1	11941.8	145249	27465.9	663386	241361	109440	1	316691	117471	132360	92036	92031.9	133096	236123	119013	180911	1	1	5.11938	272.17	C18H24O2	CPD-352
CPD4KF-6	stemar-13-ene	253582	98601.3	127019	237137	153855	73636.7	1	95875	87042.4	90213.9	156154	1	1	327546	140506	84982.1	139846	60911.5	105547	80252.9	10.5947	272.255	C20H32	CPD4KF-6
CPD-11534	ent-isokaurene	253582	98601.3	127019	237137	153855	73636.7	1	95875	87042.4	90213.9	156154	1	1	327546	140506	84982.1	139846	60911.5	105547	80252.9	10.5947	272.255	C20H32	CPD-11534
CPD4KF-7	9b-pimara-7,15-diene	253582	98601.3	127019	237137	153855	73636.7	1	95875	87042.4	90213.9	156154	1	1	327546	140506	84982.1	139846	60911.5	105547	80252.9	10.5947	272.255	C20H32	CPD4KF-7
CPD-8697	palustradiene	253582	98601.3	127019	237137	153855	73636.7	1	95875	87042.4	90213.9	156154	1	1	327546	140506	84982.1	139846	60911.5	105547	80252.9	10.5947	272.255	C20H32	CPD-8697
CPD-4752	stemar-13-ene	253582	98601.3	127019	237137	153855	73636.7	1	95875	87042.4	90213.9	156154	1	1	327546	140506	84982.1	139846	60911.5	105547	80252.9	10.5947	272.255	C20H32	CPD-4752
CPD-12805	fusicocca-2,10(14)-diene	253582	98601.3	127019	237137	153855	73636.7	1	95875	87042.4	90213.9	156154	1	1	327546	140506	84982.1	139846	60911.5	105547	80252.9	10.5947	272.255	C20H32	CPD-12805
CPD1F-128	ent-kaurene	253582	98601.3	127019	237137	153855	73636.7	1	95875	87042.4	90213.9	156154	1	1	327546	140506	84982.1	139846	60911.5	105547	80252.9	10.5947	272.255	C20H32	CPD1F-128
#NAME?	#N/A	253582	98601.3	127019	237137	153855	73636.7	1	95875	87042.4	90213.9	156154	1	1	327546	140506	84982.1	139846	60911.5	105547	80252.9	10.5947	272.255	C20H32	#NAME?
CPD-8695	levopimaradiene	253582	98601.3	127019	237137	153855	73636.7	1	95875	87042.4	90213.9	156154	1	1	327546	140506	84982.1	139846	60911.5	105547	80252.9	10.5947	272.255	C20H32	CPD-8695
CPD-7097	ent-pimara-8(14),15-diene	253582	98601.3	127019	237137	153855	73636.7	1	95875	87042.4	90213.9	156154	1	1	327546	140506	84982.1	139846	60911.5	105547	80252.9	10.5947	272.255	C20H32	CPD-7097
CPD-4751	ent-cassa-12,15-diene	253582	98601.3	127019	237137	153855	73636.7	1	95875	87042.4	90213.9	156154	1	1	327546	140506	84982.1	139846	60911.5	105547	80252.9	10.5947	272.255	C20H32	CPD-4751
CPD-8699	(+)-isopimara-7,15-diene	253582	98601.3	127019	237137	153855	73636.7	1	95875	87042.4	90213.9	156154	1	1	327546	140506	84982.1	139846	60911.5	105547	80252.9	10.5947	272.255	C20H32	CPD-8699
CPD-8696	neoabietadiene	253582	98601.3	127019	237137	153855	73636.7	1	95875	87042.4	90213.9	156154	1	1	327546	140506	84982.1	139846	60911.5	105547	80252.9	10.5947	272.255	C20H32	CPD-8696
TAXA-411-DIENE	taxa-4,11-diene	253582	98601.3	127019	237137	153855	73636.7	1	95875	87042.4	90213.9	156154	1	1	327546	140506	84982.1	139846	60911.5	105547	80252.9	10.5947	272.255	C20H32	TAXA-411-DIENE
CPD-9907	9b-stemod-13(17)-ene	253582	98601.3	127019	237137	153855	73636.7	1	95875	87042.4	90213.9	156154	1	1	327546	140506	84982.1	139846	60911.5	105547	80252.9	10.5947	272.255	C20H32	CPD-9907
CPD-14312	miltiradiene	253582	98601.3	127019	237137	153855	73636.7	1	95875	87042.4	90213.9	156154	1	1	327546	140506	84982.1	139846	60911.5	105547	80252.9	10.5947	272.255	C20H32	CPD-14312
CPD-4753	ent-sandaracopimaradiene	253582	98601.3	127019	237137	153855	73636.7	1	95875	87042.4	90213.9	156154	1	1	327546	140506	84982.1	139846	60911.5	105547	80252.9	10.5947	272.255	C20H32	CPD-4753
CPD-684	casbene	253582	98601.3	127019	237137	153855	73636.7	1	95875	87042.4	90213.9	156154	1	1	327546	140506	84982.1	139846	60911.5	105547	80252.9	10.5947	272.255	C20H32	CPD-684
CPD-4754	(-)-9b-pimara-7,15-diene	253582	98601.3	127019	237137	153855	73636.7	1	95875	87042.4	90213.9	156154	1	1	327546	140506	84982.1	139846	60911.5	105547	80252.9	10.5947	272.255	C20H32	CPD-4754
TETCYCLACIS	tetcyclacis	32409.9	79805.4	76599.1	128680	117327	1	42782.6	55135.7	141176	88287.1	65167.3	135942	147112	114438	28752.6	134518	51715.2	158310	124232	101506	2.10737	273.081	C13H12ClN5	TETCYCLACIS
CPD0-1590	1-(p-butylphenyl)-2,2-dimethyl-4,6-diamino-1,2-dihydro-s-triazine	44509.3	54819	56503.9	41755.2	50115.6	1	1	37630.4	25559	11348.2	31982.6	21760	28542	51675.6	23611.7	1	26623.2	1	16051.2	16615.4	3.59	273.198	C15H23N5	CPD0-1590
CPD0-967	hexanediol 1,6-bisphosphate	164349	173604	189201	11479.4	239647	11009.9	31952.9	104555	90644	36178	53854.9	339855	103102	38049.1	79812.5	61496.1	91536.7	38413.3	359813	74107.6	1.49	274.005	C6H12O8P2	CPD0-967
CPD-19487	3-carboxy-10-(methylsulfanyl)-2-oxodecanoate	160731	28340.8	104438	233849	181124	586400	888650	324476	128486	378079	271360	447899	260388	167821	162802	349832	297322	348487	414801	339779	16.475	274.089	C12H18O5S	CPD-19487
CPD-9749	hemigossypolone	1	1.04694e+06	1	1	1	1	1	1	816323	754291	1	1	1	1.46123e+06	1	1	1	942181	835186	899054	3.72	275.097	C15H15O5	CPD-9749
SACCHAROPINE	L-saccharopine	55935.3	29090.1	19993.9	53778.7	38214.1	155417	116939	32782.3	75674.8	94701	71151.5	64447.5	50527.3	109586	37944.6	96119.1	56721.9	65761.9	61366.9	76749.1	1.77	275.124	C11H19N2O6	SACCHAROPINE
CPDQT-35	2-[(7'-methylsulfanyl)heptyl]malate	206632	101901	89025.1	193263	60665.2	168120	52836.6	31657.2	88329.5	80940.2	99332.8	86847.8	83573.1	153737	116889	101132	75935.8	85757.5	65585.3	75056.3	3.502	276.101	C12H20O5S	CPDQT-35
CPDQT-40	3-[(7'-methylsulfanyl)heptyl]malate	206632	101901	89025.1	193263	60665.2	168120	52836.6	31657.2	88329.5	80940.2	99332.8	86847.8	83573.1	153737	116889	101132	75935.8	85757.5	65585.3	75056.3	3.502	276.101	C12H20O5S	CPDQT-40
AMINO-RIBOSYLAMINO-1H-3H-PYR-DIONE	5-amino-6-(D-ribitylamino)uracil	206632	29002.4	1	193263	60665.2	301043	52836.6	1	1	1	1	1	1	1	1	44378.4	1	1	1	22662.3	2.81	276.108	C9H16N4O6	AMINO-RIBOSYLAMINO-1H-3H-PYR-DIONE
CPD-19785	4-prenylphlormethylbutanophenone	30643.5	17371.7	20829.3	36478.9	10968.9	15875.8	42625.3	46034.6	1	43279.6	22701.2	42624.5	10650.7	57573.9	17453.7	53693.4	46327	41057.9	1	1	2.43	277.135	C16H21O4	CPD-19785
CPD-7109	4-prenylphlorisovalerophenone	30643.5	17371.7	20829.3	36478.9	10968.9	15875.8	42625.3	46034.6	1	43279.6	22701.2	42624.5	10650.7	57573.9	17453.7	53693.4	46327	41057.9	1	1	2.43	277.135	C16H21O4	CPD-7109
EHNA	EHNA	20935.4	12132.2	27868.1	19948.3	20888.1	47781.5	40765.8	56596.3	39549.7	56687.3	108107	53934	114114	63519.2	120479	39042.4	36267.9	55542.1	151005	157535	1.4545	277.198	C14H23N5O	EHNA
CPD-8229	punicate	563438	41640.1	45984.1	458577	38658.3	1	1	24183.2	34277.1	23397.3	452581	383135	50501.8	609048	366394	143568	17438.1	1	25158.2	17999.6	13.7494	277.223	C18H29O2	CPD-8229
CREPENYNATE	crepenynate	563438	41640.1	45984.1	458577	38658.3	1	1	24183.2	34277.1	23397.3	452581	383135	50501.8	609048	366394	143568	17438.1	1	25158.2	17999.6	13.7494	277.223	C18H29O2	CREPENYNATE
CPD-8228	calendate	563438	41640.1	45984.1	458577	38658.3	1	1	24183.2	34277.1	23397.3	452581	383135	50501.8	609048	366394	143568	17438.1	1	25158.2	17999.6	13.7494	277.223	C18H29O2	CPD-8228
CPD-8231	alpha-eleostearate	563438	41640.1	45984.1	458577	38658.3	1	1	24183.2	34277.1	23397.3	452581	383135	50501.8	609048	366394	143568	17438.1	1	25158.2	17999.6	13.7494	277.223	C18H29O2	CPD-8231
CPD-8117	gamma-linolenate	563438	41640.1	45984.1	458577	38658.3	1	1	24183.2	34277.1	23397.3	452581	383135	50501.8	609048	366394	143568	17438.1	1	25158.2	17999.6	13.7494	277.223	C18H29O2	CPD-8117
LINOLENIC_ACID	alpha-linolenate	563438	41640.1	45984.1	458577	38658.3	1	1	24183.2	34277.1	23397.3	452581	383135	50501.8	609048	366394	143568	17438.1	1	25158.2	17999.6	13.7494	277.223	C18H29O2	LINOLENIC_ACID
CPD-12205	(4E,6E)-1-(4-hydroxyphenyl)-7-phenylhepta-4,6-dien-3-one	789431	820972	455526	1.2641e+06	881632	5327961	1.57165e+06	749495	1.33116e+06	2.15707e+06	673470	1.61499e+06	999886	170175	1.30157e+06	2.32171e+06	953642	1.95403e+06	1.23931e+06	1.29819e+06	2.21	278.132	C19H18O2	CPD-12205
CPD-511	pantetheine	789431	820972	455526	1.2641e+06	881632	5350701	2.01834e+06	749495	1.33116e+06	2.15707e+06	673470	1.61499e+06	999886	170175	1.30157e+06	2.32171e+06	953642	1.95403e+06	1.23931e+06	1.29819e+06	2.21	278.132	C11H22N2O4S	CPD-511
CPD-7728	9'-hydroxyabscisate	1	26605.7	36367.7	79244.7	11674.5	77427.9	56599.6	50547.9	69270.4	69667.6	79871.2	67204.9	57340.4	87069.8	71614.2	82041.9	53735.6	66204.8	57331.6	62662.1	3.55368	279.13	C15H19O5	CPD-7728
CPD-7729	neophaseate	1	26605.7	36367.7	79244.7	11674.5	77427.9	56599.6	50547.9	69270.4	69667.6	79871.2	67204.9	57340.4	87069.8	71614.2	82041.9	53735.6	66204.8	57331.6	62662.1	3.55368	279.13	C15H19O5	CPD-7729
CPD-7234	8'-hydroxyabscisate	1	26605.7	36367.7	79244.7	11674.5	77427.9	56599.6	50547.9	69270.4	69667.6	79871.2	67204.9	57340.4	87069.8	71614.2	82041.9	53735.6	66204.8	57331.6	62662.1	3.55368	279.13	C15H19O5	CPD-7234
CPD-17688	7'-hydroxyabscisate	1	26605.7	36367.7	79244.7	11674.5	77427.9	56599.6	50547.9	69270.4	69667.6	79871.2	67204.9	57340.4	87069.8	71614.2	82041.9	53735.6	66204.8	57331.6	62662.1	3.55368	279.13	C15H19O5	CPD-17688
CPD-7725	phaseic acid	1	26605.7	36367.7	79244.7	11674.5	77427.9	56599.6	50547.9	69270.4	69667.6	79871.2	67204.9	57340.4	87069.8	71614.2	82041.9	53735.6	66204.8	57331.6	62662.1	3.55368	279.13	C15H19O5	CPD-7725
CPD-8203	(9Z,12E)-octadecadienoate	129296	58185.6	74129.8	75225.4	72306.5	1	42283.3	43332	1	1	72520.7	70043.9	61909.2	81907.4	70190.3	47848.7	64338.5	1	1	1	15.55	279.224	C18H31O2	CPD-8203
LINOLEIC_ACID	linoleate	129296	58185.6	74129.8	75225.4	72306.5	1	42283.3	43332	1	1	72520.7	70043.9	61909.2	81907.4	70190.3	47848.7	64338.5	1	1	1	15.55	279.224	C18H31O2	LINOLEIC_ACID
RISEDRONATE	risedronate	29442.6	89218.6	58503.5	77410.1	48753.6	48027.4	34367.7	25087	55578.1	42898	68826.4	50603.5	36282.4	53877.6	55226.5	41555.6	64302.2	60579.2	64524.3	76495.2	1	279.982	C7H8NO7P2	RISEDRONATE
ADENOSINE-5-CARBOXAMIDE	adenosine 5'-carboxamide	12264.2	28741.8	10543.9	25470.8	28088.1	17024.6	27499.5	1	18243.9	5501.59	17978.5	11332.2	10393.9	20677.2	16300.9	57521.3	17640.9	11910.6	10283.9	34426	5.67895	280.091	C10H12N6O4	ADENOSINE-5-CARBOXAMIDE
CPD-13495	1-(3,4-dihydroxyphenyl)-5-hydroxy-3-decanone	179819	202711	192691	204125	193986	1	1	1	216057	1	187174	183215	1	183509	178209	168849	193475	1	133996	138047	16.57	280.161	C16H24O4	CPD-13495
OLEATE-CPD	oleate	72166	66837.3	69828.2	66051.6	47049.1	34752.3	29047.8	28196.7	30888.3	24166.6	57975.2	51197	47716.5	43482.1	58443.3	17747.6	19878.5	1	18344.6	12163	17.89	281.255	C18H33O2	OLEATE-CPD
CPD-9247	cis-vaccenate	72166	66837.3	69828.2	66051.6	47049.1	34752.3	29047.8	28196.7	30888.3	24166.6	57975.2	51197	47716.5	43482.1	58443.3	17747.6	19878.5	1	18344.6	12163	17.89	281.255	C18H33O2	CPD-9247
CPD-8477	petroselinate	72166	66837.3	69828.2	66051.6	47049.1	34752.3	29047.8	28196.7	30888.3	24166.6	57975.2	51197	47716.5	43482.1	58443.3	17747.6	19878.5	1	18344.6	12163	17.89	281.255	C18H33O2	CPD-8477
CPD-3628	pseudobaptigenin	12119.1	11128.5	10778.3	11532.6	69316.1	21555.3	1	20495	18240.5	20479.6	18667.8	1	16092.6	1	1	36975.2	68158.6	1	33786.1	39475.3	7.15	282.049	C16H10O5	CPD-3628
CPD-13037	(1,4)-b-xylobiose	73529.4	93064.7	129955	197170	167228	94655.5	95639.9	102409	217241	164039	161027	108553	244533	89659	98812.1	285259	198658	165586	105497	156375	2.0445	282.091	C10H18O9	CPD-13037
CPD-19521	3-methylinosine	73529.4	93064.7	129955	197170	167228	40707.3	132355	141713	1	164039	161027	108553	297834	89659	152706	285259	198658	1	105497	156375	1.74	282.091	C11H14N4O5	CPD-19521
CPD-1095	acacetin	34398.7	54161.7	10670.8	93949.6	62722	141629	131492	29769.6	138625	134702	23131.3	28042.1	68306.6	78357.6	11271.5	60317.8	72732.8	37176.6	68406	24547.8	2.6	283.067	C16H11O5	CPD-1095
BIOCHANIN-A	biochanin-A	34398.7	54161.7	10670.8	93949.6	62722	141629	131492	29769.6	138625	134702	23131.3	28042.1	68306.6	78357.6	11271.5	60317.8	72732.8	37176.6	68406	24547.8	2.6	283.067	C16H11O5	BIOCHANIN-A
CPD-12381	8-oxo-deoxyguanosine	100069	53294.7	43269.3	101839	71461.9	407559	224065	156073	150452	267930	181716	189486	11241.6	163188	150972	188860	143093	205318	203214	205613	1.79	283.088	C10H13N5O5	CPD-12381
CPD-15142	9-b-D-arabinofuranosylguanine	100069	53294.7	43269.3	101839	71461.9	407559	224065	156073	150452	267930	181716	189486	11241.6	163188	150972	188860	143093	205318	203214	205613	1.79	283.088	C10H13N5O5	CPD-15142
GUANOSINE	guanosine	100069	53294.7	43269.3	101839	71461.9	407559	224065	156073	150452	267930	181716	189486	11241.6	163188	150972	188860	143093	205318	203214	205613	1.79	283.088	C10H13N5O5	GUANOSINE
CPD0-1040	7-methylinosine	1	1	1	41692.9	1	157614	122921	1	1	91921	1	1	32103.9	28898.2	26069.5	84425.7	1	76837.9	77770.4	72667.1	18.64	283.11	C11H15N4O5	CPD0-1040
CPD-1881	indol-3-yl-acetothiohydroxamate-O-sulfonate	1	1	1	1	1	67462.9	36929.6	11335.7	1	29881.1	11396.2	12829.9	1	1	1	31344.2	1	28840	23310.6	21538.3	20.18	283.998	C10H8N2O4S2	CPD-1881
XANTHOSINE	xanthosine	27775.5	1	1	23557.5	16921.1	18249	35571	1	1	24243.4	1	1	1	1	21871.7	22875.4	1	32531.5	28169.3	22067.4	3.82	284.066	C10H12N4O6	XANTHOSINE
CPD-12630	benzoyl-b-D-glucopyranose	1	1	1	32967.3	1	142506	112394	79520.8	48518.9	88852.9	48644.9	41488.2	26120.4	48020.7	42492.4	46962.4	57619.4	53350.7	61072	44109.8	1.79	284.095	C13H16O7	CPD-12630
CPD-14528	2-phenylethyl b-D-glucopyranoside	38269.9	27693.4	40333.9	33830	31466	40660.6	23791.2	33830.8	47541.9	41537.1	22625.9	34186.7	27623.8	13336.6	27379.7	54939.7	27779.9	33822.5	17971	19542.8	6.25	284.122	C14H20O6	CPD-14528
CPD0-1625	methylene blue	38269.9	33783.4	40333.9	33830	31466	40660.6	46270.4	33830.8	47541.9	41537.1	34815.6	35768.5	42973.1	27848.6	27379.7	37001.6	27779.9	21965.7	1	22292.9	4.81	284.122	C16H18N3S	CPD0-1625
MORPHINONE	morphinone	48643.8	1	1	39003.7	21031.3	149755	97697.8	65925.3	32454.4	86851	42195.9	44306.5	34995.4	38994.6	27756.2	1	18202.6	60780.7	44496.8	49430.2	1.78	284.132	C17H18NO3	MORPHINONE
CPD-10511	hexadecanedioate	48823.1	1	1	18610.9	1	35400.3	64169	19059	32783.9	30884.7	1	35287.6	18632.1	239089	30970.4	27281.4	19365.2	31002.3	42909.2	30571.7	10.7438	284.196	C16H28O4	CPD-10511
RETINAL	all-trans-retinal	1	51988	1	55472.8	71002.3	1	1	48929.7	15734.6	40843.3	65959.7	1	1	1	95303.7	1	73782.1	64815.7	51264.6	44735.7	1.11	284.208	C20H28O	RETINAL
CPD-8724	dehydroabietadienal	1	51988	1	55472.8	71002.3	1	1	48929.7	15734.6	40843.3	65959.7	1	1	1	95303.7	1	73782.1	64815.7	51264.6	44735.7	1.11	284.208	C20H28O	CPD-8724
3-DEOXY-D-ARABINO-HEPTULOSONATE-7-P	3-deoxy-D-arabino-heptulosonate 7-phosphate	205957	84374.3	180678	23871.4	45336.8	76114.4	93222.4	66633.1	77055.5	81101.4	34110.1	35911.4	23734.5	76646.9	212701	68695.4	74708.4	80655.7	10328.8	81286.9	2.63	285.002	C7H10O10P	3-DEOXY-D-ARABINO-HEPTULOSONATE-7-P
CPD-9626	1,6,7,8-tetrahydroxy-2-methylanthraquinone	1	1	1	1	1	1	26854	1	1	1	1	1	1	1	1	10695.2	1	11918.9	10707.8	1	20.19	285.032	C15H9O6	CPD-9626
INDOLE-3-GLYCEROL-P	(1S,2R)-1-C-(indol-3-yl)glycerol 3-phosphate	1	1	1	1	1	1	26854	1	1	1	1	1	1	1	1	10695.2	1	11918.9	10707.8	1	20.19	285.032	C11H12NO6P	INDOLE-3-GLYCEROL-P
CPD-591	cyanidin	1	1	1	1	1	1	26854	1	1	1	1	1	1	1	1	10695.2	1	11918.9	10707.8	1	20.19	285.032	C15H9O6	CPD-591
CPD-6641	2'-hydroxygenistein	1	1	1	1	1	1	26854	1	1	1	1	1	1	1	1	10695.2	1	11918.9	10707.8	1	20.19	285.032	C15H9O6	CPD-6641
CPD-12209	methoxyanigorufone	33599.9	22230.4	21055	26139.8	40880.4	55584.1	48011	24620.4	48803.8	60166.8	32457.2	11034.9	45649.7	34119.6	33678.3	53542.1	11109.5	44832.3	38658.3	42927.9	4.63	286.103	C20H14O2	CPD-12209
R-COCLAURINE	(R)-coclaurine	276966	271111	257324	279021	280296	1	135715	144403	206839	158942	200684	196461	180833	168873	200845	1	149943	154079	160380	171347	1.37	286.146	C17H20NO3	R-COCLAURINE
S-COCLAURINE	(S)-coclaurine	276966	271111	257324	279021	280296	1	135715	144403	206839	158942	200684	196461	180833	168873	200845	1	149943	154079	160380	171347	1.37	286.146	C17H20NO3	S-COCLAURINE
MORPHINE	morphine	276966	271111	257324	279021	280296	1	135715	144403	206839	158942	200684	196461	180833	168873	200845	1	149943	154079	160380	171347	1.37	286.146	C17H20NO3	MORPHINE
ANDROST4ENE	androst-4-ene-3,17-dione	1	22042.9	16409.9	83243.9	22530.8	190383	101451	136496	84820.5	176422	100391	74920.3	61234.5	125614	35911.9	118025	63650.8	101865	94997.4	97574.6	4.02	286.188	C19H26O2	ANDROST4ENE
CPD-8711	neoabietadienal	100458	23555.2	18804.7	24454.3	25645.4	1	31698.3	19050.5	20059.3	24909.5	10803.6	34514.9	37761.3	38316.4	16489.6	35030.5	23300.3	28313.1	30632	17766.2	16.54	286.228	C20H30O	CPD-8711
CPD-8716	palustradienal	100458	23555.2	18804.7	24454.3	25645.4	1	31698.3	19050.5	20059.3	24909.5	10803.6	34514.9	37761.3	38316.4	16489.6	35030.5	23300.3	28313.1	30632	17766.2	16.54	286.228	C20H30O	CPD-8716
CPD-8728	isopimara-7,15-dienal	100458	23555.2	18804.7	24454.3	25645.4	1	31698.3	19050.5	20059.3	24909.5	10803.6	34514.9	37761.3	38316.4	16489.6	35030.5	23300.3	28313.1	30632	17766.2	16.54	286.228	C20H30O	CPD-8728
CPD-8722	dehydroabietadienol	100458	23555.2	18804.7	24454.3	25645.4	1	31698.3	19050.5	20059.3	24909.5	10803.6	34514.9	37761.3	38316.4	16489.6	35030.5	23300.3	28313.1	30632	17766.2	16.54	286.228	C20H30O	CPD-8722
CPD-13922	(-)-9b-pimara-7,15-dien-19-al	100458	23555.2	18804.7	24454.3	25645.4	1	31698.3	19050.5	20059.3	24909.5	10803.6	34514.9	37761.3	38316.4	16489.6	35030.5	23300.3	28313.1	30632	17766.2	16.54	286.228	C20H30O	CPD-13922
ENT-KAUR-16-EN-19-AL	ent-kaurenal	100458	23555.2	18804.7	24454.3	25645.4	1	31698.3	19050.5	20059.3	24909.5	10803.6	34514.9	37761.3	38316.4	16489.6	35030.5	23300.3	28313.1	30632	17766.2	16.54	286.228	C20H30O	ENT-KAUR-16-EN-19-AL
CPD-16534	ferruginol	100458	23555.2	18804.7	24454.3	25645.4	1	31698.3	19050.5	20059.3	24909.5	10803.6	34514.9	37761.3	38316.4	16489.6	35030.5	23300.3	28313.1	30632	17766.2	16.54	286.228	C20H30O	CPD-16534
CPD-16680	9b-stemod-13(17)-en-19-al	100458	23555.2	18804.7	24454.3	25645.4	1	31698.3	19050.5	20059.3	24909.5	10803.6	34514.9	37761.3	38316.4	16489.6	35030.5	23300.3	28313.1	30632	17766.2	16.54	286.228	C20H30O	CPD-16680
CPD-8707	levopimaradienal	100458	23555.2	18804.7	24454.3	25645.4	1	31698.3	19050.5	20059.3	24909.5	10803.6	34514.9	37761.3	38316.4	16489.6	35030.5	23300.3	28313.1	30632	17766.2	16.54	286.228	C20H30O	CPD-8707
CPD-20324	ent-cassa-12,15-dien-2-one	100458	23555.2	18804.7	24454.3	25645.4	1	31698.3	19050.5	20059.3	24909.5	10803.6	34514.9	37761.3	38316.4	16489.6	35030.5	23300.3	28313.1	30632	17766.2	16.54	286.228	C20H30O	CPD-20324
CPD-8693	abieta-7,13-diene-18-al	100458	23555.2	18804.7	24454.3	25645.4	1	31698.3	19050.5	20059.3	24909.5	10803.6	34514.9	37761.3	38316.4	16489.6	35030.5	23300.3	28313.1	30632	17766.2	16.54	286.228	C20H30O	CPD-8693
CPD-15074	2-hydroxynaringenin	1	39052.8	26347.6	18505.4	25167.1	12862.9	1	48767.5	1	34171.6	1	48277.5	36073.8	1	11291.9	51312.9	16794.9	68331	1	1	7.08	287.047	C15H11O6	CPD-15074
CPD-12655	1-(4-hydroxyphenyl)-3-(2,4,6-trihydroxyphenyl)propane-1,3-dione	1	39052.8	26347.6	18505.4	25167.1	12862.9	1	48767.5	1	34171.6	1	48277.5	36073.8	1	11291.9	51312.9	16794.9	68331	1	1	7.08	287.047	C15H11O6	CPD-12655
CPD-6646	dalbergioidin	1	39052.8	26347.6	18505.4	25167.1	12862.9	1	48767.5	1	34171.6	1	48277.5	36073.8	1	11291.9	51312.9	16794.9	68331	1	1	7.08	287.047	C15H11O6	CPD-6646
CPD-6994	(2S)-eriodictyol	1	39052.8	26347.6	18505.4	25167.1	12862.9	1	48767.5	1	34171.6	1	48277.5	36073.8	1	11291.9	51312.9	16794.9	68331	1	1	7.08	287.047	C15H11O6	CPD-6994
INDOLE-3-ACETYL-LEU	(indol-3-yl)acetyl-L-leucine	237551	174036	1	148825	139887	90966.3	90777.8	70100.8	109670	92415	85966.3	90023.9	77965.9	70354.1	111155	93364.3	84784.3	66297.5	98227.2	84091.4	4.17	287.133	C16H19N2O3	INDOLE-3-ACETYL-LEU
CPD-11227	(indol-3-yl)acetyl-L-isoleucine	237551	174036	1	148825	139887	90966.3	90777.8	70100.8	109670	92415	85966.3	90023.9	77965.9	70354.1	111155	93364.3	84784.3	66297.5	98227.2	84091.4	4.17	287.133	C16H19N2O3	CPD-11227
9--OR-1016-DIHYDROXYPALMITATE	10,16-dihydroxypalmitate	60653.9	19455.9	21874.1	69276.1	42595.5	93724.7	25459.9	31348	40085.4	33628.3	109517	51418.1	17829.1	1	25090.5	43374.2	39943.8	30759.4	46434.1	43118.8	9.40737	287.216	C16H31O4	9--OR-1016-DIHYDROXYPALMITATE
CPD-12203	lachnanthocarpone	73718.6	79946.6	74981.2	66954.4	78676.8	1	19901.4	34127.2	60469.4	33258.3	39532	39770.2	44291.2	36857.9	51148.9	34940.5	34955.7	30578.9	37659.2	34609.2	1.37	288.079	C19H12O3	CPD-12203
INDOLE-3-ACETYL-ASP	(indol-3-yl)acetyl-L-aspartate	73718.6	79946.6	74981.2	66954.4	78676.8	1	19901.4	34127.2	60469.4	33258.3	39532	39770.2	44291.2	36857.9	51148.9	34940.5	34955.7	30578.9	37659.2	34609.2	1.37	288.079	C14H12N2O5	INDOLE-3-ACETYL-ASP
CPD0-1152	N-pentylpantothenamide	47467.8	17845.8	36618.6	11160.3	1	60488.5	123999	32392.1	141736	73892.1	1	1	58335.7	1	68063.5	14490.4	32052.2	1	1	74843.4	9.03714	288.204	C14H28N2O4	CPD0-1152
CPD-342	5alpha-androstane-3,17-dione	27674.2	17845.8	36618.6	11160.3	1	60488.5	93016.8	1	106842	1	19857.5	34634.6	15024.8	1	68063.5	14490.4	26563.6	15675.6	1	1	9.045	288.209	C19H28O2	CPD-342
CPD-6954	p-coumaroyltriacetate	1	12428.8	14031.4	1	10744.5	1	1	1	1	1	1	1	1	1	1	1	1	1	1	1	1.26	289.065	C15H13O6	CPD-6954
L-ARGININO-SUCCINATE	L-arginino-succinate	1	77206.8	26001.6	17938.1	22550.9	43332.9	1	30188.6	1	59264.7	57530	67956.2	56732.2	1	1	1	1	69634.2	63207.8	66773.6	7.00077	289.122	C10H17N4O6	L-ARGININO-SUCCINATE
CPD-9583	(6-hydroxy-indol-3-yl)acetyl-L-valine	1	77206.8	26001.6	17938.1	22550.9	43332.9	1	30188.6	1	59264.7	57530	67956.2	56732.2	1	1	86957.6	1	69634.2	63207.8	66773.6	6.97	289.122	C15H17N2O4	CPD-9583
CPD-9596	oxindole-3-acetyl-L-valine	1	77206.8	26001.6	17938.1	22550.9	43332.9	1	30188.6	1	59264.7	57530	67956.2	56732.2	1	1	86957.6	1	69634.2	63207.8	66773.6	6.97	289.122	C15H17N2O4	CPD-9596
EDTA	EDTA	491845	214706	1.31096e+06	215816	590266	211756	431111	174835	495253	184268	164998	181199	169823	1	539776	607552	568590	196203	484797	514258	7.43579	290.077	C10H14N2O8	EDTA
CPD-10216	furaneol glucopyranoside	208772	530976	644807	774845	258771	731881	539833	1.66176e+06	599992	1.24897e+06	474792	328338	427469	524986	459478	627123	573768	837902	581736	489572	6.53	290.098	C12H18O8	CPD-10216
CPD0-1581	trimethoprim	1	111050	98790.7	192176	145050	384457	352826	198748	327445	337131	134575	140530	120548	134673	158181	5687.96	157916	145180	160182	168256	5.69	290.134	C14H18N4O3	CPD0-1581
L-HYOSCYAMINE	(S)-atropine	557833	1	1	1	235987	1	384118	595517	275922	380334	390056	355063	366545	1	434551	391840	308463	1	306393	1	11.84	290.184	C17H24NO3	L-HYOSCYAMINE
CPD-7996	littorine	557833	1	1	1	235987	1	384118	595517	275922	380334	390056	355063	366545	1	434551	391840	308463	1	306393	1	11.84	290.184	C17H24NO3	CPD-7996
CANAVANINOSUCCINATE	canavaninosuccinate	554334	276094	23876.1	11037.8	11381.2	422644	302643	380124	322167	354928	418367	439399	471100	254845	531736	443377	474124	357757	430914	467202	1.874	291.092	C9H15N4O7	CANAVANINOSUCCINATE
CPD-8682	9,10-epoxy-10,12Z,15Z-octadecatrienoate	1	1	1	53192.8	18088.1	1	1	1	1	1	73182.9	50601.1	44716.2	103187	78286.1	56334.1	18347	91921.3	1	1	12.18	291.188	C18H27O3	CPD-8682
CPD-728	(9Z,13S,15Z)-12,13-epoxyoctadeca-9,11,15-trienoate	1	1	1	53192.8	18088.1	1	1	1	1	1	73182.9	50601.1	44716.2	103187	78286.1	56334.1	18347	91921.3	1	1	12.18	291.188	C18H27O3	CPD-728
CPD-8680	colnelenate	1	1	1	53192.8	18088.1	1	1	1	1	1	73182.9	50601.1	44716.2	103187	78286.1	56334.1	18347	91921.3	1	1	12.18	291.188	C18H27O3	CPD-8680
CPD-729	dinor-12-oxo-phytodienoate	1	1	1	53192.8	18088.1	1	1	1	1	1	73182.9	50601.1	44716.2	103187	78286.1	56334.1	18347	91921.3	1	1	12.18	291.188	C18H27O3	CPD-729
CPD-12204	4-[(4E,6E)-3-oxo-7-phenylhepta-4,6-dien-1-yl]cyclohexa-3,5-diene-1,2-dione	1	1	222417	1	156698	516770	321725	1	1	404745	1	1	1	1	207041	370868	1	220776	1	1	2.57	292.111	C19H16O3	CPD-12204
CPD-12207	(1E,6E)-1-(4-hydroxyphenyl)-7-phenylhepta-1,6-diene-3,5-dione	1	1	222417	1	156698	516770	321725	1	1	404745	1	1	1	1	207041	370868	1	220776	1	1	2.57	292.111	C19H16O3	CPD-12207
CPD-9826	cinchoninone	1	18356.7	11136.6	10825.3	10408.3	43426.6	60778.1	23907.8	47863.5	38619	24977.1	12405.8	12018.9	39424.9	1	20602	1	11948.7	16070.7	22753	5.37471	292.161	C19H20N2O	CPD-9826
CPD-9833	cinchonidinone	1	18356.7	11136.6	10825.3	10408.3	43426.6	60778.1	23907.8	47863.5	38619	24977.1	12405.8	12018.9	39424.9	1	20602	1	11948.7	16070.7	22753	5.37471	292.161	C19H20N2O	CPD-9833
VELLOSIMINE	vellosimine	1	18356.7	11136.6	10825.3	10408.3	43426.6	60778.1	23907.8	47863.5	38619	24977.1	12405.8	12018.9	39424.9	1	20602	1	11948.7	16070.7	22753	5.37471	292.161	C19H20N2O	VELLOSIMINE
CPD-19728	(-)-jasmonoyl-1-aminocyclopropane-1 carboxylate	1	18356.7	11136.6	10825.3	10408.3	43426.6	60778.1	23907.8	47863.5	38619	24977.1	12405.8	12018.9	39424.9	1	20602	1	11948.7	16070.7	22753	5.37471	292.161	C16H22NO4	CPD-19728
16-EPIVELLOSIMINE	16-epivellosimine	1	18356.7	11136.6	10825.3	10408.3	43426.6	60778.1	23907.8	47863.5	38619	24977.1	12405.8	12018.9	39424.9	1	20602	1	11948.7	16070.7	22753	5.37471	292.161	C19H20N2O	16-EPIVELLOSIMINE
CPD-7655	octyl b-D-glucopyranoside	1	1	1	1	724285	892615	671274	654714	975868	857753	1	1	732873	789246	1	803739	845865	1	1	738599	6.98	292.186	C14H28O6	CPD-7655
CPD-10571	terbinafine	1.87961e+06	1.10054e+06	1.35446e+06	2.79831e+06	2015670	939798	1.26655e+06	2.75505e+06	883541	2.10356e+06	4.34486e+06	2.73125e+06	2.02347e+06	1.85317e+06	2.76202e+06	2.07586e+06	2.01371e+06	2.57143e+06	828483	2.08997e+06	13.858	292.2	C21H26N	CPD-10571
CPD-12237	4-coumaroyl-3-hydroxyagmatine	81132.4	99329.6	93599.1	115849	98686.4	143759	111746	77604.1	113280	113779	108448	94412.8	101876	118981	82103.7	97341.1	89923.5	78963.8	89258	89470.4	3.03	293.166	C14H21N4O3	CPD-12237
CPD-13089	(12Z,15Z)-9,10-epoxyoctadeca-12,15-dienoate	614981	1	1	464511	334635	1	450377	454345	239450	1	715056	1	1	1.22822e+06	1	354279	339871	1	344894	352375	15.67	293.203	C18H29O3	CPD-13089
CPD-17614	9(S)-hydroxy-(10E,12Z,15Z)-octadeca-10,12,15-trienoate	614981	1	1	464511	334635	1	450377	454345	239450	1	715056	1	1	1.22822e+06	1	354279	339871	1	344894	352375	15.67	293.203	C18H29O3	CPD-17614
CPD-13091	(9Z,12Z)-15,16-epoxyoctadeca-9,12-dienoate	614981	1	1	464511	334635	1	450377	454345	239450	1	715056	1	1	1.22822e+06	1	354279	339871	1	344894	352375	15.67	293.203	C18H29O3	CPD-13091
CPD-8681	9,10-epoxy-10,12Z-octadecadienoate	614981	1	1	464511	334635	1	450377	454345	239450	1	715056	1	1	1.22822e+06	1	354279	339871	1	344894	352375	15.67	293.203	C18H29O3	CPD-8681
EPOXYOCTA-CPD	(9Z)-(13S)-12,13-epoxyoctadeca-9,11-dienoate	614981	1	1	464511	334635	1	450377	454345	239450	1	715056	1	1	1.22822e+06	1	354279	339871	1	344894	352375	15.67	293.203	C18H29O3	EPOXYOCTA-CPD
CPD-8679	colneleate	614981	1	1	464511	334635	1	450377	454345	239450	1	715056	1	1	1.22822e+06	1	354279	339871	1	344894	352375	15.67	293.203	C18H29O3	CPD-8679
CPD-730	8-[(1R,2R)-3-oxo-2-{(Z)-pent-2-enyl}cyclopentyl]octanoate	614981	1	1	464511	334635	1	450377	454345	239450	1	715056	1	1	1.22822e+06	1	354279	339871	1	344894	352375	15.67	293.203	C18H29O3	CPD-730
CPD-8690	etheroleate	614981	1	1	464511	334635	1	450377	454345	239450	1	715056	1	1	1.22822e+06	1	354279	339871	1	344894	352375	15.67	293.203	C18H29O3	CPD-8690
CPD-13090	(9Z,15Z)-12,13-epoxy-octadeca-9,15-dienoate	614981	1	1	464511	334635	1	450377	454345	239450	1	715056	1	1	1.22822e+06	1	354279	339871	1	344894	352375	15.67	293.203	C18H29O3	CPD-13090
CPD-11724	phaselate	697043	974182	1.06603e+06	855580	971942	13832.6	227341	404272	357197	180381	356156	363311	328258	355348	301663	282973	231696	191508	152434	201211	1.83	294.033	C13H10O8	CPD-11724
CPD-16578	trans-coutarate	697043	974182	1.06603e+06	855580	971942	13832.6	227341	404272	357197	180381	356156	363311	328258	355348	301663	282973	231696	191508	152434	201211	1.83	294.033	C13H10O8	CPD-16578
5-PHOSPHORIBOSYL-5-AMINOIMIDAZOLE	5-amino-1-(5-phospho-b-D-ribosyl)imidazole	31162.5	12114.6	67478.8	18392.7	19382.9	1	1	20193.6	113490	79802.4	25276.5	23132.2	21626.1	37712.4	25608.9	20242.7	23413.7	19261	13660.1	20140	1.96222	294.052	C8H13N3O7P	5-PHOSPHORIBOSYL-5-AMINOIMIDAZOLE
CPDQT-408	(E)-1-(L-cystein-S-yl)-N-hydroxy-omega-(methylsulfanyl)heptan-1-imine	75439.1	75664.5	27734.3	1	82603.2	741038	279805	92038.8	1	266043	94953.2	1	132389	1	160117	264613	118213	1	161863	168781	2.19	294.106	C11H22N2O3S2	CPDQT-408
CPD-20263	7-[(2S)-2-amino-2-carboxylatoethyl]-5-hydroxy-2H-1,4-benzothiazine-3-carboxylate	40320.1	62066.1	71291	50283.7	69517.1	1	1	1	1	1	1	1	1	1	1	1	1	1	1	1	1.83	295.037	C12H11N2O5S	CPD-20263
CPD-20264	8-[(2S)-2-amino-2-carboxylatoethyl]-5-hydroxy-2H-1,4-benzothiazine-3-carboxylate	40320.1	62066.1	71291	50283.7	69517.1	1	1	1	1	1	1	1	1	1	1	1	1	1	1	1	1.83	295.037	C12H11N2O5S	CPD-20264
CPD-15286	1-O-malyl-b-D-glucose	32409.9	68077.9	64571.7	44772.6	51536.3	1	1	28662.5	80403.7	80001.8	40390.9	43870.9	59157.3	44181.4	17418.5	40638.9	51715.2	41492.3	24653.4	37906.9	1.29	295.064	C10H15O10	CPD-15286
CPD-11845	N-vanillate-L-glutamate	32409.9	60826.1	57314.9	44772.6	51536.3	1	1	14826.9	80403.7	80001.8	30944	43870.9	59157.3	30191.2	17863.6	40638.9	46354.7	41492.3	24653.4	37906.9	1.29	295.064	C13H13NO7	CPD-11845
CPD-14769	5,8,11,14-icosatetraynoate	250940	185755	222411	289569	254712	1	191305	184891	1	1	220527	219887	237633	151988	199670	163426	230960	175140	1	1	2.63	295.162	C20H23O2	CPD-14769
CPD-9835	cinchonidine	55772.9	36944.1	43134.7	37857.6	30657.3	54116.2	72203	59419.5	54069.5	62875.9	36063.4	35881.5	48455.8	25119.9	28908.5	52246.1	43609.9	33808.2	1	37849.6	4.13842	295.182	C19H23N2O	CPD-9835
CPD-13636	9,10-epoxy-12-cis-octadecenoate	1	125651	1	1	1	198893	241901	198602	1	173675	280007	1	1	354059	244831	1	1	1	1	154266	14.87	295.218	C18H31O3	CPD-13636
CPD-8204	dimorphecolate	1	125651	1	1	1	198893	241901	198602	1	173675	280007	1	1	354059	244831	1	1	1	1	154266	14.87	295.218	C18H31O3	CPD-8204
CPD-14396	(+)-vernolate	1	125651	1	1	1	198893	241901	198602	1	173675	280007	1	1	354059	244831	1	1	1	1	154266	14.87	295.218	C18H31O3	CPD-14396
18-OXOOLEATE	18-oxo-oleate	1	125651	1	1	1	198893	241901	198602	1	173675	280007	1	1	354059	244831	1	1	1	1	154266	14.87	295.218	C18H31O3	18-OXOOLEATE
CPD-10320	vernolate	1	125651	1	1	1	198893	241901	198602	1	173675	280007	1	1	354059	244831	1	1	1	1	154266	14.87	295.218	C18H31O3	CPD-10320
CPD-12192	densipolate	1	125651	1	1	1	198893	241901	198602	1	173675	280007	1	1	354059	244831	1	1	1	1	154266	14.87	295.218	C18H31O3	CPD-12192
DIHYDROSTERCULIC-ACID	dihydrosterculate	28544.8	1	1	37242.5	17678.4	1	26894.7	1	1	11550.6	19200.2	1	1	36874	24599.5	1	1	28386	1	1	12.17	295.269	C19H35O2	DIHYDROSTERCULIC-ACID
PHYTOL	phytol	585366	474645	512564	476330	444517	777259	719405	484989	556952	682676	733701	539113	575702	1.07421e+06	504427	509356	492773	498906	540406	478642	13.64	296.31	C20H40O	PHYTOL
5-METHYLTHIOADENOSINE	S-methyl-5'-thioadenosine	755952	565282	563503	711022	607107	685868	600285	493993	472600	596312	555943	576331	520141	499559	489708	580782	547834	540231	559121	540290	2.79	297.085	C11H15N5O3S	5-METHYLTHIOADENOSINE
18-HYDROXYOLEATE	18-hydroxyoleate	51928.6	1	24068.7	28641	21168.9	1	1	23520.6	1	1	1	35897.7	33259.5	34618.5	39489.9	25079.7	39704.3	1	19115.8	22266	15.53	297.234	C18H33O3	18-HYDROXYOLEATE
CPD-10514	9,10-epoxystearate	51928.6	1	24068.7	28641	21168.9	1	1	23520.6	1	1	1	35897.7	33259.5	34618.5	39489.9	25079.7	39704.3	1	19115.8	22266	15.53	297.234	C18H33O3	CPD-10514
CPD-12193	ricinoleate	51928.6	1	24068.7	28641	21168.9	1	1	23520.6	1	1	1	35897.7	33259.5	34618.5	39489.9	25079.7	39704.3	1	19115.8	22266	15.53	297.234	C18H33O3	CPD-12193
CPD-3629	2'-hydroxypseudobaptigenin	113791	349637	625699	460723	361805	1	1	833074	1	543974	276676	299962	197391	1	266182	1	1	1	320441	1	7.37	298.045	C16H10O6	CPD-3629
5-METHYLTHIOINOSINE	S-methyl-5'-thioinosine	22169.6	1	1	1	1	142793	105314	44486.1	1	99395.2	1	1	31201.4	19453.8	1	90323.4	59713.5	68163.9	1	1	17.373	298.068	C11H14N4O4S	5-METHYLTHIOINOSINE
CPD-19520	3-methylxanthosine	1	1	1	1	68381.2	1	1	1	96824.5	1	1	70974.4	1	79591.2	79960.1	1	1	1	1	1	9.45	298.099	C11H14N4O6	CPD-19520
CPD-15544	N<sup>7</sup>-methylguanosine	1.08068e+06	355350	431314	838946	639902	1.24138e+06	876709	746784	1.19166e+06	1.12058e+06	319535	432623	347980	144966	634222	513405	972475	884725	856943	777184	5.18	298.122	C11H16N5O5	CPD-15544
CPD-7712	neopinone	1	24566.3	27068.6	227069	19893.3	839854	348709	320720	29106.2	474809	28629.8	28922.8	20979.2	238936	39744.6	713341	396907	625924	18147.2	558531	8.09526	298.137	C18H20NO3	CPD-7712
CODEINONE	codeinone	1	24566.3	27068.6	227069	19893.3	839854	348709	320720	29106.2	474809	28629.8	28922.8	20979.2	238936	39744.6	713341	396907	625924	18147.2	558531	8.09526	298.137	C18H20NO3	CODEINONE
CPD-7713	oripavine	1	24566.3	27068.6	227069	19893.3	839854	348709	320720	29106.2	474809	28629.8	28922.8	20979.2	238936	39744.6	713341	396907	625924	18147.2	558531	8.09526	298.137	C18H20NO3	CPD-7713
CPD-8427	(4E,8E)-sphinga-4,8-dienine	107844	1	70264.5	1	63436.7	21150.4	25156	1	1	29298	60679.9	65573.3	76126.6	30964.8	1	27923.4	59992.6	1	32540.3	1	13.39	298.267	C18H36NO2	CPD-8427
CPD-3622	pratensein	1	1	30241	17463.3	17062.4	1	1	57658.9	1	27569.1	1	1	1	1	11269.9	1	11790	1	1	1	7.36	299.049	C16H11O6	CPD-3622
574-TRIHYDROXY-3-METHOXYFLAVONE	chrysoeriol	1	1	30241	17463.3	17062.4	1	1	57658.9	1	27569.1	1	1	1	1	11269.9	1	11790	1	1	1	7.36	299.049	C16H11O6	574-TRIHYDROXY-3-METHOXYFLAVONE
CPD-7252	kaempferide	1	1	30241	17463.3	17062.4	1	1	57658.9	1	27569.1	1	1	1	1	11269.9	1	11790	1	1	1	7.36	299.049	C16H11O6	CPD-7252
CPD-453	4-(b-D-glucosyloxy)benzoate	19895.5	1	1	41692.9	1	1	128086	53594.8	17160.2	91921	1	1	32103.9	28898.2	26069.5	84425.7	1	76837.9	77770.4	72667.1	18.64	299.083	C13H15O8	CPD-453
CPD-12628	salicylate 2-O-b-D-glucoside	19895.5	1	1	41692.9	1	1	128086	53594.8	17160.2	91921	1	1	32103.9	28898.2	26069.5	84425.7	1	76837.9	77770.4	72667.1	18.64	299.083	C13H15O8	CPD-12628
CPD-5804	p-aminobenzoate-b-D-glucopyranosyl ester	1	1	1	27432.4	11830.3	12928.7	1	14700.3	20623.5	1	12360.3	21357.6	1	1	1	1	21282.1	1	20448.9	1	1.84	299.109	C13H17NO7	CPD-5804
CPD-12835	anthraniloyl-O-glucopyranose	1	1	1	27432.4	11830.3	12928.7	1	14700.3	20623.5	1	12360.3	21357.6	1	1	1	1	21282.1	1	20448.9	1	1.84	299.109	C13H17NO7	CPD-12835
RETINOATE	all-trans-retinoate	43783.6	41640.1	45984.1	50603	38658.3	28293	27618	24183.2	34277.1	23397.3	45886.6	38762.3	50501.8	34169.2	57223.1	10978.1	17438.1	1	25158.2	17999.6	13	299.205	C20H27O2	RETINOATE
CPD-8725	dehydroabietate	43783.6	41640.1	45984.1	50603	38658.3	28293	27618	24183.2	34277.1	23397.3	45886.6	38762.3	50501.8	34169.2	57223.1	10978.1	17438.1	1	25158.2	17999.6	13	299.205	C20H27O2	CPD-8725
CPD-15283	1-O-4-hydroxybenzoyl-b-D-glucose	304222	325841	337582	320403	322642	264321	287000	314386	347678	335065	297880	368567	290496	230737	316903	402247	293248	332883	310257	308345	5.59	300.083	C13H16O8	CPD-15283
CPD-12629	salicylate b-D-glucose ester	304222	325841	337582	320403	322642	264321	287000	314386	347678	335065	297880	368567	290496	230737	316903	402247	293248	332883	310257	308345	5.59	300.083	C13H16O8	CPD-12629
CPD-12587	(2E,6E)-farnesyl phosphate	455713	306595	339778	430194	331034	236957	360829	1	1	1	339621	319016	240338	477726	204085	234432	186522	211401	1	199443	5.62	300.14	C15H25O4P	CPD-12587
S-N-METHYLCOCLAURINE	(S)-N-methylcoclaurine	11037	1	1	74813.9	27900.4	119543	114838	1	1	71001.7	16622.1	27074.1	16370.3	1	45442.8	1	1	33663.7	1	16828.2	2.28	300.164	C18H22NO3	S-N-METHYLCOCLAURINE
CODEINE	codeine	11037	1	1	74813.9	27900.4	119543	114838	1	1	71001.7	16622.1	27074.1	16370.3	1	45442.8	1	1	33663.7	1	16828.2	2.28	300.164	C18H22NO3	CODEINE
R-N-METHYLCOCLAURINE	(R)-N-methylcoclaurine	11037	1	1	74813.9	27900.4	119543	114838	1	1	71001.7	16622.1	27074.1	16370.3	1	45442.8	1	1	33663.7	1	16828.2	2.28	300.164	C18H22NO3	R-N-METHYLCOCLAURINE
CPD0-1811	1-monopalmitoylethylene glycol	1	1	1	11208.8	1	19996.6	18208.9	10092	12574.2	18536.3	1	1	1	1	1	16848.7	1	1	1	1	7.74	300.264	C18H36O3	CPD0-1811
SPHINGOSINE	sphingosine	1	20094.6	18326.8	20152.9	17482.1	47279.2	27537.8	18456.5	20285.4	29168.7	1	19378.2	18337.4	17118.6	11941.2	29385.4	1	27249.8	17469.4	11425.6	6.48	300.285	C18H38NO2	SPHINGOSINE
DEHYDROSPHINGANINE	3-dehydrosphinganine (C18)	1	20094.6	18326.8	20152.9	17482.1	47279.2	27537.8	18456.5	20285.4	29168.7	1	19378.2	18337.4	17118.6	11941.2	29385.4	1	27249.8	17469.4	11425.6	6.48	300.285	C18H38NO2	DEHYDROSPHINGANINE
CPD-10500	peonidin	1	17199.2	11843	24819.9	16786.8	1	1	1	1	1	1	1	34980.4	11207.6	1	41882.8	16587.1	1	1	18044.2	1.31	301.064	C16H13O6	CPD-10500
CPD-5421	2,5,7-trihydroxy-4'-methoxyisoflavanone	1	17199.2	11843	24819.9	16786.8	1	1	1	1	1	1	1	34980.4	11207.6	1	41882.8	16587.1	1	1	18044.2	1.31	301.064	C16H13O6	CPD-5421
CPD-7072	(2S)-hesperetin	1	17199.2	11843	24819.9	16786.8	1	1	1	1	1	1	1	34980.4	11207.6	1	41882.8	16587.1	1	1	18044.2	1.31	301.064	C16H13O6	CPD-7072
CPD-7071	homoeriodictyol	1	17199.2	11843	24819.9	16786.8	1	1	1	1	1	1	1	34980.4	11207.6	1	41882.8	16587.1	1	1	18044.2	1.31	301.064	C16H13O6	CPD-7071
CPD-13211	p-nitrophenyl-b-D-glucopyranoside	34927.5	36117.6	34116.9	35399.4	33248.9	1	26664.2	29537.3	46553.3	39368.6	27120.7	42139.6	34056.2	17444	34902.2	41134.4	26499.6	35544.7	27884	36049.6	5.58	301.085	C12H15NO8	CPD-13211
CPD-7228	3''-deamino-3''-oxonicotianamine	361726	1	109450	140454	151743	82930.9	98017.6	144262	170053	118412	225113	1	202267	1	140620	119265	234193	120818	1	1	3.86	301.105	C12H17N2O7	CPD-7228
CPD-19429	hemanthamine	1.88667e+06	2278052	2.18981e+06	1.98095e+06	2155388	1.59534e+06	1.81147e+06	2.08307e+06	2.42779e+06	2.0291e+06	1.88485e+06	1.79475e+06	1.82632e+06	2.01072e+06	1868447	1.65115e+06	1.63892e+06	1.46491e+06	1.62535e+06	1.5936e+06	17.26	301.133	C17H19NO4	CPD-19429
INDOLE-3-ACETYL-GLU	(indol-3-yl)acetyl-L-glutamate	1	1	1	1	1	317979	44964.7	1	22831.9	100496	1	1	1	10766.2	1	22824.5	18622.8	1	22247.6	1	4.4025	302.092	C15H14N2O5	INDOLE-3-ACETYL-GLU
INDOLE-3-ACETYL-GLN	(indol-3-yl)acetyl-L-glutamine	276966	42042.2	47453.4	42971.9	41169.8	111044	135715	51238.7	206839	158942	39682.6	1	49746.3	25455.6	35780.8	154904	49098.3	41805.8	50370.7	37092.6	3.62474	302.114	C15H16N3O4	INDOLE-3-ACETYL-GLN
6-O-METHYLNORLAUDANOSOLINE	(S)-6-O-methylnorlaudanosoline	1	223060	190414	169684	175061	1	1	167768	198375	166203	164812	156561	163797	1	151435	1	165644	121890	125683	137181	17.26	302.136	C17H20NO4	6-O-METHYLNORLAUDANOSOLINE
CPD-13014	tributyrin	171015	196442	185700	186420	195982	189698	184132	181702	200524	210094	272343	185979	175015	296834	163939	204570	174302	183357	176823	167822	5.42	302.171	C15H26O6	CPD-13014
CPD-14649	carlactone	52493	1	67610.1	53535.5	51476.9	40533.7	46134	76962.1	51507	59684.2	62309.2	67426.3	62866.8	43901.2	60223.3	127648	58354.3	116730	75761	89244.4	15.37	302.184	C19H26O3	CPD-14649
CPD-13613	L-threo-sphinganine (C18)	122773	117458	108279	85363.4	93251.9	60115.2	68514.8	74728.2	85619.3	74370.3	98034.6	116818	91360.5	96969.4	82477.4	76728.9	86794	88452.3	78974.4	93887.8	16.71	302.298	C18H40NO2	CPD-13613
CPD-13612	sphinganine (C18)	122773	117458	108279	85363.4	93251.9	60115.2	68514.8	74728.2	85619.3	74370.3	98034.6	116818	91360.5	96969.4	82477.4	76728.9	86794	88452.3	78974.4	93887.8	16.71	302.298	C18H40NO2	CPD-13612
CPD-463	L-nicotianamine	1	37490.7	1	1	1	33361.5	1	74598.6	42554.9	56510	1	1	1	1	1	18645.5	1	1	17719.9	18119.5	3.38	303.15	C12H21N3O6	CPD-463
CPD-8121	icosatetraenoate	72166	66837.3	69828.2	66051.6	47049.1	34752.3	29047.8	28196.7	30888.3	24166.6	57975.2	51197	47716.5	43482.1	58443.3	17747.6	19878.5	1	18344.6	12163	17.89	303.237	C20H31O2	CPD-8121
ARACHIDONIC_ACID	arachidonate	72166	66837.3	69828.2	66051.6	47049.1	34752.3	29047.8	28196.7	30888.3	24166.6	57975.2	51197	47716.5	43482.1	58443.3	17747.6	19878.5	1	18344.6	12163	17.89	303.237	C20H31O2	ARACHIDONIC_ACID
CPD-13539	kauralexin A1	72166	66837.3	69828.2	66051.6	47049.1	34752.3	29047.8	28196.7	30888.3	24166.6	57975.2	51197	47716.5	43482.1	58443.3	17747.6	19878.5	1	18344.6	12163	17.89	303.237	C20H31O2	CPD-13539
CPD-19726	(4S)-2,3-dehydro-leucocyanidin	24886.5	1	1	79816.7	46388.2	1	1	29258.4	38481.3	30849.9	43817.8	46266.1	32323.1	1	48973.2	38209.4	34780.9	17477	10250.7	13978.4	1.61	304.052	C15H12O7	CPD-19726
CPD-15079	2-hydroxyeriodictyol	24886.5	1	1	79816.7	46388.2	1	1	29258.4	38481.3	30849.9	43817.8	46266.1	32323.1	1	48973.2	38209.4	34780.9	17477	10250.7	13978.4	1.61	304.052	C15H12O7	CPD-15079
2-OXINDOLE-3-ACETYL-ASP	(2-oxindol-3-yl)acetyl-L-aspartate	54577.9	79492.8	102892	104742	107029	66537.8	71878.9	99954.9	119522	101814	93362.8	107586	174240	45904.2	105250	174532	121983	122386	124943	116512	1.74	304.073	C14H12N2O6	2-OXINDOLE-3-ACETYL-ASP
CPD-9776	cocaine	911786	942413	876324	805885	853043	574025	775020	809234	841166	786174	807842	838904	821620	823305	774736	742666	803358	1.04359e+06	781036	729255	13.01	304.161	C17H22NO4	CPD-9776
CPD-15392	2'-deoxycytidine 3'-monophosphate	34398.7	54161.7	10670.8	93949.6	62722	141629	131492	29769.6	138625	134702	23131.3	28042.1	68306.6	78357.6	11271.5	60317.8	72732.8	37176.6	68406	24547.8	2.6	305.049	C9H12N3O7P	CPD-15392
DCMP	dCMP	34398.7	54161.7	10670.8	93949.6	62722	141629	131492	29769.6	138625	134702	23131.3	28042.1	68306.6	78357.6	11271.5	60317.8	72732.8	37176.6	68406	24547.8	2.6	305.049	C9H12N3O7P	DCMP
CPDQT-426	ascorbigen	1	77206.8	26001.6	17938.1	22550.9	43332.9	1	30188.6	1	59264.7	57530	67956.2	56732.2	1	1	86957.6	1	69634.2	63207.8	66773.6	6.97	305.096	C15H15NO6	CPDQT-426
CPD-11228	(indol-3-yl)acetyl-L-methionine	1	1	125285	96668.3	76382.5	125929	1	1	1	1	60396.9	1	1	1	1	1	1	69257.8	93823.1	89966.2	8.25	305.096	C15H17N2O3S	CPD-11228
CPD-7662	entacapone	24269.8	75037.4	125285	36086.6	46194	125929	75029.8	11535.1	49952.3	19649.1	60396.9	70984.8	57809.3	40363.2	19165.2	121474	26029.7	69257.8	93823.1	89966.2	7.463	305.096	C14H15N3O5	CPD-7662
CAPSAICIN	capsaicin	1	19811.3	1	1	1	1	1	11848.2	27891.1	1	13031.4	11042.3	1	11606.1	1	11512.9	18169.7	12104.2	1	1	7	305.189	C18H27NO3	CAPSAICIN
CPD-8120	di-homo-gamma-linolenate	218582	111279	1	215870	97925.1	124446	142888	104187	77002.9	110903	228154	127384	93027.4	419061	132920	91315.5	81547.1	91061.5	105900	100007	12.42	305.255	C20H33O2	CPD-8120
CPD-15393	2'-deoxyuridine 3'-monophosphate	1	18408	130771	156015	140406	112806	137436	136063	181891	137422	182678	208720	214167	124096	1	187952	185569	166145	180563	171781	1.64	306.031	C9H11N2O8P	CPD-15393
DUMP	dUMP	1	18408	130771	156015	140406	112806	137436	136063	181891	137422	182678	208720	214167	124096	1	187952	185569	166145	180563	171781	1.64	306.031	C9H11N2O8P	DUMP
CPD-669	lupinate	1	25873	1	11722.8	11107.8	1	1	26447.8	19079.5	18663.7	1	1	1	1	1	42167.9	1	1	1	1	4.5	306.149	C13H18N6O3	CPD-669
CPD-2202	(6S)-hydroxyhyoscyamine	63445.1	1	1	87279.2	62679.5	157095	236421	182127	159463	151511	199482	1	103614	178934	171300	161750	52094.6	76107.8	225759	215781	9.96294	306.178	C17H24NO4	CPD-2202
CPD-12236	feruloylagmatine	136882	112841	170904	46975.4	45082	25020	24238.8	121826	20061.5	19688.6	31066.9	24515.8	25263.9	26544.5	36529.1	30565.9	104441	70446.6	12563	5695.8	4.799	307.182	C15H23N4O3	CPD-12236
BESTATIN	bestatin	1	756740	414179	703019	536525	953288	632694	715605	652593	848048	858982	817708	630840	862588	625791	947179	473128	777776	679875	725676	3.81	308.167	C16H24N2O4	BESTATIN
CPD-11233	(-)-jasmonoyl-L-valine	764945	1.07433e+06	1.03101e+06	831402	941206	356169	475413	507315	711096	494145	736430	685528	715510	663848	622739	518725	622975	407072	446189	468051	17.9	308.192	C17H26NO4	CPD-11233
CPD-12391	(E)-1-(L-cysteinylglycin-S-yl)-N-hydroxy-omega-(methylsulfanyl)butan-1-imine	17474.9	302167	607192	17395.6	1	49123.5	476283	1	46127.8	587620	365399	1	16394.8	10555.2	1	37425.7	21181.6	307529	27732.9	1	7.40134	309.091	C10H19N3O4S2	CPD-12391
CPD0-1401	5'-(aminoiminomethyl)amino-5'-deoxyadenosine	81132.4	99329.6	93599.1	115849	98686.4	143759	111746	77604.1	113280	113779	108448	94412.8	101876	118981	82103.7	97341.1	89923.5	78963.8	89258	89470.4	3.03	309.14	C11H17N8O3	CPD0-1401
CPD-8678	9(S)-HPOTE	1	47794.5	78714.8	16757.4	53073.1	28110.5	12371.4	69395.4	30585.6	42009.4	1	11001.9	22241.5	1	61456	11519	23931.1	28200.9	20942.1	1	8.08	309.209	C18H29O4	CPD-8678
CPD-59	(9Z,11E,14Z)-(13S)-hydroperoxyoctadeca-(9,11,14)-trienoate	1	47794.5	78714.8	16757.4	53073.1	28110.5	12371.4	69395.4	30585.6	42009.4	1	11001.9	22241.5	1	61456	11519	23931.1	28200.9	20942.1	1	8.08	309.209	C18H29O4	CPD-59
CPD-725	13(S)-HPOTE	1	47794.5	78714.8	16757.4	53073.1	28110.5	12371.4	69395.4	30585.6	42009.4	1	11001.9	22241.5	1	61456	11519	23931.1	28200.9	20942.1	1	8.08	309.209	C18H29O4	CPD-725
CPD-12189	gondoate	227211	77841.1	123842	177414	130734	117545	133478	139746	86545	124483	1	111141	101940	1	116471	103169	113535	59524.3	91611.5	85203.4	5.28	309.27	C20H37O2	CPD-12189
CPD-4243	sarpagine	3895469	2.55941e+06	2357626	3.78081e+06	3045103	5342725	5.45579e+06	3.42519e+06	4651572	4.9941e+06	3.02093e+06	2951880	2.88009e+06	2927980	3.21279e+06	3.70082e+06	2.98627e+06	3065323	3.03641e+06	3.06133e+06	5.7	310.174	C19H22N2O2	CPD-4243
O-SINAPOYLCHOLINE	O-sinapoylcholine	3895469	2.55941e+06	2357626	3.78081e+06	3045103	5498594	5.45579e+06	3.42519e+06	4651572	4.9941e+06	3.02093e+06	2951880	2.88009e+06	2927980	3.21279e+06	3.70082e+06	2.98627e+06	3065323	3.03641e+06	3.06133e+06	5.7	310.174	C16H24NO5	O-SINAPOYLCHOLINE
CPDQT-458	2-R-hydroperoxy-linolenate	2.41305e+06	672940	809353	1.06664e+06	970344	2.74346e+06	3.24924e+06	1886300	1.59457e+06	2186644	1.21932e+06	1.94696e+06	704732	1707367	2.3462e+06	2.75748e+06	2325329	1.78814e+06	2.18317e+06	2.26511e+06	13.08	310.21	C18H30O4	CPDQT-458
OCTADEC-9-ENE-118-DIOIC-ACID	alpha,omega-9Z-octadecenedioate	2.41305e+06	672940	809353	1.06664e+06	970344	2.74346e+06	3.24924e+06	1886300	1.59457e+06	2186644	1.21932e+06	1.94696e+06	704732	1707367	2.3462e+06	2.75748e+06	2325329	1.78814e+06	2.18317e+06	2.26511e+06	13.08	310.21	C18H30O4	OCTADEC-9-ENE-118-DIOIC-ACID
CPD-12385	(Z)-1-(L-cysteinyglycin-S-yl)-N-hydroxy-2-phenylethan-1-imine	119792	1	18030.3	89450.3	54298.4	112901	199690	249706	169119	186479	91593.1	126811	149354	1	159364	257605	141317	192683	191069	226038	3.15	311.096	C13H17N3O4S	CPD-12385
CPD-1103	taxiphyllin	119792	1	18030.3	89450.3	54298.4	1	199690	249706	169119	186479	91593.1	126811	149354	1	159364	257605	141317	192683	191069	226038	3.15	311.096	C14H17NO7	CPD-1103
CPD-1042	dhurrin	119792	1	18030.3	89450.3	54298.4	1	199690	249706	169119	186479	91593.1	126811	149354	1	159364	257605	141317	192683	191069	226038	3.15	311.096	C14H17NO7	CPD-1042
CPD-13093	(9Z,12Z)-15,16-dihydroxyoctadeca-9,12-dienoate	226524	107151	132636	173056	160074	612969	828832	585580	368139	1	219711	1	390457	1	160872	1	630811	408866	1	630770	13.3207	311.214	C18H31O4	CPD-13093
13-HYDROPEROXYOCTADECA-911-DIENOATE	(13S)-HPODE	226524	107151	132636	173056	160074	612969	828832	585580	368139	1	219711	1	390457	1	160872	1	630811	408866	1	630770	13.3207	311.214	C18H31O4	13-HYDROPEROXYOCTADECA-911-DIENOATE
CPD-8677	(9S)-HPODE	226524	107151	132636	173056	160074	612969	828832	585580	368139	1	219711	1	390457	1	160872	1	630811	408866	1	630770	13.3207	311.214	C18H31O4	CPD-8677
CPD-13092	(9Z,15Z)-12,13-dihydroxyoctadeca-9,15-dienoate	226524	107151	132636	173056	160074	612969	828832	585580	368139	1	219711	1	390457	1	160872	1	630811	408866	1	630770	13.3207	311.214	C18H31O4	CPD-13092
CPD-13094	(12Z,15Z)-9,10-dihydroxyoctadeca-12,15-dienoate	226524	107151	132636	173056	160074	612969	828832	585580	368139	1	219711	1	390457	1	160872	1	630811	408866	1	630770	13.3207	311.214	C18H31O4	CPD-13094
CPD-13088	9,10-12,13-diepoxyoctadecanoate	226524	107151	132636	173056	160074	612969	828832	585580	368139	1	219711	1	390457	1	160872	1	630811	408866	1	630770	13.3207	311.214	C18H31O4	CPD-13088
CPD-8683	9-hydroxy-10-oxo-12-octadecenoate	226524	107151	132636	173056	160074	612969	828832	585580	368139	1	219711	1	390457	1	160872	1	630811	408866	1	630770	13.3207	311.214	C18H31O4	CPD-8683
ARACHIDIC_ACID	arachidate	1	1	1	1	1	1	24125	1	1	24962	27994.2	24104.3	28429.5	28857.6	19200.3	17434.6	34096.7	1	11660.8	32273.2	18.16	311.29	C20H39O2	ARACHIDIC_ACID
PHYTANATE	phytanate	1	1	1	1	1	1	24125	1	1	24962	27994.2	24104.3	28429.5	28857.6	19200.3	17434.6	34096.7	1	11660.8	32273.2	18.16	311.29	C20H39O2	PHYTANATE
5-P-RIBOSYL-N-FORMYLGLYCINEAMIDE	N<sup>2</sup>-formyl-N<sup>1</sup>-(5-phospho-b-D-ribosyl)glycinamide	1	1	1	1	1	17413.9	12614.2	1	1	11368.7	1	1	1	24214.2	1	1	1	1	1	1	1.81	312.046	C8H13N2O9P	5-P-RIBOSYL-N-FORMYLGLYCINEAMIDE
5-PHOSPHORIBOSYL-N-FORMYLGLYCINEAMIDINE	2-(formamido)-N<sup>1</sup>-(5-phospho-b-D-ribosyl)acetamidine	491845	214706	1.31096e+06	215816	590266	211756	1	174835	495253	184268	164998	181199	169823	1	539776	241254	568590	196203	484797	514258	7.31111	312.059	C8H15N3O8P	5-PHOSPHORIBOSYL-N-FORMYLGLYCINEAMIDINE
6-O-BETA-D-XYLOPYRANOSYL	primeverose	37822.9	19208.2	20395.6	22006.4	22069.3	1	1	1	1	1	27574.5	19205.9	21561.8	34517.9	1	19783.8	26501.6	11575.9	1	1	1.26	312.101	C11H20O10	6-O-BETA-D-XYLOPYRANOSYL
CPD-9004	b-D-apiofuranosyl-(1->6)-D-glucose	37822.9	19208.2	20395.6	22006.4	22069.3	1	1	1	1	1	27574.5	19205.9	21561.8	34517.9	1	19783.8	26501.6	11575.9	1	1	1.26	312.101	C11H20O10	CPD-9004
VICIANOSE	vicianose	37822.9	19208.2	20395.6	22006.4	22069.3	1	1	1	1	1	27574.5	19205.9	21561.8	34517.9	1	19783.8	26501.6	11575.9	1	1	1.26	312.101	C11H20O10	VICIANOSE
CPD0-1396	5'-(dimethylsulfonio)-5'-deoxyadenosine	219112	425937	274033	161427	270256	1	347442	188110	1	185547	364618	435902	376438	307128	53231.8	614546	1	410819	323016	373291	7.69	312.118	C12H18N5O3S	CPD0-1396
CPD-7710	thebaine	12557.2	18514.2	27797.8	11896.6	21513	1	16411.1	10746.3	1	24748	24499	18285.1	18272.7	11354.6	17548.2	1	26060.7	16761.3	12236.8	12958.1	12.38	312.155	C19H22NO3	CPD-7710
CPD-4241	norajmaline	34699.6	25410.9	23288.5	35044.5	25205.5	1	1	1	16737	1	20073.6	17626.4	11477.1	30789.9	1	1	1	1	1	1	1.79	312.18	C19H24N2O2	CPD-4241
CPD-16600	N-methylanthraniloyl-b-D-glucopyranose	1	55820.7	20235.9	11985.3	18712.9	1	43337.7	1	1	11854	50962.7	55577	51715.5	38096.9	1	97869.6	1	54955.8	43266.4	55141.1	7.69	313.122	C14H19NO7	CPD-16600
910-EPOXY-18-HYDROXYSTEARATE	9,10-epoxy-18-hydroxystearate	1	11388.6	12697.1	1	1	1	1	1	1	16279.7	1	1	1	1	1	11411.8	1	17654.2	33197.9	28461.7	13.73	313.229	C18H33O4	910-EPOXY-18-HYDROXYSTEARATE
CPD-13086	(9Z)-12,13-dihydroxyoctadeca-9-enoate	1	11388.6	12697.1	1	1	1	1	1	1	16279.7	1	1	1	1	1	11411.8	1	17654.2	33197.9	28461.7	13.73	313.229	C18H33O4	CPD-13086
78-dihydropteroate	7,8-dihydropteroate	30327.7	24566.3	27068.6	11762.3	19893.3	1	20100.1	31586.9	1	28772	28629.8	28922.8	20979.2	22127.4	39744.6	27944.8	25218.5	1	18147.2	19794	15.28	314.111	C14H14N6O3	78-dihydropteroate
CPD-12665	2,5-dihydroxybenzoate 5-O-b-D-glucoside	1	1	1	1	1	12543.8	23989.1	1	1	18277.9	1	1	1	1	1	1	1	10579.5	1	11141.1	14.52	315.081	C13H15O9	CPD-12665
CPD-12663	2,5-dihydroxybenzoate 2-O-b-D-glucoside	1	1	1	1	1	12543.8	23989.1	1	1	18277.9	1	1	1	1	1	1	1	10579.5	1	11141.1	14.52	315.081	C13H15O9	CPD-12663
CPD1F-134	gibberellin A9	17291	1	11832.1	11225.3	1	1	1	1	1	1	1	1	1	12776.5	1	1	1	1	1	1	1.79	315.151	C19H23O4	CPD1F-134
CPD1F-138	gibberellin A12-aldehyde	1	1	1	1	1	1	1	1	1	1	1	17516.8	1	1	1	24888.1	1	16989.4	22836.5	22210	4.45	315.187	C20H27O3	CPD1F-138
CPD-13544	kauralexin B3	1	1	1	1	1	1	1	1	1	1	1	17516.8	1	1	1	24888.1	1	16989.4	22836.5	22210	4.45	315.187	C20H27O3	CPD-13544
CPD-20260	2-S-cysteinyldopa	2.41037e+06	1.19711e+06	1.21197e+06	1.59929e+06	1.52369e+06	1.61403e+06	1.93372e+06	1.37747e+06	1.84126e+06	1.70442e+06	978532	1.05566e+06	1.02697e+06	673507	1.46274e+06	1.12938e+06	1.34845e+06	1.51769e+06	1.62908e+06	1.49806e+06	3.84	316.075	C12H16N2O6S	CPD-20260
CPD-15154	5-S-cysteinyldopa	2.41037e+06	1.19711e+06	1.21197e+06	1.59929e+06	1.52369e+06	1.61403e+06	1.93372e+06	1.37747e+06	1.84126e+06	1.70442e+06	978532	1.05566e+06	1.02697e+06	673507	1.46274e+06	1.12938e+06	1.34845e+06	1.51769e+06	1.62908e+06	1.49806e+06	3.84	316.075	C12H16N2O6S	CPD-15154
CPD-15799	(S)-norreticuline	1	50135.1	42097.7	46275.1	40315.5	222213	64073.2	56602.7	1	77911.5	44043.7	42422.5	45526.4	45227.7	33437.2	124750	1	50046.6	1	1	3.69533	316.149	C18H22NO4	CPD-15799
3-HYDROXY-N-METHYL-S-COCLAURINE	(S)-3'-hydroxy-N-methylcoclaurine	1	50135.1	42097.7	46275.1	40315.5	222213	64073.2	56602.7	1	77911.5	44043.7	42422.5	45526.4	45227.7	33437.2	124750	1	50046.6	1	1	3.69533	316.149	C18H22NO4	3-HYDROXY-N-METHYL-S-COCLAURINE
CPD-18262	geranyl b-D-glucopyranoside	1.95556e+06	1	1.12897e+06	1658799	1.39781e+06	1.35779e+06	1	1.33202e+06	980134	1307952	1.88387e+06	1.53693e+06	1.27484e+06	1	1.68705e+06	1	1.55932e+06	849804	1.20745e+06	1.24849e+06	14.89	316.197	C16H28O6	CPD-18262
CPD-293	5-alpha-pregnane-3,20-dione	218571	94675.5	130228	189216	135383	451732	405388	471142	257296	440047	199079	180172	161306	206174	178971	393910	144571	223369	166802	228253	4.92	316.241	C21H32O2	CPD-293
CPD0-1153	N-heptylpantothenamide	218571	94675.5	130228	189216	135383	404180	368164	423370	245716	395976	199079	180172	161306	206174	178971	356225	144571	223369	166802	217437	4.92	316.241	C16H32N2O4	CPD0-1153
PREGNENOLONE	pregnenolone	218571	94675.5	130228	189216	135383	451732	405388	471142	257296	440047	199079	180172	161306	206174	178971	393910	144571	223369	166802	228253	4.92	316.241	C21H32O2	PREGNENOLONE
CPD-9593	urushiol III	218571	94675.5	130228	189216	135383	451732	405388	471142	257296	440047	199079	180172	161306	206174	178971	393910	144571	223369	166802	228253	4.92	316.241	C21H32O2	CPD-9593
CPD-5962	5-b-pregnan-3,20 dione	218571	94675.5	130228	189216	135383	451732	405388	471142	257296	440047	199079	180172	161306	206174	178971	393910	144571	223369	166802	228253	4.92	316.241	C21H32O2	CPD-5962
CPD-10693	(8E)-4-hydroxy-sphing-8-enine	464437	398479	420498	375729	361303	19101	30262.2	74424.9	99602.2	29735.6	431619	421407	417693	440607	395216	397217	385944	343186	384400	409401	19.38	316.293	C18H38NO3	CPD-10693
CPD0-1810	1,2-di-O-octylglycerol	464437	398479	420498	375729	361303	47828.1	76747.8	28681.9	41640.4	74734.8	431619	421407	417693	440607	395216	397217	385944	343186	384400	409401	19.38	316.293	C19H40O3	CPD0-1810
CPD-6302	N-P-tosyl-L-lysinechloromethyl ketone	68920.2	33943.5	30711.5	42880.5	36790.5	1	1	44104	79821.5	49656.4	35704.6	41037	41376.7	23758.9	58803.8	1	55732.6	31092.7	60973.8	24534.1	6.64	317.081	C14H20ClNO3S	CPD-6302
CPD1F-136	ent-7alpha-hydroxykaur-16-en-19-oate	174980	99181.1	102633	124583	121564	152843	154009	119517	149802	154990	83621.7	96270.8	96518.7	57302.9	120761	136392	1	106185	95338.5	117198	5.08	317.208	C20H29O3	CPD1F-136
CPD-13541	kauralexin A3	174980	99181.1	102633	124583	121564	152843	154009	119517	149802	154990	83621.7	96270.8	96518.7	57302.9	120761	136392	1	106185	95338.5	117198	5.08	317.208	C20H29O3	CPD-13541
CPD-7291	3-epihydroxy-2'-deoxymugineate	44303.1	11071.1	81485.3	1	1	1	19733.9	78448.2	26665.9	1	12180.4	1	1	1	44032.1	1	1	1	24861	27750.7	9.42	318.108	C12H18N2O8	CPD-7291
CPD-7231	mugineate	44303.1	11071.1	81485.3	1	1	1	19733.9	78448.2	26665.9	1	12180.4	1	1	1	44032.1	1	1	1	24861	27750.7	9.42	318.108	C12H18N2O8	CPD-7231
UBIQUINONE-2	ubiquinone-2	18826.7	58316	1	11533.6	21459	12492.8	11710.9	34936.5	44146.2	33009.9	46775.7	58101.9	47498.2	20886.4	28440	50245.9	1	72025.8	18765.5	37362.2	10.11	318.189	C19H26O4	UBIQUINONE-2
CPD-14815	protoemetine	404475	196346	254403	264890	263597	137722	185005	199246	148737	170221	298498	291587	197415	304520	326876	234896	331434	117428	187402	230814	15.53	318.213	C19H28NO3	CPD-14815
PHYTOSPINGOSINE	phytosphingosine (C18)	585366	474645	512564	476330	444517	1	719405	484989	1	682676	733701	539113	575702	1.07421e+06	504427	509356	492773	1	540406	1	13.64	318.292	C18H40NO3	PHYTOSPINGOSINE
CPD-412	trans-5-O-(4-coumaroyl)shikimate	17937.2	1	1	19309	1	1	81205.7	1	1	34655.6	1	17475.4	1	1	1	39458	25089.8	13278.3	25862.4	22348.7	11.06	319.082	C16H15O7	CPD-412
TMP	dTMP	13891.7	136636	156791	150859	196536	31572.6	60476.4	159588	111250	51635.6	112307	60026.5	195854	43411.8	187292	155182	128123	90381.1	59500.8	118300	2.079	320.047	C10H13N2O8P	TMP
3-HYDROXY-2-OXINDOLE-3-ACETYL-ASP	(3-hydroxy-2-oxindol-3-yl)acetyl-L-aspartate	1	1	1	36073.8	1	78745.7	52017.5	1	49017.6	54895.6	31989.5	36413.8	17963.9	25484.4	24323.5	41409.7	1	35841.2	22497.7	24454.4	4.36	320.071	C14H12N2O7	3-HYDROXY-2-OXINDOLE-3-ACETYL-ASP
CPD-211	homoglutathione	1	1065861	358767	303746	459228	358555	469421	590850	222386	571829	383614	383056	370660	427079	229953	1.85405e+06	286677	1.84086e+06	1.2017e+06	413763	6.50211	320.087	C11H18N3O6S	CPD-211
S-METHYLGLUTATHIONE	S-methylglutathione	1	1065861	358767	303746	459228	358555	469421	590850	222386	571829	383614	383056	370660	427079	229953	1.85405e+06	286677	1.84086e+06	1.2017e+06	413763	6.50211	320.087	C11H18N3O6S	S-METHYLGLUTATHIONE
CPD-9582	(indol-3-yl)acetyl-L-phenylalanine	1	1	1	44619.5	1	70533.8	21385.9	14018.1	1	32720.1	13851.1	20418.4	12790.5	1	1	60707	28287.2	43860.9	24302.2	45902.2	1.63	321.12	C19H17N2O3	CPD-9582
CPD0-1586	2,4-diamino-6-methyl-5,3'-(3-nitrophenoxy)prop-1'-yloxypyrimidine	81115.4	122508	137751	89826.4	95407	86739.5	52627.7	106158	55940.5	72669.1	74447.1	66720.5	76958.7	83058.2	80627.9	1	59243.5	102249	95337.2	88573.1	4.16	321.14	C14H19N5O4	CPD0-1586
PSEUDOURIDINE-5-P	pseudouridine 5'-phosphate	27775.5	1	1	23557.5	16921.1	18249	35571	1	22720.5	24243.4	1	1	1	1	21871.7	22875.4	1	32531.5	28169.3	22067.4	3.82	322.022	C9H11N2O9P	PSEUDOURIDINE-5-P
UMP	UMP	27775.5	1	1	23557.5	16921.1	18249	35571	1	22720.5	24243.4	1	1	1	1	21871.7	22875.4	1	32531.5	28169.3	22067.4	3.82	322.022	C9H11N2O9P	UMP
CPD-3723	uridine 2'-monophosphate	27775.5	1	1	23557.5	16921.1	18249	35571	1	22720.5	24243.4	1	1	1	1	21871.7	22875.4	1	32531.5	28169.3	22067.4	3.82	322.022	C9H11N2O9P	CPD-3723
CPD-3724	uridine 3'-monophosphate	27775.5	1	1	23557.5	16921.1	18249	35571	1	22720.5	24243.4	1	1	1	1	21871.7	22875.4	1	32531.5	28169.3	22067.4	3.82	322.022	C9H11N2O9P	CPD-3724
CPD0-1492	ribavirin-5'-monophosphate	27775.5	1	1	23557.5	16921.1	18249	35571	1	1	24243.4	1	1	1	1	21871.7	22875.4	1	32531.5	28169.3	22067.4	3.82	322.022	C8H11N4O8P	CPD0-1492
CPD-7088	(2R,3S,4S)-leucodelphinidin	304222	325841	337582	320403	322642	264321	287000	314386	347678	335065	297880	368567	290496	230737	316903	402247	293248	332883	310257	308345	5.59	322.065	C15H14O8	CPD-7088
CPD-8936	p-coumaroylserotonin	1	1	1	1.19879e+06	77114.7	552070	1	66837.1	47672.3	58411.4	1	1	1	1	67128.8	1	1	536503	405284	407981	2.104	322.133	C19H18N2O3	CPD-8936
CPDQT-410	(E)-1-(L-cystein-S-yl)-N-hydroxy-omega-(methylsulfanyl)nonan-1-imine	1	1	295597	1	1	552070	1	147030	203024	206048	236899	311458	270656	195455	164449	502681	251278	519454	400101	407981	3.004	322.143	C13H26N2O3S2	CPDQT-410
CPD-11259	(+)-7-epi-jasmonoyl-L-isoleucine	140892	127068	138892	153946	141015	110459	130175	120731	140099	132398	115785	127451	138643	1	125978	128422	125128	110886	111895	109552	6.28	322.197	C18H28NO4	CPD-11259
CPD-11234	(-)-jasmonoyl-L-leucine	140892	127068	138892	153946	141015	110459	130175	120731	140099	132398	115785	127451	138643	1	125978	128422	125128	110886	111895	109552	6.28	322.197	C18H28NO4	CPD-11234
CPD-11232	(-)-jasmonoyl-L-isoleucine	140892	127068	138892	153946	141015	110459	130175	120731	140099	132398	115785	127451	138643	1	125978	128422	125128	110886	111895	109552	6.28	322.197	C18H28NO4	CPD-11232
CPD-7248	6-decylubiquinone	1	1	1	1	1	64936.6	21977.4	1	13093.7	1	1	1	1	1	37480.2	1	106550	30135.6	20177.1	1	17.2	322.209	C19H30O4	CPD-7248
CPD-12394	(E)-1-(L-cysteinylglycin-S-yl)-N-hydroxy-omega-(methylsulfanyl)pentan-1-imine	50797	51434.2	71790.9	54000.9	25249.8	73405.1	39686.2	28398.5	82479.7	89216.5	64495.5	44197.3	72842.5	57596.4	72853.2	51276.1	132989	77319	62846.5	124849	2.47	323.097	C11H21N3O4S2	CPD-12394
S-STYLOPINE	(S)-stylopine	1	1	1	1	1	1	12620.1	19835	40118.7	18094.5	11217.2	1	1	18243.8	1	24000.7	1	18726.4	22724.5	19341.4	2	323.117	C19H17NO4	S-STYLOPINE
CPD-17645	2-(8-hydroxy-2-oxotridecyl)-6-oxopyran-4-olate	30344.1	54018	44103.2	45976.3	40424.2	248029	87249.6	63733.7	43592.2	115149	45460	61271.7	20791.3	18253.6	65434	47861.4	24204.1	67286	47733	45857.9	10.274	323.184	C18H27O5	CPD-17645
CPD-11852	dehydroscoulerine	33300.7	1	1	47582.9	36019.1	96718.2	71193.3	48528.5	46106	77283	54484.6	70440.4	48555.5	41603.6	41888.9	95954.2	37072.4	89881.2	66553.8	76360.2	4.66	324.128	C19H18NO4	CPD-11852
CPD-16783	(S)-nandinine	1	1.70533e+06	1.57171e+06	1	1.68016e+06	1.26803e+06	1	1	1	1	1	1	1	1	1	1	1	1	1	1	1.44	325.128	C19H19NO4	CPD-16783
S-CHEILANTHIFOLINE	(S)-cheilanthifoline	1	1.70533e+06	1.57171e+06	1	1.68016e+06	1.26803e+06	1	1	1	1	1	1	1	1	1	1	1	1	1	1	1.44	325.128	C19H19NO4	S-CHEILANTHIFOLINE
CPD0-1404	9-[6(RS)-8-diamino-5,6,7,8-tetradeoxy-b-D-ribo-octofuranosyl]-9H-purin-6-amine	101842	47794.5	78714.8	16757.4	53073.1	1	1	1	1	1	1	11001.9	1	1	1	11519	1	1	1	1	2.35	325.183	C13H23N7O3	CPD0-1404
CPD0-1402	5'-[(3-aminopropyl)-amino]-5'-deoxyadenosine	101842	47794.5	78714.8	16757.4	53073.1	1	1	1	1	1	1	11001.9	1	1	1	11519	1	1	1	1	2.35	325.183	C13H23N7O3	CPD0-1402
CPD-12170	lesquerolate	804561	422192	499345	588214	478074	194140	214257	231077	206297	207562	355148	343531	370133	353100	463700	182827	289113	112930	254202	229836	10.24	325.281	C20H37O3	CPD-12170
CPD0-1689	3-undecyl-2-hydroxyl-1,4-naphthoquinone	84081.7	1	1	12802.5	31656.5	47824.1	16836.6	14023.5	45776.3	11684.5	158013	10956.5	17464.5	454262	25008.1	41300.7	11718.8	41507.1	59546.9	16097.6	10.375	326.225	C22H30O2	CPD0-1689
3-METHYLTHIOPROPYL-DESULFO-GLUCOSINOLATE	3-(methylsulfanyl)propyl-desulfoglucosinolate	24269.8	75037.4	125285	36086.6	46194	125929	75029.8	11535.1	49952.3	19649.1	60396.9	70984.8	57809.3	40363.2	19165.2	121474	26029.7	69257.8	93823.1	89966.2	7.463	327.078	C11H21NO6S2	3-METHYLTHIOPROPYL-DESULFO-GLUCOSINOLATE
CPD-6976	4-coumaroyl-4'-hydroxyphenyllactate	24269.8	75037.4	125285	36086.6	46194	125929	75029.8	11535.1	49952.3	19649.1	60396.9	70984.8	57809.3	40363.2	89355	121474	26029.7	69257.8	93823.1	89966.2	7.546	327.078	C18H15O6	CPD-6976
CPD-14997	hyperxanthone E	24269.8	75037.4	125285	36086.6	46194	125929	75029.8	11535.1	49952.3	19649.1	60396.9	70984.8	57809.3	40363.2	89355	121474	26029.7	69257.8	93823.1	89966.2	7.546	327.078	C18H15O6	CPD-14997
CPD-4242	ajmaline	104715	111799	69328.8	180872	1	563924	338217	327614	1	1	287302	337234	189241	1	282752	322451	156121	249291	300568	275405	6.97	327.208	C20H27N2O2	CPD-4242
CPD-10244	(4Z,7Z,10Z,13Z,16Z,19Z)-docosahexaenoate	218582	111279	119354	215870	97925.1	124446	142888	104187	77002.9	110903	228154	127384	93027.4	419061	132920	91315.5	81547.1	91061.5	105900	100007	12.42	327.236	C22H31O2	CPD-10244
CAMP	cyclic-AMP	1	530976	1	243022	258771	324217	539833	1	92637.1	452645	1	1	427469	1	118023	1	115632	1	69958.3	489572	5.69	328.053	C10H11N5O6P	CAMP
CPD-3707	adenosine 2',3'-cyclic monophosphate	1	530976	1	243022	258771	324217	539833	1	92637.1	452645	1	1	427469	1	118023	1	115632	1	69958.3	489572	5.69	328.053	C10H11N5O6P	CPD-3707
CPD-15477	salvigenin	86339.7	370765	196792	161427	207240	219308	313688	397517	1	261694	317490	386961	328176	271569	131516	600252	1	383480	286145	345294	7.80778	328.092	C18H16O6	CPD-15477
CPD-9533	9-demethylmunduserone	86339.7	370765	196792	161427	207240	219308	313688	397517	1	261694	317490	386961	328176	271569	131516	600252	1	383480	286145	345294	7.80778	328.092	C18H16O6	CPD-9533
CPD-9532	7-hydroxy-2',4',5'-trimethoxyisoflavone	86339.7	370765	196792	161427	207240	219308	313688	397517	1	261694	317490	386961	328176	271569	131516	600252	1	383480	286145	345294	7.80778	328.092	C18H16O6	CPD-9532
12-DEHYDRORETICULINIUM	1,2-dehydroreticuline	34699.6	25410.9	23288.5	35044.5	25205.5	127628	195689	163602	16737	147388	20073.6	17626.4	11477.1	30789.9	140329	141853	147446	176150	182850	179944	7.45	328.16	C19H22NO4	12-DEHYDRORETICULINIUM
CPD-9935	(S)-corytuberine	34699.6	25410.9	23288.5	35044.5	25205.5	127628	195689	163602	16737	147388	20073.6	17626.4	11477.1	30789.9	140329	141853	147446	176150	182850	179944	7.45	328.16	C19H22NO4	CPD-9935
SALUTARIDINE	salutaridine	34699.6	25410.9	23288.5	35044.5	25205.5	127628	195689	163602	16737	147388	20073.6	17626.4	11477.1	30789.9	140329	141853	147446	176150	182850	179944	7.45	328.16	C19H22NO4	SALUTARIDINE
CPD-13655	pyrethrin I	43907.9	44729.1	47046.1	33292.9	19454.9	297078	239092	282808	275670	346889	325047	220208	190237	303941	304127	45692.8	442725	274988	203410	390294	17.294	328.197	C21H28O3	CPD-13655
CPD-10257	5-pentadecatrienyl resorcinol-3-methyl ether	173933	28047.5	41034.9	44210.6	24260.7	76235.9	140206	24239.9	109286	67781.5	38665.2	17073.7	19307	80187.8	17348.2	17171.2	81160.5	11596.1	22968.6	25805.1	10.245	328.24	C22H32O2	CPD-10257
CPD-11714	2-methyl-6-farnesyl-1,4-benzoquinol	173933	28047.5	41034.9	44210.6	24260.7	76235.9	140206	24239.9	109286	67781.5	38665.2	17073.7	19307	80187.8	17348.2	17171.2	81160.5	11596.1	22968.6	25805.1	10.245	328.24	C22H32O2	CPD-11714
DAMP	dAMP	554334	11737.9	23876.1	11037.8	11381.2	422644	302643	1	1	1	418367	439399	471100	254845	531736	443377	474124	357757	430914	467202	1.81941	329.048	C10H12N5O6P	DAMP
CPD0-2026	3'-deoxyadenosine 5'-monophosphate	554334	11737.9	23876.1	11037.8	11381.2	422644	302643	1	1	1	418367	439399	471100	254845	531736	443377	474124	357757	430914	467202	1.81941	329.048	C10H12N5O6P	CPD0-2026
CPD-15391	2'-deoxyadenosine 3'-monophosphate	554334	11737.9	23876.1	11037.8	11381.2	422644	302643	1	1	1	418367	439399	471100	254845	531736	443377	474124	357757	430914	467202	1.81941	329.048	C10H12N5O6P	CPD-15391
CPD-9615	robustaquinone A	12428.9	26589.7	1	56785.7	48646.8	88257	1	1	71955.2	106782	34123.7	26517.8	26275	25042.4	57468.8	50605.1	67099.4	46163.7	45944	1	7.36	329.058	C17H13O7	CPD-9615
CPD-12572	tricin	12428.9	26589.7	1	56785.7	48646.8	88257	1	1	71955.2	106782	34123.7	26517.8	26275	25042.4	57468.8	50605.1	67099.4	46163.7	45944	1	7.36	329.058	C17H13O7	CPD-12572
CPD-9631	1,7-dihydroxy-5,6,8-trimethoxyanthraquinone	12428.9	26589.7	1	56785.7	48646.8	88257	1	1	71955.2	106782	34123.7	26517.8	26275	25042.4	57468.8	50605.1	67099.4	46163.7	45944	1	7.36	329.058	C17H13O7	CPD-9631
BENZYL-DESULFOGLUCOSINOLATE	desulfoglucotropaeolin	1	55820.7	20235.9	11985.3	18712.9	1	43337.7	1	1	11854	50962.7	55577	51715.5	38096.9	1	97869.6	1	54955.8	43266.4	55141.1	7.69	329.096	C14H19NO6S	BENZYL-DESULFOGLUCOSINOLATE
CPD-15217	gibberellin A5	229311	463014	425357	449991	400534	481201	351726	414294	379627	467450	309793	293276	1	331353	245566	399060	255704	356134	320660	298811	4.5	329.13	C19H21O5	CPD-15217
CPD-6975	gibberellin A7	229311	463014	425357	449991	400534	481201	351726	414294	379627	467450	309793	293276	1	331353	245566	399060	255704	356134	320660	298811	4.5	329.13	C19H21O5	CPD-6975
CPD-6971	gibberellin A15 (closed lactone form)	25369.1	30290.7	13102.8	17316.4	12228.8	36078.8	1	11230.7	1	1	17087.8	33389.1	11356.4	52549.3	23008.9	1	1	1	1	1	4.68667	329.166	C20H25O4	CPD-6971
CPD-13087	(9Z)-12,13,17-trihydroxyoctadeca-9-enoate	49359.6	480690	644939	43760.3	36283.1	633137	1.08153e+06	648871	730825	759034	978915	29276.8	593568	1.32614e+06	891641	701834	35397.6	489077	651088	660011	10.1475	329.224	C18H33O5	CPD-13087
CPD-13792	(7Z,10Z,13Z,16Z,19Z)-docosa-7,10,13,16,19-pentenoate	1	1	1	1	1	1	1	1	1	1	19031.9	40359.3	11975.5	1	43688.5	1	24230.7	1	1	11081.9	13.72	329.252	C22H33O2	CPD-13792
DIMP	dIMP	125508	33702.6	76655.4	195208	151747	56456.5	93992.1	260877	83385.4	256093	204204	99521.9	205231	10735.3	259363	81184.4	210626	176769	110848	51764	1.97	330.032	C10H11N4O7P	DIMP
CPD0-1252	dihydro-10-thiopteroate	1	1.95443e+06	4221665	4.26296e+06	1	1.62553e+06	2626065	3066973	1	2.82558e+06	2.53359e+06	1.90864e+06	1	2.30853e+06	1	1.67234e+06	4.21105e+06	2322523	2.93813e+06	1	9.135	330.07	C14H12N5O3S	CPD0-1252
CPD-15006	1-O-vanilloyl-b-D-glucose	41765.2	44746.4	135092	103369	96703.9	178812	1	299372	158732	214732	67924.9	46778.4	44508.4	57092.6	104332	89345.7	125427	82477.4	113796	1	7.35	330.092	C14H18O9	CPD-15006
R-RETICULINE	(R)-reticuline	284376	98172	117185	273668	194796	366297	563565	554669	312782	461378	367186	198299	146619	650420	506732	244065	533665	233263	568197	219888	13.6365	330.176	C19H24NO4	R-RETICULINE
S-RETICULINE	(S)-reticuline	284376	98172	117185	273668	194796	366297	563565	554669	312782	461378	367186	198299	146619	650420	506732	244065	533665	233263	568197	219888	13.6365	330.176	C19H24NO4	S-RETICULINE
SALUTARIDINOL	salutaridinol	284376	98172	117185	273668	194796	366297	563565	554669	312782	461378	367186	198299	146619	650420	506732	244065	533665	233263	568197	219888	13.6365	330.176	C19H24NO4	SALUTARIDINOL
CPD-15801	(S)-norlaudanine	284376	98172	117185	273668	194796	366297	563565	554669	312782	461378	367186	198299	146619	650420	506732	244065	533665	233263	568197	219888	13.6365	330.176	C19H24NO4	CPD-15801
CPD-13611	sphinganine (C20)	269439	260263	273368	245704	134568	33114.6	29538.7	38621.2	88391.2	79310.8	248337	152902	240011	240197	230029	92330.3	168487	262806	134849	285696	18.27	330.329	C20H44NO2	CPD-13611
CPD-12354	16alpha, 17-epoxy gibberellin A9	180920	142639	101900	143391	1	165110	148329	112980	138703	172314	153852	103864	81493.8	1	82331.5	141012	78136.8	115815	85382.6	95344.8	5.94	331.153	C19H23O5	CPD-12354
CPD1F-140	gibberellin A20	180920	142639	101900	143391	1	165110	148329	112980	138703	172314	153852	103864	81493.8	1	82331.5	141012	78136.8	115815	85382.6	95344.8	5.94	331.153	C19H23O5	CPD1F-140
CPD1F-137	gibberellin A4	180920	142639	101900	143391	1	165110	148329	112980	138703	172314	153852	103864	81493.8	1	82331.5	141012	78136.8	115815	85382.6	95344.8	5.94	331.153	C19H23O5	CPD1F-137
CPD-482	gibberellin A51	180920	142639	101900	143391	1	165110	148329	112980	138703	172314	153852	103864	81493.8	1	82331.5	141012	78136.8	115815	85382.6	95344.8	5.94	331.153	C19H23O5	CPD-482
CPD-14651	carlactone carboxylate	180920	142639	101900	143391	1	165110	148329	112980	138703	172314	153852	103864	81493.8	1	82331.5	141012	78136.8	115815	85382.6	95344.8	5.94	331.153	C19H23O5	CPD-14651
91018-TRIHYDROXYSTEARATE	9,10,18-trihydroxystearate	77344.2	19961.8	47185.1	71886.6	52048.8	59845.6	77477.9	79667	44890.9	72455.6	40333.6	46833.2	50636.9	1	55949.6	44498.4	59403.8	25127.7	46356.7	47096.3	5.28	331.252	C18H35O5	91018-TRIHYDROXYSTEARATE
SANGUINARINE	sanguinarine	3.84948e+06	9441166	5.20305e+06	5.10015e+06	9416048	4177470	4.62373e+06	4964515	5685259	5043744	4721880	4477126	5.07133e+06	4644816	9249590	8838305	3381157	4523854	9758832	9762998	10.35	332.092	C20H14NO4	SANGUINARINE
CPD-12635	(L-cysteinylglycin-S-yl)(1H-indol-3-yl)acetonitrile	3.84948e+06	9441166	5.22334e+06	5.10015e+06	9416048	4.248e+06	4.62373e+06	4964515	5.6905e+06	5046580	4721880	4477126	5.07133e+06	4644816	8761034	8838305	3381157	4523854	9758832	9762998	10.35	332.092	C15H16N4O3S	CPD-12635
NMNH	reduced b-nicotinamide D-ribonucleotide	78041.3	1	19358.5	91856.7	39243.8	1	1	69232.2	35882.6	142008	71509.9	88306.4	34621.7	30992.7	54135.1	148291	105633	93122.2	118279	123193	11.06	334.055	C11H15N2O8P	NMNH
CPD-548	S-formylglutathione	12482.8	1	1	30792.7	1	179372	115280	1	1	97192.1	46903	1	33933.5	24243.6	22586	91243.6	18182.7	20539.1	27462	27180.6	19.74	334.074	C11H16N3O7S	CPD-548
CPD-17438	gamma-L-glutamyl-(S)-2-carboxypropyl-L-cysteine	44568.3	17302.8	80132.1	60245.4	48219.1	40343.3	16913	64868	28391.3	45723.6	23126.5	23192.6	12131.7	1	50610.9	51697.9	35868.8	16910.2	26275	40150.9	9.25	334.082	C12H18N2O7S	CPD-17438
CPD-7289	3-epihydroxymugineate	41769.5	265494	51302.5	50286	100292	57306	224745	108065	1	80761.6	217563	255060	276023	162390	27999.2	464721	55553.5	278954	185303	239166	7.9	334.103	C12H18N2O9	CPD-7289
VINORINE	vinorine	18826.7	58316	26279.5	11533.6	21459	1	1	34936.5	1	33009.9	46775.7	58101.9	1	1	28440	50245.9	18650.5	72025.8	18765.5	37362.2	10.12	334.163	C21H22N2O2	VINORINE
CPD-4207	isopentenyl adenosine	59636.9	59188	42719.3	67201.8	51594.7	129084	1	1	150915	1	61596.2	64747.8	56106.1	66390.9	64008.3	51503.4	52685.2	21135.2	108865	200967	7.96235	335.148	C15H21N5O4	CPD-4207
CPD-16579	2-O-acetyl-3-O-trans-coutarate	1	1	1	1	1	71866	71270	1	64455	1	1	1	1	1	1	1	1	1	58557.8	53340	7.2	336.058	C15H12O9	CPD-16579
S-HYDROXYMETHYLGLUTATHIONE	S-(hydroxymethyl)glutathione	1.08068e+06	355350	431314	838946	639902	38429.6	20100.1	746784	1.19166e+06	28772	319535	1	347980	22127.4	1	513405	972475	884725	856943	19794	7.96889	336.078	C11H18N3O7S	S-HYDROXYMETHYLGLUTATHIONE
CPD-9567	N-b-D-glucosyl-(indol-3-yl)acetate	33102.7	30616.5	31215.9	32588.6	12063.1	57248.2	13219.8	33259.7	16853.7	26700.4	1	11620.7	20862.6	11633.1	21148.5	11953.5	19789.7	22232.7	23284.2	22061.6	4.70579	336.118	C16H18NO7	CPD-9567
CPD0-1591	5-[[4-methoxy-3-(phenylmethoxy)phenyl]methyl]-2,4-pyrimidinediamine	729699	701522	741827	596713	656154	767131	549185	623975	799913	659514	532762	573744	549285	496104	690468	624907	615446	673698	611044	590975	4.89	336.158	C19H20N4O2	CPD0-1591
CPD-19811	(+)-7-epi-12-oxojasmonoyl-L-isoleucine	2.27728e+06	84065.5	2.69557e+06	1.57074e+06	74591.1	3.65781e+06	2508216	7.28874e+06	1.08022e+06	4.13258e+06	73403.7	45512.2	42188.6	115594	48021.8	2.21903e+06	41045.9	47668.1	1.32124e+06	1.66955e+06	8.1045	336.187	C18H26NO5	CPD-19811
INDOLE-3-ACETYL-BETA-6-D-GLUCOSE	6-O-(indol-3-ylacetyl)-b-D-glucose	1	1	1	1	1	18889.4	23215.5	1	25858.2	17700	1	1	1	1	1	1	1	1	1	1	3.97	337.126	C16H19NO7	INDOLE-3-ACETYL-BETA-6-D-GLUCOSE
CPD-1102	1-O-(indol-3-ylacetyl)-b-D-glucose	1	1	1	1	1	18889.4	23215.5	1	25858.2	17700	1	1	1	1	1	1	1	1	1	1	3.97	337.126	C16H19NO7	CPD-1102
INDOLE-3-ACETYL-BETA-4-D-GLUCOSE	4-O-(indol-3-ylacetyl)-b-D-glucose	1	1	1	1	1	18889.4	23215.5	1	25858.2	17700	1	1	1	1	1	1	1	1	1	1	3.97	337.126	C16H19NO7	INDOLE-3-ACETYL-BETA-4-D-GLUCOSE
CPD-165	1D-1-O-(indol-3-yl)acetyl-myo-inositol	1	1	1	1	1	18889.4	23215.5	1	25858.2	17700	1	1	1	1	1	1	1	1	1	1	3.97	337.126	C16H19NO7	CPD-165
CPD-9584	(6-hydroxy-indol-3-yl)acetyl-L-phenylalanine	1	1	1	33045.5	10746.4	18889.4	23215.5	1	25858.2	17700	1	1	1	1	1	1	1	1	1	1	3.97	337.127	C19H17N2O4	CPD-9584
CPD-9595	oxindole-3-acetyl-L-phenylalanine	1	1	1	33045.5	10746.4	18889.4	23215.5	1	25858.2	17700	1	1	1	1	1	1	1	1	1	1	3.97	337.127	C19H17N2O4	CPD-9595
CPD-11229	(indol-3-yl)acetyl-L-tyrosine	1	1	1	33045.5	10746.4	18889.4	23215.5	1	25858.2	17700	1	1	1	1	1	1	1	1	1	1	3.97	337.127	C19H17N2O4	CPD-11229
CPD-16870	7,8-dihydroberberine	17291	1	11832.1	11225.3	10746.4	10897.6	23215.5	1	25858.2	17700	1	1	1	12776.5	1	1	1	1	1	1	2.75889	337.133	C20H19NO4	CPD-16870
CPD-7859	catharanthine	1	119265	188319	1	130515	56795	83090.4	1	84194.8	91871.5	81378.5	84648.2	113753	46338.7	109450	1	99582.4	67208	97621.9	99567.2	4.15	337.192	C21H25N2O2	CPD-7859
CPD-11281	S-sulfanylglutathione	2178931	171843	1.15671e+06	1.44985e+06	1.41335e+06	1.45307e+06	1.71992e+06	1.29565e+06	1655392	1531722	934120	1.10655e+06	991797	673507	1.32637e+06	133456	1218148	1.41985e+06	1.47114e+06	1.38305e+06	3.83	338.057	C10H16N3O6S2	CPD-11281
SINAPOYL-S-MALATE	sinapoyl-(S)-malate	602344	389220	344641	416628	402100	466189	450788	432699	631696	490851	432396	419175	420691	334152	559149	1	539499	352597	495937	1	6.64	338.06	C15H14O9	SINAPOYL-S-MALATE
CPD-7846	(S)-cis-N-methylstylopine	1	60249.7	45047.7	1	56224.8	120065	1	23387.6	166734	123846	1	27046.6	1	133979	24381.7	103825	10886.9	68736.5	34554.3	57677.8	3.33	338.143	C20H20NO4	CPD-7846
COLUMBAMINE	columbamine	1	60249.7	45047.7	1	56224.8	120065	1	23387.6	166734	123846	1	27046.6	1	133979	24381.7	103825	10886.9	68736.5	34554.3	57677.8	3.33	338.143	C20H20NO4	COLUMBAMINE
CPD-13420	(+)-7-epi-12-hydroxyjasmonoyl-L-isoleucine	321621	354476	1	491031	358503	407858	307953	418685	450115	441465	386077	428691	347751	306261	486728	483054	486915	389879	460987	452255	5.71	338.191	C18H28NO5	CPD-13420
CPD-7120	desmethylxanthohumol	1	42840.2	33528.8	1	1	1	52632.5	57754.2	32295.3	34971.4	30948.5	1	17415.4	39183	1	1	17305.9	1	16063.4	1	4.74	339.119	C20H19O5	CPD-7120
CPD0-1406	9-[6(S),9-diamino-5,6,7,8,9-pentadeoxy-b-D-ribo-nonafuranosyl]-9H-purin-6-amine	60382.9	69019.8	47042.4	91721.9	69100.2	77952.6	53862.6	89541	88008.4	92281.3	79631.6	85016.9	66528.9	53923.7	95766.4	90580	98108.1	77170.6	93485.1	88630	5.71	339.194	C14H25N7O3	CPD0-1406
[truncated: 788 more rows]

## Sheet: Tab S2 - Volcano cpd
CPD	Name	CPD	Log FC [Drought] vs [Control]	Log FC [Zn] vs [Control]	Log FC [Zn + drought] vs [Control]	Ontology - parents of class
[truncated: 139 more rows]

## Sheet: Tab S3 - pathways
Biosynthesis pathway									Secondary metabolite syn									Lipid biosynthesis pathway								Hormone pathway
[truncated: 108 more rows]

[truncated: 2 more sheets: Table S4, MS-DIAL annotation]
